# Supplementary material for: The contribution of environmental DNA to exploring hypogeous fungal diversity and vulnerability
Source: BMC Microbiol. 2026 Mar 24;26:423. doi: 10.1186/s12866-026-04984-y (PMC13134340; doi:10.1186/s12866-026-04984-y)
Supplement: Supplementary file 1 — Additional file 1. Soil chemical properties, climatic variables, and geographical information for sampling sites. [file 12866_2026_4984_MOESM1_ESM.xlsx]

## Sheet: Table S1
Additional file 1. Soil chemical properties, climatic variables, and geographical information for sampling sites
sample-id	year	lattice	point	collector	host	numeric	Latitude	Longitude	Altitude	pH	OMC	TOC	TN	NH4	NO3	TP	MAP	MAT	Supergrid	Grid	Grid_Longitude_min	Grid_Longitude_max	Grid_Latitude_min	Grid_Latitude_max
#q2:types	numeric	categorical	categorical	categorical	categorical	categorical	numeric	numeric	numeric	numeric	numeric	numeric	numeric	numeric	numeric	numeric	numeric	numeric	categorical	categorical	numeric	numeric	numeric	numeric
1-01-01-H	2020	1	1	NIBR	H	20200512	38.2102	127.14	159.717	4.1	9.97	5.79	0.288	8.3	3.45	349.82	1749.3	11	S1	1-01	127	127.25	38	38.25
1-01-01-S	2020	1	1	NIBR	S	20200512	38.2102	127.14	159.717	4.1	9.97	5.79	0.288	8.3	3.45	349.82	1749.3	11	S1	1-01	127	127.25	38	38.25
1-01-02-H	2020	1	2	NIBR	H	20200512	38.0234	127.176	91.283	4.2	12.02	6.97	0.363	18.65	7.25	288	1641.9	11.8	S1	1-01	127	127.25	38	38.25
1-01-02-S	2020	1	2	NIBR	S	20200512	38.0234	127.176	91.283	4.2	12.02	6.97	0.363	18.65	7.25	288	1641.9	11.8	S1	1-01	127	127.25	38	38.25
1-02-01-H	2020	2	1	NIBR	H	20200512	38.1445	127.472	524.295	4.3	13.1	7.6	0.358	13.1	2.07	178.11	1749.3	11	S1	1-02	127.25	127.5	38	38.25
1-02-01-S	2020	2	1	NIBR	S	20200512	38.1445	127.472	524.295	4.3	13.1	7.6	0.358	13.1	2.07	178.11	1749.3	11	S1	1-02	127.25	127.5	38	38.25
1-02-02-H	2020	2	2	NIBR	H	20200512	38.0522	127.31	342.064	4.3	6.38	3.7	0.341	12.75	1.73	172.49	1749.3	11	S1	1-02	127.25	127.5	38	38.25
1-02-02-S	2020	2	2	NIBR	S	20200512	38.0522	127.31	342.064	4.3	6.38	3.7	0.341	12.75	1.73	172.49	1749.3	11	S1	1-02	127.25	127.5	38	38.25
1-03-01-H	2020	3	1	SNU	H	20200514	38.0469	127.644	217	4.2	9.79	5.68	0.31	9.3	11.05	347.26	1561.4	11.4	S2	1-03	127.5	127.75	38	38.25
1-03-01-S	2020	3	1	SNU	S	20200514	38.0469	127.644	217	4.2	9.79	5.68	0.31	9.3	11.05	347.26	1561.4	11.4	S2	1-03	127.5	127.75	38	38.25
1-03-02-H	2020	3	2	SNU	H	20200514	38.0535	127.54	311	4	16.99	9.86	0.534	4.83	1.38	284.58	1561.4	11.4	S2	1-03	127.5	127.75	38	38.25
1-03-02-S	2020	3	2	SNU	S	20200514	38.0535	127.54	311	4	16.99	9.86	0.534	4.83	1.38	284.58	1561.4	11.4	S2	1-03	127.5	127.75	38	38.25
1-04-01-H	2020	4	1	SNU	H	20200514	38.0244	127.882	210	4.5	8.39	4.87	0.328	5.85	3.11	235.15	1561.4	11.4	S2	1-04	127.75	128	38	38.25
1-04-01-S	2020	4	1	SNU	S	20200514	38.0244	127.882	210	4.5	8.39	4.87	0.328	5.85	3.11	235.15	1561.4	11.4	S2	1-04	127.75	128	38	38.25
1-04-02-H	2020	4	2	SNU	H	20200514	38.0226	127.806	276	4.6	12.33	7.15	0.489	16.2	3.11	314.01	1561.4	11.4	S2	1-04	127.75	128	38	38.25
1-04-02-S	2020	4	2	SNU	S	20200514	38.0226	127.806	276	4.6	12.33	7.15	0.489	16.2	3.11	314.01	1561.4	11.4	S2	1-04	127.75	128	38	38.25
1-05-01-H	2020	5	1	SNU	H	20200514	38.1341	128.156	282	4.5	7.93	4.6	0.332	7.95	4.14	252.89	1429.1	11.2	S3	1-05	128	128.25	38	38.25
1-05-01-S	2020	5	1	SNU	S	20200514	38.1341	128.156	282	4.5	7.93	4.6	0.332	7.95	4.14	252.89	1429.1	11.2	S3	1-05	128	128.25	38	38.25
1-05-02-H	2020	5	2	SNU	H	20200514	38.1281	128.048	348	4.2	8.85	5.13	0.287	8.65	1.04	185.36	1429.1	11.2	S3	1-05	128	128.25	38	38.25
1-05-02-S	2020	5	2	SNU	S	20200514	38.1281	128.048	348	4.2	8.85	5.13	0.287	8.65	1.04	185.36	1429.1	11.2	S3	1-05	128	128.25	38	38.25
1-06-01-H	2020	6	1	SNU	H	20200514	38.0973	128.406	416	4.3	14.07	8.16	0.439	6.2	0.69	168.7	2085.8	13.3	S3	1-06	128.25	128.5	38	38.25
1-06-01-S	2020	6	1	SNU	S	20200514	38.0973	128.406	416	4.3	14.07	8.16	0.439	6.2	0.69	168.7	2085.8	13.3	S3	1-06	128.25	128.5	38	38.25
1-06-02-H	2020	6	2	SNU	H	20200514	38.1318	128.283	483	4.4	9.62	5.58	0.381	7.6	5.5	201.19	1429.1	11.2	S3	1-06	128.25	128.5	38	38.25
1-06-02-S	2020	6	2	SNU	S	20200514	38.1318	128.283	483	4.4	9.62	5.58	0.381	7.6	5.5	201.19	1429.1	11.2	S3	1-06	128.25	128.5	38	38.25
1-07-01-H	2020	7	1	SNU	H	20200513	38.0457	128.56	54	4.5	7.64	4.43	0.235	8.3	2.42	223.5	2085.8	13.3	S4	1-07	128.5	128.75	38	38.25
1-07-01-S	2020	7	1	SNU	S	20200513	38.0457	128.56	54	4.5	7.64	4.43	0.235	8.3	2.42	223.5	2085.8	13.3	S4	1-07	128.5	128.75	38	38.25
1-07-02-H	2020	7	2	SNU	H	20200513	38.0767	128.61	33	4.2	11.25	6.53	0.431	10	5.2	456.36	2085.8	13.3	S4	1-07	128.5	128.75	38	38.25
1-07-02-S	2020	7	2	SNU	S	20200513	38.0767	128.61	33	4.2	11.25	6.53	0.431	10	5.2	456.36	2085.8	13.3	S4	1-07	128.5	128.75	38	38.25
1-08-01-H	2020	8	1	SNU	H	20200513	37.9798	128.756	20	4.3	7.69	4.46	0.26	6.2	5.2	176.03	1801.7	13.1	S4	1-08	128.625	128.875	37.75	38
1-08-01-S	2020	8	1	SNU	S	20200513	37.9798	128.756	20	4.3	7.69	4.46	0.26	6.2	5.2	176.03	1801.7	13.1	S4	1-08	128.625	128.875	37.75	38
1-08-02-H	2020	8	2	SNU	H	20200513	37.9104	128.786	16	4	5.95	3.45	0.212	4.49	2.76	126.46	1801.7	13.1	S4	1-08	128.625	128.875	37.75	38
1-08-02-S	2020	8	2	SNU	S	20200513	37.9104	128.786	16	4	5.95	3.45	0.212	4.49	2.76	126.46	1801.7	13.1	S4	1-08	128.625	128.875	37.75	38
1-09-01-H	2020	9	1	SNU	H	20200513	37.8332	128.371	489	4.1	11.89	6.9	0.457	9.65	2.76	319.04	1429.1	11.2	S4	1-09	128.375	128.625	37.75	38
1-09-01-S	2020	9	1	SNU	S	20200513	37.8332	128.371	489	4.1	11.89	6.9	0.457	9.65	2.76	319.04	1429.1	11.2	S4	1-09	128.375	128.625	37.75	38
1-09-02-H	2020	9	2	SNU	H	20200513	37.8797	128.515	689	4.2	16.32	9.47	0.631	25.2	8.3	469.11	1755.8	7.8	S4	1-09	128.375	128.625	37.75	38
1-09-02-S	2020	9	2	SNU	S	20200513	37.8797	128.515	689	4.2	16.32	9.47	0.631	25.2	8.3	469.11	1755.8	7.8	S4	1-09	128.375	128.625	37.75	38
1-10-01-H	2020	10	1	SNU	H	20200513	37.8226	128.152	333	4.3	8.43	4.89	0.449	3.8	1.04	377.23	1429.1	11.2	S3	1-10	128.125	128.375	37.75	38
1-10-01-S	2020	10	1	SNU	S	20200513	37.8226	128.152	333	4.3	8.43	4.89	0.449	3.8	1.04	377.23	1429.1	11.2	S3	1-10	128.125	128.375	37.75	38
1-10-02-H	2020	10	2	SNU	H	20200513	37.8727	128.261	406	4.6	6.76	3.92	0.268	6.9	1.73	611.06	1429.1	11.2	S3	1-10	128.125	128.375	37.75	38
1-10-02-S	2020	10	2	SNU	S	20200513	37.8727	128.261	406	4.6	6.76	3.92	0.268	6.9	1.73	611.06	1429.1	11.2	S3	1-10	128.125	128.375	37.75	38
1-11-01-H	2020	11	1	SNU	H	20200513	37.7583	127.879	213	4.1	9.71	5.63	0.405	12.1	12.4	434.71	1485.8	11.6	S3	1-11	127.875	128.125	37.75	38
1-11-01-S	2020	11	1	SNU	S	20200513	37.7583	127.879	213	4.1	9.71	5.63	0.405	12.1	12.4	434.71	1485.8	11.6	S3	1-11	127.875	128.125	37.75	38
1-11-02-H	2020	11	2	SNU	H	20200513	37.7917	127.988	208	4.3	5.95	3.45	0.249	6.2	4.14	365.75	1485.8	11.6	S3	1-11	127.875	128.125	37.75	38
1-11-02-S	2020	11	2	SNU	S	20200513	37.7917	127.988	208	4.3	5.95	3.45	0.249	6.2	4.14	365.75	1485.8	11.6	S3	1-11	127.875	128.125	37.75	38
1-12-01-H	2020	12	1	SNU	H	20200513	37.826	127.66	111	4.1	12.26	7.11	0.438	17.95	3.8	439.7	1550.9	12.2	S2	1-12	127.625	127.875	37.75	38
1-12-01-S	2020	12	1	SNU	S	20200513	37.826	127.66	111	4.1	12.26	7.11	0.438	17.95	3.8	439.7	1550.9	12.2	S2	1-12	127.625	127.875	37.75	38
1-12-02-H	2020	12	2	SNU	H	20200513	37.834	127.756	119	4.3	11.12	6.45	0.425	5.2	1.38	305.55	1550.9	12.2	S2	1-12	127.625	127.875	37.75	38
1-12-02-S	2020	12	2	SNU	S	20200513	37.834	127.756	119	4.3	11.12	6.45	0.425	5.2	1.38	305.55	1550.9	12.2	S2	1-12	127.625	127.875	37.75	38
1-13-01-H	2020	13	1	NIBR	H	20200512	37.9703	127.405	424.592	4	23.61	13.69	0.78	15.2	2.76	413.1	1749.3	11	S2	1-13	127.375	127.625	37.75	38
1-13-01-S	2020	13	1	NIBR	S	20200512	37.9703	127.405	424.592	4	23.61	13.69	0.78	15.2	2.76	413.1	1749.3	11	S2	1-13	127.375	127.625	37.75	38
1-13-02-H	2020	13	2	NIBR	H	20200511	37.7806	127.584	325.063	5	9.46	5.49	0.414	11.4	5.85	401.08	1550.9	12.2	S2	1-13	127.375	127.625	37.75	38
1-13-02-S	2020	13	2	NIBR	S	20200511	37.7806	127.584	325.063	5	9.46	5.49	0.414	11.4	5.85	401.08	1550.9	12.2	S2	1-13	127.375	127.625	37.75	38
1-14-01-H	2020	14	1	NIBR	H	20200512	37.8852	127.303	220.296	4.3	11.57	6.71	0.418	17.6	2.76	223.31	1641.9	11.8	S1	1-14	127.125	127.375	37.75	38
1-14-01-S	2020	14	1	NIBR	S	20200512	37.8852	127.303	220.296	4.3	11.57	6.71	0.418	17.6	2.76	223.31	1641.9	11.8	S1	1-14	127.125	127.375	37.75	38
1-14-02-H	2020	14	2	NIBR	H	20200512	37.7941	127.174	259.864	4.1	11.84	6.87	0.475	9.3	4.83	365.26	1641.9	11.8	S1	1-14	127.125	127.375	37.75	38
1-14-02-S	2020	14	2	NIBR	S	20200512	37.7941	127.174	259.864	4.1	11.84	6.87	0.475	9.3	4.83	365.26	1641.9	11.8	S1	1-14	127.125	127.375	37.75	38
1-15-01-H	2020	15	1	NIBR	H	20200513	37.9399	126.957	253.71	4.1	13.64	7.91	0.525	12.1	7.95	289.09	1641.9	11.8	S1	1-15	126.875	127.125	37.75	38
1-15-01-S	2020	15	1	NIBR	S	20200513	37.9399	126.957	253.71	4.1	13.64	7.91	0.525	12.1	7.95	289.09	1641.9	11.8	S1	1-15	126.875	127.125	37.75	38
1-15-02-H	2020	15	2	NIBR	H	20200512	37.7923	127.026	190.197	4.2	11.69	6.78	0.391	11.75	2.42	157.03	1641.9	11.8	S1	1-15	126.875	127.125	37.75	38
1-15-02-S	2020	15	2	NIBR	S	20200512	37.7923	127.026	190.197	4.2	11.69	6.78	0.391	11.75	2.42	157.03	1641.9	11.8	S1	1-15	126.875	127.125	37.75	38
1-16-01-H	2020	16	1	NIBR	H	20200513	37.7296	126.537	57.826	4.1	9.07	5.26	0.261	8.3	1.73	296.12	1436.9	11.9	S5	1-16	126.375	126.625	37.5	37.75
1-16-01-S	2020	16	1	NIBR	S	20200513	37.7296	126.537	57.826	4.1	9.07	5.26	0.261	8.3	1.73	296.12	1436.9	11.9	S5	1-16	126.375	126.625	37.5	37.75
1-16-02-H	2020	16	2	NIBR	H	20200513	37.6306	126.424	50.519	4.5	14.21	8.24	0.596	6.2	5.2	345.12	1436.9	11.9	S5	1-16	126.375	126.625	37.5	37.75
1-16-02-S	2020	16	2	NIBR	S	20200513	37.6306	126.424	50.519	4.5	14.21	8.24	0.596	6.2	5.2	345.12	1436.9	11.9	S5	1-16	126.375	126.625	37.5	37.75
1-17-01-H	2020	17	1	NIBR	H	20200514	37.5502	126.707	161.361	4.1	9.54	5.53	0.314	11.4	4.14	149.47	1311.9	12.8	S5	1-17	126.625	126.875	37.5	37.75
1-17-01-S	2020	17	1	NIBR	S	20200514	37.5502	126.707	161.361	4.1	9.54	5.53	0.314	11.4	4.14	149.47	1311.9	12.8	S5	1-17	126.625	126.875	37.5	37.75
1-17-02-H	2020	17	2	NIBR	H	20200513	37.7077	126.698	109.696	4	10.05	5.83	0.344	9.65	4.83	274.73	1612.3	11.2	S5	1-17	126.625	126.875	37.5	37.75
1-17-02-S	2020	17	2	NIBR	S	20200513	37.7077	126.698	109.696	4	10.05	5.83	0.344	9.65	4.83	274.73	1612.3	11.2	S5	1-17	126.625	126.875	37.5	37.75
1-18-01-H	2020	18	1	NIBR	H	20200511	37.6184	126.954	228.563	4.3	22.03	12.78	0.749	20	2.76	435.8	1651.1	13.2	S6	1-18	126.875	127.125	37.5	37.75
1-18-01-S	2020	18	1	NIBR	S	20200511	37.6184	126.954	228.563	4.3	22.03	12.78	0.749	20	2.76	435.8	1651.1	13.2	S6	1-18	126.875	127.125	37.5	37.75
1-18-02-H	2020	18	2	NIBR	H	20200511	37.7013	127.069	156.731	4.1	12.35	7.16	0.416	7.95	2.07	177.83	1651.1	13.2	S6	1-18	126.875	127.125	37.5	37.75
1-18-02-S	2020	18	2	NIBR	S	20200511	37.7013	127.069	156.731	4.1	12.35	7.16	0.416	7.95	2.07	177.83	1651.1	13.2	S6	1-18	126.875	127.125	37.5	37.75
1-19-01-H	2020	19	1	NIBR	H	20200511	37.6965	127.237	207.296	4.3	7.48	4.34	0.245	8.95	3.11	244.26	1641.9	11.8	S6	1-19	127.125	127.375	37.5	37.75
1-19-01-S	2020	19	1	NIBR	S	20200511	37.6965	127.237	207.296	4.3	7.48	4.34	0.245	8.95	3.11	244.26	1641.9	11.8	S6	1-19	127.125	127.375	37.5	37.75
1-19-02-H	2020	19	2	NIBR	H	20200511	37.5489	127.255	125.44	4.1	12.51	7.25	0.472	17.6	3.45	280.01	1366.4	12.5	S6	1-19	127.125	127.375	37.5	37.75
1-19-02-S	2020	19	2	NIBR	S	20200511	37.5489	127.255	125.44	4.1	12.51	7.25	0.472	17.6	3.45	280.01	1366.4	12.5	S6	1-19	127.125	127.375	37.5	37.75
1-20-01-H	2020	20	1	NIBR	H	20200511	37.5896	127.472	544.529	4	19.88	11.53	0.714	17.6	11.75	559.32	1366.4	12.5	S7	1-20	127.375	127.625	37.5	37.75
1-20-01-S	2020	20	1	NIBR	S	20200511	37.5896	127.472	544.529	4	19.88	11.53	0.714	17.6	11.75	559.32	1366.4	12.5	S7	1-20	127.375	127.625	37.5	37.75
1-20-02-H	2020	20	2	NIBR	H	20200511	37.7192	127.426	108.446	4.1	12	6.96	0.432	13.45	5.5	358.13	1366.4	12.5	S7	1-20	127.375	127.625	37.5	37.75
1-20-02-S	2020	20	2	NIBR	S	20200511	37.7192	127.426	108.446	4.1	12	6.96	0.432	13.45	5.5	358.13	1366.4	12.5	S7	1-20	127.375	127.625	37.5	37.75
1-21-01-H	2020	21	1	KU	H	20200512	37.6384	127.6	144	5.1	10.67	6.19	0.365	8.3	7.6	392.21	1366.4	12.5	S7	1-21	127.625	127.875	37.5	37.75
1-21-01-S	2020	21	1	KU	S	20200512	37.6382	127.593	144	5.1	10.67	6.19	0.365	8.3	7.6	392.21	1366.4	12.5	S7	1-21	127.625	127.875	37.5	37.75
1-21-02-H	2020	21	2	KU	H	20200512	37.7196	127.772	231	4.4	10.78	6.25	0.407	13.8	3.45	350.94	1485.8	11.6	S7	1-21	127.625	127.875	37.5	37.75
1-21-02-S	2020	21	2	KU	S	20200512	37.7214	127.773	283	4.4	10.78	6.25	0.407	13.8	3.45	350.94	1485.8	11.6	S7	1-21	127.625	127.875	37.5	37.75
1-22-01-H	2020	22	1	KU	H	20200512	37.6739	127.888	279.5	4.8	12.66	7.34	0.392	25.9	10.7	343.54	1485.8	11.6	S8	1-22	127.875	128.125	37.5	37.75
1-22-01-S	2020	22	1	KU	S	20200512	37.6742	127.887	251.1	4.8	12.66	7.34	0.392	25.9	10.7	343.54	1485.8	11.6	S8	1-22	127.875	128.125	37.5	37.75
1-22-02-H	2020	22	2	KU	H	20200512	37.7045	128.012	431.4	4.7	12.16	7.06	0.491	12.75	3.8	507.33	1485.8	11.6	S8	1-22	127.875	128.125	37.5	37.75
1-22-02-S	2020	22	2	KU	S	20200512	37.7027	128.007	417	4.7	12.16	7.06	0.491	12.75	3.8	507.33	1485.8	11.6	S8	1-22	127.875	128.125	37.5	37.75
1-23-01-H	2020	23	1	KU	H	20200512	37.7277	128.203	458.6	4.8	9.4	5.45	0.386	20.35	2.42	336.63	1485.8	11.6	S8	1-23	128.125	128.375	37.5	37.75
1-23-01-S	2020	23	1	KU	S	20200512	37.7277	128.203	458.6	4.8	9.4	5.45	0.386	20.35	2.42	336.63	1485.8	11.6	S8	1-23	128.125	128.375	37.5	37.75
1-23-02-H	2020	23	2	KU	H	20200513	37.6118	128.316	679	4.4	18.91	10.97	0.708	12.1	2.76	624.63	1305.4	11	S8	1-23	128.125	128.375	37.5	37.75
1-23-02-S	2020	23	2	KU	S	20200513	37.6115	128.316	703.2	4.4	18.91	10.97	0.708	12.1	2.76	624.63	1305.4	11	S8	1-23	128.125	128.375	37.5	37.75
1-24-01-H	2020	24	1	KU	H	20200513	37.7681	128.442	821.2	5	11.26	6.53	0.5	22.1	4.14	365.95	1755.8	7.8	S9	1-24	128.375	128.625	37.5	37.75
1-24-01-S	2020	24	1	KU	S	20200513	37.7691	128.443	799.3	5	11.26	6.53	0.5	22.1	4.14	365.95	1755.8	7.8	S9	1-24	128.375	128.625	37.5	37.75
1-24-02-H	2020	24	2	KU	H	20200513	37.6806	128.501	907.6	4.7	9.94	5.77	0.425	7.95	2.76	563.2	1755.8	7.8	S9	1-24	128.375	128.625	37.5	37.75
1-24-02-S	2020	24	2	KU	S	20200513	37.6945	128.503	884.5	4.7	9.94	5.77	0.425	7.95	2.76	563.2	1755.8	7.8	S9	1-24	128.375	128.625	37.5	37.75
1-25-01-H	2020	25	1	KU	H	20200513	37.6173	128.647	876.8	5.3	6.41	3.72	0.303	13.8	6.2	447.7	1755.8	7.8	S9	1-25	128.625	128.875	37.5	37.75
1-25-01-S	2020	25	1	KU	S	20200513	37.6173	128.646	875.6	5.3	6.41	3.72	0.303	13.8	6.2	447.7	1755.8	7.8	S9	1-25	128.625	128.875	37.5	37.75
1-25-02-H	2020	25	2	KU	H	20200513	37.6875	128.752	880	4.4	24.99	14.49	0.948	27.6	11.4	613.23	1755.8	7.8	S9	1-25	128.625	128.875	37.5	37.75
1-25-02-S	2020	25	2	KU	S	20200513	37.6871	128.752	874	4.4	24.99	14.49	0.948	27.6	11.4	613.23	1755.8	7.8	S9	1-25	128.625	128.875	37.5	37.75
1-26-01-H	2020	26	1	KU	H	20200513	37.7344	128.911	42.4	4.7	7.76	4.5	0.308	11.4	3.8	375.11	1812.9	14.3	S10	1-26	128.875	129.125	37.5	37.75
1-26-01-S	2020	26	1	KU	S	20200513	37.7341	128.91	59.6	4.7	7.76	4.5	0.308	11.4	3.8	375.11	1812.9	14.3	S10	1-26	128.875	129.125	37.5	37.75
1-26-02-H	2020	26	2	KU	H	20200513	37.7203	128.96	50.3	4.1	10.61	6.16	0.33	15.55	12.4	255.65	1812.9	14.3	S10	1-26	128.875	129.125	37.5	37.75
1-26-02-S	2020	26	2	KU	S	20200513	37.7208	128.96	53	4.1	10.61	6.16	0.33	15.55	12.4	255.65	1812.9	14.3	S10	1-26	128.875	129.125	37.5	37.75
1-27-01-H	2020	27	1	KU	H	20200513	37.4634	129.019	168	4.9	24.99	14.49	0.803	16.55	6.55	335.81	1322.4	12.9	S10	1-27	129	129.25	37.25	37.5
1-27-01-S	2020	27	1	KU	S	20200513	37.4579	129.018	161	4.9	24.99	14.49	0.803	16.55	6.55	335.81	1322.4	12.9	S10	1-27	129	129.25	37.25	37.5
1-27-02-H	2020	27	2	KU	H	20200513	37.4312	129.129	44.4	5.9	3.69	2.14	0.174	7.6	6.55	630.92	1322.4	12.9	S10	1-27	129	129.25	37.25	37.5
1-27-02-S	2020	27	2	KU	S	20200513	37.4251	129.124	47	5.9	3.69	2.14	0.174	7.6	6.55	630.92	1322.4	12.9	S10	1-27	129	129.25	37.25	37.5
1-28-01-H	2020	28	1	KU	H	20200514	37.3783	128.838	673.7	6	9.91	5.75	0.533	15.55	17.25	1271.71	1305.4	11	S9	1-28	128.75	129	37.25	37.5
1-28-01-S	2020	28	1	KU	S	20200514	37.3739	128.836	671	6	9.91	5.75	0.533	15.55	17.25	1271.71	1305.4	11	S9	1-28	128.75	129	37.25	37.5
1-28-02-H	2020	28	2	KU	H	20200514	37.3499	128.724	401.4	7.2	9.87	5.73	0.36	26.25	6.9	446.71	1305.4	11	S9	1-28	128.75	129	37.25	37.5
1-28-02-S	2020	28	2	KU	S	20200514	37.3497	128.724	380.9	7.2	9.87	5.73	0.36	26.25	6.9	446.71	1305.4	11	S9	1-28	128.75	129	37.25	37.5
1-29-01-H	2020	29	1	KU	H	20200514	37.3824	128.663	348.9	4.5	11.73	6.8	0.4	13.8	4.83	317	1305.4	11	S9	1-29	128.5	128.75	37.25	37.5
1-29-01-S	2020	29	1	KU	S	20200514	37.3762	128.657	337	4.5	11.73	6.8	0.4	13.8	4.83	317	1305.4	11	S9	1-29	128.5	128.75	37.25	37.5
1-29-02-H	2020	29	2	KU	H	20200514	37.4246	128.575	411.3	5.3	24.89	14.44	0.548	21.4	20.7	469.68	1305.4	11	S9	1-29	128.5	128.75	37.25	37.5
1-29-02-S	2020	29	2	KU	S	20200514	37.4241	128.574	425.6	5.3	24.89	14.44	0.548	21.4	20.7	469.68	1305.4	11	S9	1-29	128.5	128.75	37.25	37.5
1-30-01-H	2020	30	1	KU	H	20200514	37.3488	128.438	483.7	7.5	11.55	6.7	0.441	30	5.2	392.76	1344.1	11.9	S8	1-30	128.25	128.5	37.25	37.5
1-30-01-S	2020	30	1	KU	S	20200514	37.3496	128.439	476.2	7.5	11.55	6.7	0.441	30	5.2	392.76	1344.1	11.9	S8	1-30	128.25	128.5	37.25	37.5
1-30-02-H	2020	30	2	KU	H	20200514	37.4019	128.323	550.1	4.3	12.12	7.03	0.52	20.7	8.3	425.94	1344.1	11.9	S8	1-30	128.25	128.5	37.25	37.5
1-30-02-S	2020	30	2	KU	S	20200514	37.4019	128.323	550.1	4.3	12.12	7.03	0.52	20.7	8.3	425.94	1344.1	11.9	S8	1-30	128.25	128.5	37.25	37.5
1-31-01-H	2020	31	1	YURIM	H	20200512	37.3266	128.065	570	4.2	12.93	7.5	0.51	14.5	8.3	397.98	1317	12.8	S8	1-31	128	128.25	37.25	37.5
1-31-01-S	2020	31	1	YURIM	S	20200512	37.3266	128.065	580	4.2	12.93	7.5	0.51	14.5	8.3	397.98	1317	12.8	S8	1-31	128	128.25	37.25	37.5
1-31-02-H	2020	31	2	YURIM	H	20200512	37.3428	128.235	483	4.5	15.28	8.86	0.652	21.4	11.05	516.64	1551.8	11	S8	1-31	128	128.25	37.25	37.5
1-31-02-S	2020	31	2	YURIM	S	20200512	37.3429	128.234	482	4.5	15.28	8.86	0.652	21.4	11.05	516.64	1551.8	11	S8	1-31	128	128.25	37.25	37.5
1-32-01-H	2020	32	1	YURIM	H	20200512	37.4216	127.876	148	4.2	14.81	8.59	0.61	15.2	9.65	418.15	1317	12.8	S7	1-32	127.75	128	37.25	37.5
1-32-01-S	2020	32	1	YURIM	S	20200512	37.4223	127.876	148	4.2	14.81	8.59	0.61	15.2	9.65	418.15	1317	12.8	S7	1-32	127.75	128	37.25	37.5
1-32-02-H	2020	32	2	YURIM	H	20200512	37.2596	127.966	711	4.2	11.44	6.64	0.464	19.3	6.2	318.74	1317	12.8	S7	1-32	127.75	128	37.25	37.5
1-32-02-S	2020	32	2	YURIM	S	20200512	37.2615	127.965	665	4.2	11.44	6.64	0.464	19.3	6.2	318.74	1317	12.8	S7	1-32	127.75	128	37.25	37.5
1-33-01-H	2020	33	1	YURIM	H	20200512	37.3119	127.729	182	4.3	5.19	3.01	0.19	11.75	3.45	148.1	1317	12.8	S7	1-33	127.5	127.75	37.25	37.5
1-33-01-S	2020	33	1	YURIM	S	20200512	37.313	127.729	204	4.3	5.19	3.01	0.19	11.75	3.45	148.1	1317	12.8	S7	1-33	127.5	127.75	37.25	37.5
1-33-02-H	2020	33	2	YURIM	H	20200512	37.451	127.564	220	4.4	7.96	4.62	0.301	5.85	0.69	377.64	1366.4	12.5	S7	1-33	127.5	127.75	37.25	37.5
1-33-02-S	2020	33	2	YURIM	S	20200512	37.4515	127.565	234	4.4	7.96	4.62	0.301	5.85	0.69	377.64	1366.4	12.5	S7	1-33	127.5	127.75	37.25	37.5
1-34-01-H	2020	34	1	YURIM	H	20200512	37.4271	127.439	283	4.5	15.25	8.84	0.507	14.15	5.2	499.58	1366.4	12.5	S6	1-34	127.25	127.5	37.25	37.5
1-34-01-S	2020	34	1	YURIM	S	20200512	37.427	127.438	286	4.5	15.25	8.84	0.507	14.15	5.2	499.58	1366.4	12.5	S6	1-34	127.25	127.5	37.25	37.5
1-34-02-H	2020	34	2	YURIM	H	20200512	37.2865	127.299	321	4.3	11.75	6.82	0.422	11.05	4.14	485.84	1668.8	12.5	S6	1-34	127.25	127.5	37.25	37.5
1-34-02-S	2020	34	2	YURIM	S	20200512	37.2848	127.303	235	4.3	11.75	6.82	0.422	11.05	4.14	485.84	1668.8	12.5	S6	1-34	127.25	127.5	37.25	37.5
1-35-01-H	2020	35	1	YURIM	H	20200512	37.4748	127.217	235	4.1	8.83	5.12	0.346	11.75	5.5	350.35	1651.1	13.2	S6	1-35	127	127.25	37.25	37.5
1-35-01-S	2020	35	1	YURIM	S	20200512	37.4748	127.217	235	4.1	8.83	5.12	0.346	11.75	5.5	350.35	1651.1	13.2	S6	1-35	127	127.25	37.25	37.5
1-35-02-H	2020	35	2	YURIM	H	20200513	37.3437	127.015	244	4	10.69	6.2	0.402	8.3	5.2	289.79	1635.5	12.9	S6	1-35	127	127.25	37.25	37.5
1-35-02-S	2020	35	2	YURIM	S	20200513	37.3218	127.017	121	4	10.69	6.2	0.402	8.3	5.2	289.79	1635.5	12.9	S6	1-35	127	127.25	37.25	37.5
1-36-01-H	2020	36	1	YURIM	H	20200513	37.4602	126.948	100	4.2	9.2	5.34	0.296	5.85	3.11	106.17	1651.1	13.2	S5	1-36	126.75	127	37.25	37.5
1-36-01-S	2020	36	1	YURIM	S	20200513	37.4602	126.948	100	4.2	9.2	5.34	0.296	5.85	3.11	106.17	1651.1	13.2	S5	1-36	126.75	127	37.25	37.5
1-36-02-H	2020	36	2	YURIM	H	20200513	37.3482	126.901	119	4	9.82	5.7	0.32	10	4.83	276.51	1635.5	12.9	S5	1-36	126.75	127	37.25	37.5
1-36-02-S	2020	36	2	YURIM	S	20200513	37.3492	126.901	124	4	9.82	5.7	0.32	10	4.83	276.51	1635.5	12.9	S5	1-36	126.75	127	37.25	37.5
1-37-01-H	2020	37	1	NIBR	H	20200514	37.4894	126.517	156.608	4.3	7.08	4.11	0.248	12.1	5.2	181.9	1311.9	12.8	S5	1-37	126.5	126.75	37.25	37.5
1-37-01-S	2020	37	1	NIBR	S	20200514	37.4894	126.517	156.608	4.3	7.08	4.11	0.248	12.1	5.2	181.9	1311.9	12.8	S5	1-37	126.5	126.75	37.25	37.5
1-37-02-H	2020	37	2	YURIM	H	20200513	37.2633	126.58	30	4.3	8.36	4.85	0.246	13.1	4.49	365.21	1311.9	12.8	S5	1-37	126.5	126.75	37.25	37.5
1-37-02-S	2020	37	2	YURIM	S	20200513	37.2636	126.58	27	4.3	8.36	4.85	0.246	13.1	4.49	365.21	1311.9	12.8	S5	1-37	126.5	126.75	37.25	37.5
1-38-01-H	2020	38	1	YURIM	H	20200513	37.2241	126.811	51	4.2	12.12	7.03	0.4	7.6	6.55	269.54	1635.5	12.9	S11	1-38	126.625	126.875	37	37.25
1-38-01-S	2020	38	1	YURIM	S	20200513	37.2246	126.81	52	4.2	12.12	7.03	0.4	7.6	6.55	269.54	1635.5	12.9	S11	1-38	126.625	126.875	37	37.25
1-38-02-H	2020	38	2	YURIM	H	20200513	37.0419	126.784	36	4	7.73	4.48	0.301	8.3	6.9	299.07	1635.5	12.9	S11	1-38	126.625	126.875	37	37.25
1-38-02-S	2020	38	2	YURIM	S	20200513	37.0436	126.78	16	4	7.73	4.48	0.301	8.3	6.9	299.07	1635.5	12.9	S11	1-38	126.625	126.875	37	37.25
1-39-01-H	2020	39	1	YURIM	H	20200513	37.2158	126.908	159	4.1	6.92	4.01	0.257	10.35	3.8	289.08	1635.5	12.9	S11	1-39	126.875	127.125	37	37.25
1-39-01-S	2020	39	1	YURIM	S	20200513	37.2157	126.908	148	4.1	6.92	4.01	0.257	10.35	3.8	289.08	1635.5	12.9	S11	1-39	126.875	127.125	37	37.25
1-39-02-H	2020	39	2	YURIM	H	20200513	37.0919	126.957	60	4	5.97	3.46	0.196	8.3	5.2	157.27	1635.5	12.9	S11	1-39	126.875	127.125	37	37.25
1-39-02-S	2020	39	2	YURIM	S	20200513	37.0919	126.957	60	4	5.97	3.46	0.196	8.3	5.2	157.27	1635.5	12.9	S11	1-39	126.875	127.125	37	37.25
1-40-01-H	2020	40	1	YURIM	H	20200513	37.2067	127.145	121	4.3	4.67	2.71	0.155	7.25	1.04	192.01	1635.5	12.9	S12	1-40	127.125	127.375	37	37.25
1-40-01-S	2020	40	1	YURIM	S	20200513	37.2064	127.144	149	4.3	4.67	2.71	0.155	7.25	1.04	192.01	1635.5	12.9	S12	1-40	127.125	127.375	37	37.25
1-40-02-H	2020	40	2	YURIM	H	20200513	37.042	127.169	123	4.1	6.03	3.5	0.224	5.2	2.76	263.28	1443.5	12.2	S12	1-40	127.125	127.375	37	37.25
1-40-02-S	2020	40	2	YURIM	S	20200513	37.0409	127.17	103	4.1	6.03	3.5	0.224	5.2	2.76	263.28	1443.5	12.2	S12	1-40	127.125	127.375	37	37.25
2-01-01-H	2021	1	1	CKU	H	20210513	37.0041	127.414	158	4.3	6.62	3.84	0.228	5.9	3.41	172.06	1076.6	12.7	S12	2-01	127.375	127.625	37	37.25
2-01-01-S	2021	1	1	CKU	S	20210513	37.0039	127.414	160	4.3	6.62	3.84	0.228	5.9	3.41	172.06	1076.6	12.7	S12	2-01	127.375	127.625	37	37.25
2-01-02-H	2021	1	2	CKU	H	20210519	37.2392	127.464	118	4.1	4.86	2.82	0.177	3.99	3.55	130.15	1076.6	12.7	S12	2-01	127.375	127.625	37	37.25
2-01-02-S	2021	1	2	CKU	S	20210519	37.238	127.459	120	4.1	4.86	2.82	0.177	3.99	3.55	130.15	1076.6	12.7	S12	2-01	127.375	127.625	37	37.25
2-02-01-H	2021	2	1	CKU	H	20210513	37.0497	127.707	364	4.3	5.16	2.99	0.17	5.8	1.31	140.01	1365.5	12.4	S13	2-02	127.625	127.875	37	37.25
2-02-01-S	2021	2	1	CKU	S	20210513	37.0496	127.706	366	4.3	5.16	2.99	0.17	5.8	1.31	140.01	1365.5	12.4	S13	2-02	127.625	127.875	37	37.25
2-02-02-H	2021	2	2	CKU	H	20210519	37.1757	127.868	200	4.6	8.26	4.79	0.274	5.15	1.28	170.35	1113	13	S13	2-02	127.625	127.875	37	37.25
2-02-02-S	2021	2	2	CKU	S	20210519	37.1762	127.866	230	4.6	8.26	4.79	0.274	5.15	1.28	170.35	1113	13	S13	2-02	127.625	127.875	37	37.25
2-03-01-H	2021	3	1	CKU	H	20210519	37.213	127.961	400	4.7	8.95	5.19	0.334	6.55	4.2	224.15	1113	13	S13	2-03	127.875	128.125	37	37.25
2-03-01-S	2021	3	1	CKU	S	20210519	37.2164	127.951	460	4.7	8.95	5.19	0.334	6.55	4.2	224.15	1113	13	S13	2-03	127.875	128.125	37	37.25
2-03-02-H	2021	3	2	CKU	H	20210519	37.1127	127.991	369	4.5	8.42	4.88	0.311	3.37	2.17	255.83	1365.5	12.4	S13	2-03	127.875	128.125	37	37.25
2-03-02-S	2021	3	2	CKU	S	20210519	37.1063	127.993	359	4.5	8.42	4.88	0.311	3.37	2.17	255.83	1365.5	12.4	S13	2-03	127.875	128.125	37	37.25
2-04-01-H	2021	4	1	CKU	H	20210519	37.1955	128.176	548	4.5	8.91	5.17	0.276	5.35	1.59	184.63	1162.2	11.2	S14	2-04	128.125	128.375	37	37.25
2-04-01-S	2021	4	1	CKU	S	20210519	37.195	128.177	552	4.5	8.91	5.17	0.276	5.35	1.59	184.63	1162.2	11.2	S14	2-04	128.125	128.375	37	37.25
2-04-02-H	2021	4	2	CKU	H	20210520	37.1036	128.244	252	5.6	4.37	2.53	0.178	2.55	4.2	163.71	1162.2	11.2	S14	2-04	128.125	128.375	37	37.25
2-04-02-S	2021	4	2	CKU	S	20210520	37.1004	128.252	274	5.6	4.37	2.53	0.178	2.55	4.2	163.71	1162.2	11.2	S14	2-04	128.125	128.375	37	37.25
2-05-01-H	2021	5	1	CKU	H	20210520	37.2012	128.485	722	5.2	8.54	4.95	0.295	16.1	7.25	316.7	1106.4	12.1	S14	2-05	128.375	128.625	37	37.25
2-05-01-S	2021	5	1	CKU	S	20210520	37.205	128.491	650	5.2	8.54	4.95	0.295	16.1	7.25	316.7	1106.4	12.1	S14	2-05	128.375	128.625	37	37.25
2-05-02-H	2021	5	2	CKU	H	20210520	37.1007	128.487	578	4.3	8.95	5.19	0.231	7.2	0.55	182.89	1106.4	12.1	S14	2-05	128.375	128.625	37	37.25
2-05-02-S	2021	5	2	CKU	S	20210520	37.1009	128.487	665	4.3	8.95	5.19	0.231	7.2	0.55	182.89	1106.4	12.1	S14	2-05	128.375	128.625	37	37.25
2-06-01-H	2021	6	1	KU	H	20210511	37.13	128.729	659	5.8	8.03	4.66	0.328	6	9.35	495.26	1129.1	10	S15	2-06	128.625	128.875	37	37.25
2-06-01-S	2021	6	1	KU	S	20210511	37.1304	128.729	659	5.8	8.03	4.66	0.328	6	9.35	495.26	1129.1	10	S15	2-06	128.625	128.875	37	37.25
2-06-02-H	2021	6	2	KU	H	20210511	37.2268	128.796	692	4.1	30.26	17.55	0.78	18.75	2.72	401.85	1207.4	9.5	S15	2-06	128.625	128.875	37	37.25
2-06-02-S	2021	6	2	KU	S	20210511	37.2249	128.797	692	4.1	30.26	17.55	0.78	18.75	2.72	401.85	1207.4	9.5	S15	2-06	128.625	128.875	37	37.25
2-07-01-H	2021	7	1	KU	H	20210511	37.2345	128.946	1080	6.3	12.82	7.43	0.487	29.05	19.8	505.1	1207.4	9.5	S15	2-07	128.875	129.125	37	37.25
2-07-01-S	2021	7	1	KU	S	20210511	37.2345	128.946	1080	6.3	12.82	7.43	0.487	29.05	19.8	505.1	1207.4	9.5	S15	2-07	128.875	129.125	37	37.25
2-07-02-H	2021	7	2	KU	H	20210512	37.0929	129.043	612	6.7	8.68	5.04	0.291	12.5	6	409.71	1207.4	9.5	S15	2-07	128.875	129.125	37	37.25
2-07-02-S	2021	7	2	KU	S	20210512	37.0932	129.043	612	6.7	8.68	5.04	0.291	12.5	6	409.71	1207.4	9.5	S15	2-07	128.875	129.125	37	37.25
2-08-01-H	2021	8	1	KU	H	20210512	37.1257	129.155	236	5	11.98	6.95	0.453	11.85	5.55	303.78	1207.4	9.5	S16	2-08	129.125	129.375	37	37.25
2-08-01-S	2021	8	1	KU	S	20210512	37.1257	129.155	236	5	11.98	6.95	0.453	11.85	5.55	303.78	1207.4	9.5	S16	2-08	129.125	129.375	37	37.25
2-08-02-H	2021	8	2	KU	H	20210512	37.0625	129.291	187	5.2	8.46	4.91	0.284	3.58	3.58	328.95	1158.9	13.5	S16	2-08	129.125	129.375	37	37.25
2-08-02-S	2021	8	2	KU	S	20210512	37.063	129.291	187	5.2	8.46	4.91	0.284	3.58	3.58	328.95	1158.9	13.5	S16	2-08	129.125	129.375	37	37.25
2-09-01-H	2021	9	1	KU	H	20210512	36.9437	129.278	84	5.2	11.83	6.86	0.373	10.75	1.72	233.49	1158.9	13.5	S16	2-09	129.25	129.5	36.75	37
2-09-01-S	2021	9	1	KU	S	20210512	36.9437	129.278	84	5.2	11.83	6.86	0.373	10.75	1.72	233.49	1158.9	13.5	S16	2-09	129.25	129.5	36.75	37
2-09-02-H	2021	9	2	KU	H	20210512	36.8312	129.269	332	4.8	6.27	3.64	0.236	8.2	2	230.71	1158.9	13.5	S16	2-09	129.25	129.5	36.75	37
2-09-02-S	2021	9	2	KU	S	20210512	36.8314	129.269	332	4.8	6.27	3.64	0.236	8.2	2	230.71	1158.9	13.5	S16	2-09	129.25	129.5	36.75	37
2-10-01-H	2021	10	1	KU	H	20210512	36.9451	129.097	406	5.5	7.91	4.59	0.292	6.85	3.89	353.86	1129.1	10	S15	2-10	129	129.25	36.75	37
2-10-01-S	2021	10	1	KU	S	20210512	36.9451	129.097	406	5.5	7.91	4.59	0.292	6.85	3.89	353.86	1129.1	10	S15	2-10	129	129.25	36.75	37
2-10-02-H	2021	10	2	KU	H	20210512	36.8728	129.161	565	5.4	3.17	1.84	0.136	3.92	1.03	240.72	1129.1	10	S15	2-10	129	129.25	36.75	37
2-10-02-S	2021	10	2	KU	S	20210512	36.8773	129.157	565	5.4	3.17	1.84	0.136	3.92	1.03	240.72	1129.1	10	S15	2-10	129	129.25	36.75	37
2-11-01-H	2021	11	1	KU	H	20210514	36.9047	128.801	270	5	7.66	4.44	0.259	1.79	2.31	317.19	1129.1	10	S15	2-11	128.75	129	36.75	37
2-11-01-S	2021	11	1	KU	S	20210514	36.9051	128.8	270	5	7.66	4.44	0.259	1.79	2.31	317.19	1129.1	10	S15	2-11	128.75	129	36.75	37
2-11-02-H	2021	11	2	KU	H	20210514	36.7765	128.943	235	7	7.03	4.08	0.243	8	9.1	560.51	1129.1	10	S15	2-11	128.75	129	36.75	37
2-11-02-S	2021	11	2	KU	S	20210514	36.7766	128.942	235	7	7.03	4.08	0.243	8	9.1	560.51	1129.1	10	S15	2-11	128.75	129	36.75	37
2-12-01-H	2021	12	1	KU	H	20210514	36.9417	128.528	360	5.3	9.32	5.41	0.431	7	7	596.43	1346.5	12	S14	2-12	128.5	128.75	36.75	37
2-12-01-S	2021	12	1	KU	S	20210514	36.942	128.527	360	5.3	9.32	5.41	0.431	7	7	596.43	1346.5	12	S14	2-12	128.5	128.75	36.75	37
2-12-02-H	2021	12	2	KU	H	20210514	36.8312	128.629	226	4.8	7.97	4.62	0.296	3.1	3.99	195.02	1346.5	12	S14	2-12	128.5	128.75	36.75	37
2-12-02-S	2021	12	2	KU	S	20210514	36.8312	128.629	226	4.8	7.97	4.62	0.296	3.1	3.99	195.02	1346.5	12	S14	2-12	128.5	128.75	36.75	37
2-13-01-H	2021	13	1	CKU	H	20210520	36.9673	128.414	348	5	7.19	4.17	0.295	8.65	5.75	336.85	1346.5	12	S14	2-13	128.25	128.5	36.75	37
2-13-01-S	2021	13	1	CKU	S	20210520	36.9769	128.401	242	5	7.19	4.17	0.295	8.65	5.75	336.85	1346.5	12	S14	2-13	128.25	128.5	36.75	37
2-13-02-H	2021	13	2	CKU	H	20210520	36.8534	128.348	398	4.7	6.8	3.95	0.199	2.96	0	60.4	1346.5	12	S14	2-13	128.25	128.5	36.75	37
2-13-02-S	2021	13	2	CKU	S	20210520	36.862	128.348	335	4.7	6.8	3.95	0.199	2.96	0	60.4	1346.5	12	S14	2-13	128.25	128.5	36.75	37
2-14-01-H	2021	14	1	CKU	H	20210520	36.941	128.203	421	6.7	10.04	5.82	0.335	23.35	6.15	469.44	1162.2	11.2	S13	2-14	128	128.25	36.75	37
2-14-01-S	2021	14	1	CKU	S	20210520	36.9428	128.196	331	6.7	10.04	5.82	0.335	23.35	6.15	469.44	1162.2	11.2	S13	2-14	128	128.25	36.75	37
2-14-02-H	2021	14	2	CKU	H	20210512	36.7455	128.048	403	5.2	9.5	5.51	0.377	15.15	10.85	255.11	1367.3	12.5	S13	2-14	128	128.25	36.75	37
2-14-02-S	2021	14	2	CKU	S	20210512	36.7485	128.043	433	5.2	9.5	5.51	0.377	15.15	10.85	255.11	1367.3	12.5	S13	2-14	128	128.25	36.75	37
2-15-01-H	2021	15	1	CKU	H	20210512	36.8098	127.897	299	5.1	5.86	3.4	0.242	6.65	9.4	271.24	1365.5	12.4	S13	2-15	127.75	128	36.75	37
2-15-01-S	2021	15	1	CKU	S	20210512	36.8101	127.897	300	5.1	5.86	3.4	0.242	6.65	9.4	271.24	1365.5	12.4	S13	2-15	127.75	128	36.75	37
2-15-02-H	2021	15	2	CKU	H	20210512	36.8904	127.795	202	4.7	5.07	2.94	0.19	9.5	1.76	158.63	1365.5	12.4	S13	2-15	127.75	128	36.75	37
2-15-02-S	2021	15	2	CKU	S	20210512	36.8904	127.795	230	4.7	5.07	2.94	0.19	9.5	1.76	158.63	1365.5	12.4	S13	2-15	127.75	128	36.75	37
2-16-01-H	2021	16	1	QMYCO	H	20210510	36.9599	127.701	338	4.4	7.56	4.39	0.285	5.4	5.1	203.88	1365.5	12.4	S12	2-16	127.5	127.75	36.75	37
2-16-01-S	2021	16	1	QMYCO	S	20210510	36.9594	127.701	331	4.4	7.56	4.39	0.285	5.4	5.1	203.88	1365.5	12.4	S12	2-16	127.5	127.75	36.75	37
2-16-02-H	2021	16	2	QMYCO	H	20210510	36.8184	127.581	172	4.3	5.38	3.12	0.217	0.86	2.03	344.04	1001.6	14.4	S12	2-16	127.5	127.75	36.75	37
2-16-02-S	2021	16	2	QMYCO	S	20210510	36.8178	127.581	161	4.3	5.38	3.12	0.217	0.86	2.03	344.04	1001.6	14.4	S12	2-16	127.5	127.75	36.75	37
2-17-01-H	2021	17	1	QMYCO	H	20210512	36.9381	127.307	250	4.2	9	5.22	0.319	3.44	4.96	240.19	1058.9	12.5	S12	2-17	127.25	127.5	36.75	37
2-17-01-S	2021	17	1	QMYCO	S	20210512	36.9377	127.306	267	4.2	9	5.22	0.319	3.44	4.96	240.19	1058.9	12.5	S12	2-17	127.25	127.5	36.75	37
2-17-02-H	2021	17	2	QMYCO	H	20210512	36.7788	127.273	116	3.8	8.21	4.76	0.255	1.28	0.79	126.39	1058.9	12.5	S12	2-17	127.25	127.5	36.75	37
2-17-02-S	2021	17	2	QMYCO	S	20210512	36.7788	127.272	116	3.8	8.21	4.76	0.255	1.28	0.79	126.39	1058.9	12.5	S12	2-17	127.25	127.5	36.75	37
2-18-01-H	2021	18	1	QMYCO	H	20210512	36.8573	127.069	116	4.4	11.26	6.53	0.342	1.17	0	244.79	1058.9	12.5	S11	2-18	127	127.25	36.75	37
2-18-01-S	2021	18	1	QMYCO	S	20210512	36.8566	127.069	108	4.4	11.26	6.53	0.342	1.17	0	244.79	1058.9	12.5	S11	2-18	127	127.25	36.75	37
2-18-02-H	2021	18	2	QMYCO	H	20210512	36.7945	127.222	170	4.2	5.24	3.04	0.204	0.21	1.48	161.89	1058.9	12.5	S11	2-18	127	127.25	36.75	37
2-18-02-S	2021	18	2	QMYCO	S	20210512	36.795	127.229	120	4.2	5.24	3.04	0.204	0.21	1.48	161.89	1058.9	12.5	S11	2-18	127	127.25	36.75	37
2-19-01-H	2021	19	1	QMYCO	H	20210516	36.9334	126.94	11	4	4.65	2.7	0.172	1.1	4.1	198.3	1058.9	12.5	S11	2-19	126.75	127	36.75	37
2-19-01-S	2021	19	1	QMYCO	S	20210516	36.9281	126.946	20	4	4.65	2.7	0.172	1.1	4.1	198.3	1058.9	12.5	S11	2-19	126.75	127	36.75	37
2-19-02-H	2021	19	2	QMYCO	H	20210514	36.8375	126.925	56	4.3	6.39	3.71	0.208	0.48	0	146.93	1058.9	12.5	S11	2-19	126.75	127	36.75	37
2-19-02-S	2021	19	2	QMYCO	S	20210514	36.8393	126.925	85	4.3	6.39	3.71	0.208	0.48	0	146.93	1058.9	12.5	S11	2-19	126.75	127	36.75	37
2-20-01-H	2021	20	1	QMYCO	H	20210513	36.9918	126.517	21	4.1	8.33	4.83	0.245	4.34	2.89	288.62	1207.3	13.2	S17	2-20	126.5	126.75	36.75	37
2-20-01-S	2021	20	1	QMYCO	S	20210513	36.9826	126.514	24	4.1	8.33	4.83	0.245	4.34	2.89	288.62	1207.3	13.2	S17	2-20	126.5	126.75	36.75	37
2-20-02-H	2021	20	2	QMYCO	H	20210513	36.7781	126.604	112	4.3	11.99	6.95	0.43	3.51	2.72	231.14	1207.3	13.2	S17	2-20	126.5	126.75	36.75	37
2-20-02-S	2021	20	2	QMYCO	S	20210513	36.778	126.604	112	4.3	11.99	6.95	0.43	3.51	2.72	231.14	1207.3	13.2	S17	2-20	126.5	126.75	36.75	37
2-21-01-H	2021	21	1	QMYCO	H	20210513	36.8061	126.361	110	4.7	6.52	3.78	0.197	0	1.72	120.72	1207.3	13.2	S17	2-21	126.25	126.5	36.625	36.875
2-21-01-S	2021	21	1	QMYCO	S	20210513	36.8063	126.363	110	4.7	6.52	3.78	0.197	0	1.72	120.72	1207.3	13.2	S17	2-21	126.25	126.5	36.625	36.875
2-21-02-H	2021	21	2	QMYCO	H	20210513	36.7	126.409	162	4.2	12.04	6.98	0.412	4.54	8.15	279.27	1207.3	13.2	S17	2-21	126.25	126.5	36.625	36.875
2-21-02-S	2021	21	2	QMYCO	S	20210513	36.7	126.409	162	4.2	12.04	6.98	0.412	4.54	8.15	279.27	1207.3	13.2	S17	2-21	126.25	126.5	36.625	36.875
2-22-01-H	2021	22	1	QMYCO	H	20210514	36.6969	126.614	306	4.6	12.33	7.15	0.472	4.44	4.75	237.66	1242.8	13.3	S17	2-22	126.5	126.75	36.5	36.75
2-22-01-S	2021	22	1	QMYCO	S	20210514	36.6929	126.613	226	4.6	12.33	7.15	0.472	4.44	4.75	237.66	1242.8	13.3	S17	2-22	126.5	126.75	36.5	36.75
2-22-02-H	2021	22	2	QMYCO	H	20210513	36.5816	126.614	90	4.3	18.24	10.58	0.523	2.55	1.31	697.58	1242.8	13.3	S17	2-22	126.5	126.75	36.5	36.75
2-22-02-S	2021	22	2	QMYCO	S	20210513	36.5814	126.614	90	4.3	18.24	10.58	0.523	2.55	1.31	697.58	1242.8	13.3	S17	2-22	126.5	126.75	36.5	36.75
2-23-01-H	2021	23	1	QMYCO	H	20210513	36.6927	126.889	179	4.2	5.71	3.31	0.174	1.41	0	226.55	1242.8	13.3	S18	2-23	126.75	127	36.5	36.75
2-23-01-S	2021	23	1	QMYCO	S	20210513	36.6924	126.889	179	4.2	5.71	3.31	0.174	1.41	0	226.55	1242.8	13.3	S18	2-23	126.75	127	36.5	36.75
2-23-02-H	2021	23	2	QMYCO	H	20210513	36.5649	126.917	237	4.3	10.7	6.21	0.352	6.85	0.48	310.89	1242.8	13.3	S18	2-23	126.75	127	36.5	36.75
2-23-02-S	2021	23	2	QMYCO	S	20210513	36.5616	126.915	310	4.3	10.7	6.21	0.352	6.85	0.48	310.89	1242.8	13.3	S18	2-23	126.75	127	36.5	36.75
2-24-01-H	2021	24	1	QMYCO	H	20210517	36.7083	127.071	208	4.5	6.28	3.64	0.252	14.85	2.34	163.48	1058.9	12.5	S18	2-24	127	127.25	36.5	36.75
2-24-01-S	2021	24	1	QMYCO	S	20210517	36.7085	127.07	211	4.5	6.28	3.64	0.252	14.85	2.34	163.48	1058.9	12.5	S18	2-24	127	127.25	36.5	36.75
2-24-02-H	2021	24	2	QMYCO	H	20210517	36.5579	127.156	230	4.4	5.39	3.12	0.189	5.25	2.79	233.06	1104.6	13.5	S18	2-24	127	127.25	36.5	36.75
2-24-02-S	2021	24	2	QMYCO	S	20210517	36.5577	127.156	230	4.4	5.39	3.12	0.189	5.25	2.79	233.06	1104.6	13.5	S18	2-24	127	127.25	36.5	36.75
2-25-01-H	2021	25	1	QMYCO	H	20210511	36.6821	127.288	211	4.2	5.73	3.32	0.208	3.2	0	219.62	1001.6	14.4	S19	2-25	127.25	127.5	36.5	36.75
2-25-01-S	2021	25	1	QMYCO	S	20210511	36.6821	127.287	205	4.2	5.73	3.32	0.208	3.2	0	219.62	1001.6	14.4	S19	2-25	127.25	127.5	36.5	36.75
2-25-02-H	2021	25	2	QMYCO	H	20210511	36.5882	127.418	209	4.5	5.6	3.25	0.209	2.45	3.03	154.49	1001.6	14.4	S19	2-25	127.25	127.5	36.5	36.75
2-25-02-S	2021	25	2	QMYCO	S	20210511	36.5884	127.418	213	4.5	5.6	3.25	0.209	2.45	3.03	154.49	1001.6	14.4	S19	2-25	127.25	127.5	36.5	36.75
2-26-01-H	2021	26	1	QMYCO	H	20210510	36.7086	127.652	308	4.5	4.39	2.55	0.153	3.24	0	100.89	1001.6	14.4	S19	2-26	127.5	127.75	36.5	36.75
2-26-01-S	2021	26	1	QMYCO	S	20210510	36.7104	127.652	299	4.5	4.39	2.55	0.153	3.24	0	100.89	1001.6	14.4	S19	2-26	127.5	127.75	36.5	36.75
2-26-02-H	2021	26	2	QMYCO	H	20210511	36.586	127.649	282	4.5	8.05	4.67	0.231	8.75	0	191.62	1097.7	12.1	S19	2-26	127.5	127.75	36.5	36.75
2-26-02-S	2021	26	2	QMYCO	S	20210511	36.5857	127.649	272	4.5	8.05	4.67	0.231	8.75	0	191.62	1097.7	12.1	S19	2-26	127.5	127.75	36.5	36.75
2-27-01-H	2021	27	1	CKU	H	20210512	36.6907	127.94	421	4.5	9.56	5.55	0.281	6.95	0	167.16	1367.3	12.5	S20	2-27	127.75	128	36.5	36.75
2-27-01-S	2021	27	1	CKU	S	20210512	36.6904	127.939	430	4.5	9.56	5.55	0.281	6.95	0	167.16	1367.3	12.5	S20	2-27	127.75	128	36.5	36.75
2-27-02-H	2021	27	2	CKU	H	20210512	36.5371	127.931	449	4.6	6.63	3.85	0.203	6.9	0	311.9	1097.7	12.1	S20	2-27	127.75	128	36.5	36.75
2-27-02-S	2021	27	2	CKU	S	20210512	36.5366	127.931	450	4.6	6.63	3.85	0.203	6.9	0	311.9	1097.7	12.1	S20	2-27	127.75	128	36.5	36.75
2-28-01-H	2021	28	1	CKU	H	20210512	36.4855	128.031	337	4.9	6.99	4.05	0.216	3.92	0	123.57	1230.8	13.2	S20	2-28	128	128.25	36.5	36.75
2-28-01-S	2021	28	1	CKU	S	20210512	36.4888	128.02	232	4.9	6.99	4.05	0.216	3.92	0	123.57	1230.8	13.2	S20	2-28	128	128.25	36.5	36.75
2-28-02-H	2021	28	2	CKU	H	20210512	36.7025	128.187	452	4.5	11.27	6.54	0.404	11.45	12	325.31	1367.3	12.5	S20	2-28	128	128.25	36.5	36.75
2-28-02-S	2021	28	2	CKU	S	20210512	36.705	128.189	438	4.5	11.27	6.54	0.404	11.45	12	325.31	1367.3	12.5	S20	2-28	128	128.25	36.5	36.75
2-29-01-H	2021	29	1	NIBR	H	20210512	36.7467	128.304	309	4.6	10.68	6.19	0.28	9.75	0	141.87	1367.3	12.5	S21	2-29	128.25	128.5	36.5	36.75
2-29-01-S	2021	29	1	NIBR	S	20210512	36.7467	128.304	309	4.6	10.68	6.19	0.28	9.75	0	141.87	1367.3	12.5	S21	2-29	128.25	128.5	36.5	36.75
2-29-02-H	2021	29	2	NIBR	H	20210512	36.5806	128.316	73	4.4	12.48	7.24	0.445	11.9	9.2	192.11	1367.3	12.5	S21	2-29	128.25	128.5	36.5	36.75
2-29-02-S	2021	29	2	NIBR	S	20210512	36.5806	128.316	73	4.4	12.48	7.24	0.445	11.9	9.2	192.11	1367.3	12.5	S21	2-29	128.25	128.5	36.5	36.75
2-30-01-H	2021	30	1	NIBR	H	20210512	36.6783	128.591	290	4.6	6.36	3.69	0.211	7.55	0	167.14	974	12.7	S21	2-30	128.5	128.75	36.5	36.75
2-30-01-S	2021	30	1	NIBR	S	20210512	36.6783	128.591	290	4.6	6.36	3.69	0.211	7.55	0	167.14	974	12.7	S21	2-30	128.5	128.75	36.5	36.75
2-30-02-H	2021	30	2	NIBR	H	20210512	36.5525	128.611	117	5.3	9.4	5.45	0.35	12	5.55	349.25	974	12.7	S21	2-30	128.5	128.75	36.5	36.75
2-30-02-S	2021	30	2	NIBR	S	20210512	36.5525	128.611	117	5.3	9.4	5.45	0.35	12	5.55	349.25	974	12.7	S21	2-30	128.5	128.75	36.5	36.75
2-31-01-H	2021	31	1	KU	H	20210513	36.5486	128.933	194	5.1	7.13	4.13	0.265	1.52	4.23	556.8	987.7	11.5	S22	2-31	128.75	129	36.5	36.75
2-31-01-S	2021	31	1	KU	S	20210513	36.5486	128.933	194	5.1	7.13	4.13	0.265	1.52	4.23	556.8	987.7	11.5	S22	2-31	128.75	129	36.5	36.75
2-31-02-H	2021	31	2	KU	H	20210513	36.5553	128.767	259	5.4	5.84	3.39	0.24	1.28	2.45	486.17	974	12.7	S22	2-31	128.75	129	36.5	36.75
2-31-02-S	2021	31	2	KU	S	20210513	36.5564	128.766	259	5.4	5.84	3.39	0.24	1.28	2.45	486.17	974	12.7	S22	2-31	128.75	129	36.5	36.75
2-32-01-H	2021	32	1	KU	H	20210513	36.7006	129.111	432	5.7	3.61	2.1	0.122	1.65	0.52	145.1	987.7	11.5	S22	2-32	129	129.25	36.5	36.75
2-32-01-S	2021	32	1	KU	S	20210513	36.7006	129.111	432	5.7	3.61	2.1	0.122	1.65	0.52	145.1	987.7	11.5	S22	2-32	129	129.25	36.5	36.75
2-32-02-H	2021	32	2	KU	H	20210513	36.5339	129.067	452	7.1	5.85	3.39	0.221	6.1	15.95	131.48	987.7	11.5	S22	2-32	129	129.25	36.5	36.75
2-32-02-S	2021	32	2	KU	S	20210513	36.5344	129.066	452	7.1	5.85	3.39	0.221	6.1	15.95	131.48	987.7	11.5	S22	2-32	129	129.25	36.5	36.75
2-33-01-H	2021	33	1	KU	H	20210513	36.6194	129.242	418	5.6	6.71	3.89	0.237	4.03	6.25	274.54	1287	13.5	S23	2-33	129.25	129.5	36.5	36.75
2-33-01-S	2021	33	1	KU	S	20210513	36.6194	129.242	418	5.6	6.71	3.89	0.237	4.03	6.25	274.54	1287	13.5	S23	2-33	129.25	129.5	36.5	36.75
2-33-02-H	2021	33	2	KU	H	20210513	36.7183	129.338	311	5.7	3.91	2.27	0.147	0.59	1.17	282.67	1287	13.5	S23	2-33	129.25	129.5	36.5	36.75
2-33-02-S	2021	33	2	KU	S	20210513	36.7186	129.338	311	5.7	3.91	2.27	0.147	0.59	1.17	282.67	1287	13.5	S23	2-33	129.25	129.5	36.5	36.75
2-34-01-H	2021	34	1	NIBR	H	20210513	36.3581	129.171	338	4.4	7.44	4.31	0.255	13.05	1.34	158.42	987.7	11.5	S23	2-34	129.125	129.375	36.25	36.5
2-34-01-S	2021	34	1	NIBR	S	20210513	36.3581	129.171	338	4.4	7.44	4.31	0.255	13.05	1.34	158.42	987.7	11.5	S23	2-34	129.125	129.375	36.25	36.5
2-34-02-H	2021	34	2	NIBR	H	20210513	36.3358	129.313	220	5	8.67	5.03	0.269	10	3.1	203.9	1287	13.5	S23	2-34	129.125	129.375	36.25	36.5
2-34-02-S	2021	34	2	NIBR	S	20210513	36.3358	129.313	220	5	8.67	5.03	0.269	10	3.1	203.9	1287	13.5	S23	2-34	129.125	129.375	36.25	36.5
2-35-01-H	2021	35	1	NIBR	H	20210514	36.4039	128.94	210	5.3	5.62	3.26	0.199	3.99	0.52	130.09	987.7	11.5	S22	2-35	128.875	129.125	36.25	36.5
2-35-01-S	2021	35	1	NIBR	S	20210514	36.4061	128.925	196	5.3	5.62	3.26	0.199	3.99	0.52	130.09	987.7	11.5	S22	2-35	128.875	129.125	36.25	36.5
2-35-02-H	2021	35	2	NIBR	H	20210513	36.3078	129.052	522	4.4	4.1	2.38	0.125	5.7	0	98.88	987.7	11.5	S22	2-35	128.875	129.125	36.25	36.5
2-35-02-S	2021	35	2	NIBR	S	20210513	36.3078	129.052	522	4.4	4.1	2.38	0.125	5.7	0	98.88	987.7	11.5	S22	2-35	128.875	129.125	36.25	36.5
2-36-01-H	2021	36	1	NIBR	H	20210512	36.4561	128.739	201	4.7	19.61	11.38	0.479	7.9	0.07	312.78	961.7	12.4	S22	2-36	128.625	128.875	36.25	36.5
2-36-01-S	2021	36	1	NIBR	S	20210512	36.4561	128.739	201	4.7	19.61	11.38	0.479	7.9	0.07	312.78	961.7	12.4	S22	2-36	128.625	128.875	36.25	36.5
2-36-02-H	2021	36	2	NIBR	H	20210513	36.2578	128.715	179	5.7	6.76	3.92	0.266	7.6	15.65	365.55	961.7	12.4	S22	2-36	128.625	128.875	36.25	36.5
2-36-02-S	2021	36	2	NIBR	S	20210513	36.2578	128.715	179	5.7	6.76	3.92	0.266	7.6	15.65	365.55	961.7	12.4	S22	2-36	128.625	128.875	36.25	36.5
2-37-01-H	2021	37	1	NIBR	H	20210512	36.4181	128.553	162	4.6	9.99	5.8	0.31	8.65	1.07	220.22	961.7	12.4	S21	2-37	128.375	128.625	36.25	36.5
2-37-01-S	2021	37	1	NIBR	S	20210512	36.4181	128.553	162	4.6	9.99	5.8	0.31	8.65	1.07	220.22	961.7	12.4	S21	2-37	128.375	128.625	36.25	36.5
2-37-02-H	2021	37	2	NIBR	H	20210513	36.2964	128.363	88	4.5	6.03	3.49	0.198	5.25	0	120.23	1098	13.9	S21	2-37	128.375	128.625	36.25	36.5
2-37-02-S	2021	37	2	NIBR	S	20210513	36.2964	128.363	88	4.5	6.03	3.49	0.198	5.25	0	120.23	1098	13.9	S21	2-37	128.375	128.625	36.25	36.5
2-38-01-H	2021	38	1	NIBR	H	20210511	36.4369	128.266	68	4.4	8.87	5.15	0.243	6.55	0	243.85	1230.8	13.2	S21	2-38	128.125	128.375	36.25	36.5
2-38-01-S	2021	38	1	NIBR	S	20210511	36.4369	128.266	68	4.4	8.87	5.15	0.243	6.55	0	243.85	1230.8	13.2	S21	2-38	128.125	128.375	36.25	36.5
2-38-02-H	2021	38	2	NIBR	H	20210511	36.3483	128.177	433	4.6	8.12	4.71	0.261	8.65	0	174.68	1230.8	13.2	S21	2-38	128.125	128.375	36.25	36.5
2-38-02-S	2021	38	2	NIBR	S	20210511	36.3483	128.177	433	4.6	8.12	4.71	0.261	8.65	0	174.68	1230.8	13.2	S21	2-38	128.125	128.375	36.25	36.5
2-39-01-H	2021	39	1	NIBR	H	20210511	36.4539	127.943	395	4.6	7.2	4.18	0.267	6.1	5.35	230.23	1097.7	12.1	S20	2-39	127.875	128.125	36.25	36.5
2-39-01-S	2021	39	1	NIBR	S	20210511	36.4539	127.943	395	4.6	7.2	4.18	0.267	6.1	5.35	230.23	1097.7	12.1	S20	2-39	127.875	128.125	36.25	36.5
2-39-02-H	2021	39	2	NIBR	H	20210511	36.2964	128.018	314	4.6	8.46	4.91	0.296	9.25	1.34	333.12	1129.1	12.3	S20	2-39	127.875	128.125	36.25	36.5
2-39-02-S	2021	39	2	NIBR	S	20210511	36.2964	128.018	314	4.6	8.46	4.91	0.296	9.25	1.34	333.12	1129.1	12.3	S20	2-39	127.875	128.125	36.25	36.5
2-40-01-H	2021	40	1	NIBR	H	20210511	36.3936	127.656	127	4.6	5.81	3.37	0.201	15.9	3.27	234.75	1097.7	12.1	S20	2-40	127.625	127.875	36.25	36.5
2-40-01-S	2021	40	1	NIBR	S	20210511	36.3936	127.656	127	4.6	5.81	3.37	0.201	15.9	3.27	234.75	1097.7	12.1	S20	2-40	127.625	127.875	36.25	36.5
2-40-02-H	2021	40	2	NIBR	H	20210511	36.4894	127.786	378	4.9	10.17	5.9	0.334	14.5	6.1	193.23	1097.7	12.1	S20	2-40	127.625	127.875	36.25	36.5
2-40-02-S	2021	40	2	NIBR	S	20210511	36.4894	127.786	378	4.9	10.17	5.9	0.334	14.5	6.1	193.23	1097.7	12.1	S20	2-40	127.625	127.875	36.25	36.5
3-01-01-S	2022	1	1	YURIM	S	20220509	36.4865	127.389	89	4	3.64	2.11	0.148	0	0	357.41	1203.1	13.5	S19	3-01	127.375	127.625	36.25	36.5
3-01-02-H	2022	1	2	YURIM	H	20220509	36.2433	127.398	146	4.1	5.35	3.1	0.147	0	0.61	161.39	1203.1	13.5	S19	3-01	127.375	127.625	36.25	36.5
3-01-02-S	2022	1	2	YURIM	S	20220509	36.2433	127.398	144	4.1	5.35	3.1	0.147	0	0.61	161.39	1203.1	13.5	S19	3-01	127.375	127.625	36.25	36.5
3-07-01-H	2022	2	1	YURIM	H	20220510	36.1267	127.341	760	4	20.42	11.84	0.579	4.05	20.6	368.41	948.7	12.2	S19	3-02	127.125	127.375	36.25	36.5
3-07-01-S	2022	2	1	YURIM	S	20220510	36.1267	127.341	752	4	20.42	11.84	0.579	4.05	20.6	368.41	948.7	12.2	S19	3-02	127.125	127.375	36.25	36.5
3-07-02-H	2022	2	2	YURIM	H	20220510	36.1956	127.273	141	3.8	10.65	6.18	0.388	3.52	0	339.56	1203.1	13.5	S19	3-02	127.125	127.375	36.25	36.5
3-07-02-S	2022	2	2	YURIM	S	20220510	36.1967	127.273	144	3.8	10.65	6.18	0.388	3.52	0	339.56	1203.1	13.5	S19	3-02	127.125	127.375	36.25	36.5
3-03-01-H	2022	3	1	KU	H	20220513	36.3683	127.02	75	4.2	9.77	5.66	0.354	2.52	1.07	283.26	1301.1	12.8	S18	3-03	126.875	127.125	36.25	36.5
3-03-01-S	2022	3	1	KU	S	20220513	36.3683	127.019	74	4.2	9.77	5.66	0.354	2.52	1.07	283.26	1301.1	12.8	S18	3-03	126.875	127.125	36.25	36.5
3-03-02-H	2022	3	2	KU	H	20220512	36.2761	126.921	49	4.4	4.45	2.58	0.238	0	0	378.47	1301.1	12.8	S18	3-03	126.875	127.125	36.25	36.5
3-03-02-S	2022	3	2	KU	S	20220512	36.2761	126.921	51	4.4	4.45	2.58	0.238	0	0	378.47	1301.1	12.8	S18	3-03	126.875	127.125	36.25	36.5
3-04-01-H	2022	4	1	KU	H	20220513	36.4125	126.855	114	4.7	7.86	4.56	0.278	0.61	3.29	343.83	1301.1	12.8	S18	3-04	126.625	126.875	36.25	36.5
3-04-01-S	2022	4	1	KU	S	20220513	36.4119	126.855	118	4.7	7.86	4.56	0.278	0.61	3.29	343.83	1301.1	12.8	S18	3-04	126.625	126.875	36.25	36.5
3-04-02-H	2022	4	2	KU	H	20220513	36.3386	126.714	186	4.5	13.41	7.78	0.618	7.95	16.1	514.9	1348.4	13.1	S18	3-04	126.625	126.875	36.25	36.5
3-04-02-S	2022	4	2	KU	S	20220513	36.3378	126.713	189	4.5	13.41	7.78	0.618	7.95	16.1	514.9	1348.4	13.1	S18	3-04	126.625	126.875	36.25	36.5
3-05-01-H	2022	5	1	KU	H	20220512	36.1417	126.707	68	4.7	6.13	3.56	0.239	2.98	0.61	247.07	1043.4	13.2	S24	3-05	126.625	126.875	36	36.25
3-05-01-S	2022	5	1	KU	S	20220512	36.1417	126.705	59	4.7	6.13	3.56	0.239	2.98	0.61	247.07	1043.4	13.2	S24	3-05	126.625	126.875	36	36.25
3-05-02-H	2022	5	2	KU	H	20220512	36.0542	126.654	17	4.1	10.69	6.2	0.417	4.43	9.48	372.35	1043.4	13.2	S24	3-05	126.625	126.875	36	36.25
3-05-02-S	2022	5	2	KU	S	20220512	36.0533	126.653	23	4.1	10.69	6.2	0.417	4.43	9.48	372.35	1043.4	13.2	S24	3-05	126.625	126.875	36	36.25
3-06-01-H	2022	6	1	KU	H	20220512	36.1911	126.899	134	4.5	8.8	5.1	0.261	0	0	251.84	1301.1	12.8	S24	3-06	126.875	127.125	36	36.25
3-06-01-S	2022	6	1	KU	S	20220512	36.1906	126.899	129	4.5	8.8	5.1	0.261	0	0	251.84	1301.1	12.8	S24	3-06	126.875	127.125	36	36.25
3-06-02-H	2022	6	2	KU	H	20220512	35.9589	126.941	20	4.4	10.92	6.34	0.451	0	0	295.93	1043.4	13.2	S24	3-06	126.875	127.125	36	36.25
3-06-02-S	2022	6	2	KU	S	20220512	35.9594	126.941	17	4.4	10.92	6.34	0.451	0	0	295.93	1043.4	13.2	S24	3-06	126.875	127.125	36	36.25
3-02-01-H	2022	7	1	YURIM	H	20220509	36.3255	127.157	67	5	9.4	5.45	0.327	6.58	1.45	316.65	1222.4	13	S25	3-07	127.125	127.375	36	36.25
3-02-01-S	2022	7	1	YURIM	S	20220509	36.3254	127.158	64	5	9.4	5.45	0.327	6.58	1.45	316.65	1222.4	13	S25	3-07	127.125	127.375	36	36.25
3-02-02-H	2022	7	2	YURIM	H	20220509	36.4567	127.156	30	4.5	3.41	1.98	0.153	0	0	390.43	1222.4	13	S25	3-07	127.125	127.375	36	36.25
3-02-02-S	2022	7	2	YURIM	S	20220509	36.4564	127.156	27	4.5	3.41	1.98	0.153	0	0	390.43	1222.4	13	S25	3-07	127.125	127.375	36	36.25
3-08-01-H	2022	8	1	QMYCO	H	20220509	36.1625	127.609	336	4.5	11.36	6.59	0.326	0.38	0	168.39	948.7	12.2	S25	3-08	127.375	127.625	36	36.25
3-08-01-S	2022	8	1	QMYCO	S	20220509	36.1589	127.612	300	4.5	11.36	6.59	0.326	0.38	0	168.39	948.7	12.2	S25	3-08	127.375	127.625	36	36.25
3-08-02-H	2022	8	2	QMYCO	H	20220509	36.0564	127.398	309	4.9	8.53	4.95	0.328	11.2	4.74	323	948.7	12.2	S25	3-08	127.375	127.625	36	36.25
3-08-02-S	2022	8	2	QMYCO	S	20220509	36.0589	127.399	330	4.9	8.53	4.95	0.328	11.2	4.74	323	948.7	12.2	S25	3-08	127.375	127.625	36	36.25
3-09-01-H	2022	9	1	QMYCO	H	20220509	36.1461	127.816	308	4.4	11.6	6.73	0.375	7.19	0	237.44	928.6	12	S26	3-09	127.625	127.875	36	36.25
3-09-01-S	2022	9	1	QMYCO	S	20220509	36.1506	127.813	277	4.4	11.6	6.73	0.375	7.19	0	237.44	928.6	12	S26	3-09	127.625	127.875	36	36.25
3-09-02-H	2022	9	2	QMYCO	H	20220509	36.0906	127.669	280	4.7	7.59	4.4	0.333	4.43	0	215.8	948.7	12.2	S26	3-09	127.625	127.875	36	36.25
3-09-02-S	2022	9	2	QMYCO	S	20220509	36.0906	127.669	280	4.7	7.59	4.4	0.333	4.43	0	215.8	948.7	12.2	S26	3-09	127.625	127.875	36	36.25
3-10-01-H	2022	10	1	CKU	H	20220510	36.1109	127.949	507	4.8	5.71	3.31	0.157	2.75	0	169.21	928.6	12	S26	3-10	127.875	128.125	36	36.25
3-10-02-H	2022	10	2	CKU	H	20220510	36.0115	128.066	154	4.9	10.22	5.93	0.341	0	0	294.16	928.6	12	S26	3-10	127.875	128.125	36	36.25
3-10-02-S	2022	10	2	CKU	S	20220510	36.0115	128.066	154	4.9	10.22	5.93	0.341	0	0	294.16	928.6	12	S26	3-10	127.875	128.125	36	36.25
3-11-01-H	2022	11	1	CKU	H	20220510	36.0766	128.317	181	4.7	8.23	4.78	0.37	6.73	0	230.24	792.9	13.9	S27	3-11	128.125	128.375	36	36.25
3-11-01-S	2022	11	1	CKU	S	20220510	36.0766	128.317	181	4.7	8.23	4.78	0.37	6.73	0	230.24	792.9	13.9	S27	3-11	128.125	128.375	36	36.25
3-11-02-H	2022	11	2	CKU	H	20220511	36.0467	128.211	422	4.6	9.01	5.22	0.337	2.91	0	108.65	792.9	13.9	S27	3-11	128.125	128.375	36	36.25
3-11-02-S	2022	11	2	CKU	S	20220511	36.0467	128.211	422	4.6	9.01	5.22	0.337	2.91	0	108.65	792.9	13.9	S27	3-11	128.125	128.375	36	36.25
3-12-01-H	2022	12	1	CKU	H	20220510	36.0375	128.43	174	4.8	6.72	3.9	0.3	0.76	0	156.04	792.9	13.9	S27	3-12	128.375	128.625	36	36.25
3-12-01-S	2022	12	1	CKU	S	20220510	36.0375	128.43	174	4.8	6.72	3.9	0.3	0.76	0	156.04	792.9	13.9	S27	3-12	128.375	128.625	36	36.25
3-12-02-H	2022	12	2	CKU	H	20220511	36.052	128.571	459	4.9	10.04	5.82	0.308	0	0	173.17	581	14.7	S27	3-12	128.375	128.625	36	36.25
3-12-02-S	2022	12	2	CKU	S	20220511	36.052	128.571	459	4.9	10.04	5.82	0.308	0	0	173.17	581	14.7	S27	3-12	128.375	128.625	36	36.25
3-13-01-H	2022	13	1	CKU	H	20220509	36.0319	128.684	635	4.8	6.32	3.67	0.276	10.8	0	214.67	581	14.7	S28	3-13	128.625	128.875	36	36.25
3-13-01-S	2022	13	1	CKU	S	20220509	36.0319	128.684	635	4.8	6.32	3.67	0.276	10.8	0	214.67	581	14.7	S28	3-13	128.625	128.875	36	36.25
3-13-02-H	2022	13	2	CKU	H	20220509	36.1816	128.782	300	4.5	13.97	8.1	0.667	6.88	0.23	463.5	615.1	12.2	S28	3-13	128.625	128.875	36	36.25
3-13-02-S	2022	13	2	CKU	S	20220509	36.1816	128.782	300	4.5	13.97	8.1	0.667	6.88	0.23	463.5	615.1	12.2	S28	3-13	128.625	128.875	36	36.25
3-14-01-H	2022	14	1	CKU	H	20220509	36.166	128.98	1049	4.5	12.2	7.08	0.484	4.82	2.06	228.15	676	13.2	S28	3-14	128.875	129.125	36	36.25
3-14-01-S	2022	14	1	CKU	S	20220509	36.166	128.98	1049	4.5	12.2	7.08	0.484	4.82	2.06	228.15	676	13.2	S28	3-14	128.875	129.125	36	36.25
3-14-02-H	2022	14	2	CKU	H	20220509	36.0786	129.076	275	4.5	6.93	4.02	0.312	8.1	0.15	238.45	676	13.2	S28	3-14	128.875	129.125	36	36.25
3-14-02-S	2022	14	2	CKU	S	20220509	36.0786	129.076	275	4.5	6.93	4.02	0.312	8.1	0.15	238.45	676	13.2	S28	3-14	128.875	129.125	36	36.25
3-15-01-H	2022	15	1	CKU	H	20220509	36.2003	129.201	300	4.4	11.55	6.7	0.365	6.8	4.51	254.46	1061.6	15.1	S29	3-15	129.125	129.375	36	36.25
3-15-01-S	2022	15	1	CKU	S	20220509	36.2003	129.201	300	4.4	11.55	6.7	0.365	6.8	4.51	254.46	1061.6	15.1	S29	3-15	129.125	129.375	36	36.25
3-15-02-H	2022	15	2	CKU	H	20220509	36.0259	129.158	172	4.2	6	3.48	0.2	9.63	0	151.77	676	13.2	S29	3-15	129.125	129.375	36	36.25
3-15-02-S	2022	15	2	CKU	S	20220509	36.0259	129.158	172	4.2	6	3.48	0.2	9.63	0	151.77	676	13.2	S29	3-15	129.125	129.375	36	36.25
3-16-01-H	2022	16	1	NIBR	H	20220512	35.9392	129.369	174	3.9	13.51	7.84	0.515	9.86	0	553.79	1061.6	15.1	S29	3-16	129.25	129.5	35.75	36
3-16-01-S	2022	16	1	NIBR	S	20220512	35.9392	129.369	174	3.9	13.51	7.84	0.515	9.86	0	553.79	1061.6	15.1	S29	3-16	129.25	129.5	35.75	36
3-16-02-H	2022	16	2	NIBR	H	20220512	35.7956	129.327	225	4.2	12.94	7.5	0.358	5.5	0	171.21	829.5	13.8	S29	3-16	129.25	129.5	35.75	36
3-16-02-S	2022	16	2	NIBR	S	20220512	35.7956	129.327	225	4.2	12.94	7.5	0.358	5.5	0	171.21	829.5	13.8	S29	3-16	129.25	129.5	35.75	36
3-17-01-H	2022	17	1	NIBR	H	20220512	35.9186	129.112	334	4.3	11.28	6.55	0.442	10.8	4.89	281.65	829.5	13.8	S29	3-17	129	129.25	35.75	36
3-17-01-S	2022	17	1	NIBR	S	20220512	35.9186	129.112	334	4.3	11.28	6.55	0.442	10.8	4.89	281.65	829.5	13.8	S29	3-17	129	129.25	35.75	36
3-17-02-H	2022	17	2	NIBR	H	20220512	35.7947	129.064	345	4.5	14.31	8.3	0.522	10.6	5.58	438.01	829.5	13.8	S29	3-17	129	129.25	35.75	36
3-17-02-S	2022	17	2	NIBR	S	20220512	35.7947	129.064	345	4.5	14.31	8.3	0.522	10.6	5.58	438.01	829.5	13.8	S29	3-17	129	129.25	35.75	36
3-18-01-H	2022	18	1	CKU	H	20220513	35.8735	128.937	168	4.6	7.1	4.12	0.505	6.5	0.99	355.05	676	13.2	S28	3-18	128.75	129	35.75	36
3-18-01-S	2022	18	1	CKU	S	20220513	35.8735	128.937	168	4.6	7.1	4.12	0.505	6.5	0.99	355.05	676	13.2	S28	3-18	128.75	129	35.75	36
3-18-02-H	2022	18	2	CKU	H	20220512	35.7469	128.79	285	5	5.45	3.16	0.237	8.72	0	191.1	581	14.7	S28	3-18	128.75	129	35.75	36
3-18-02-S	2022	18	2	CKU	S	20220512	35.7469	128.79	285	5	5.45	3.16	0.237	8.72	0	191.1	581	14.7	S28	3-18	128.75	129	35.75	36
3-19-01-H	2022	19	1	CKU	H	20220512	35.7873	128.555	179	4.7	5.23	3.04	0.393	5.66	0	341.96	581	14.7	S28	3-19	128.5	128.75	35.75	36
3-19-01-S	2022	19	1	CKU	S	20220512	35.7873	128.555	179	4.7	5.23	3.04	0.393	5.66	0	341.96	581	14.7	S28	3-19	128.5	128.75	35.75	36
3-19-02-H	2022	19	2	CKU	H	20220513	35.9413	128.659	123	4.7	4.31	2.5	0.206	4.2	0	220.24	581	14.7	S28	3-19	128.5	128.75	35.75	36
3-19-02-S	2022	19	2	CKU	S	20220513	35.9413	128.659	123	4.7	4.31	2.5	0.206	4.2	0	220.24	581	14.7	S28	3-19	128.5	128.75	35.75	36
3-20-01-H	2022	20	1	CKU	H	20220512	35.8326	128.259	222	4.5	8.38	4.86	0.489	3.13	0	137.82	794.3	13.7	S27	3-20	128.25	128.5	35.75	36
3-20-01-S	2022	20	1	CKU	S	20220512	35.8326	128.259	222	4.5	8.38	4.86	0.489	3.13	0	137.82	794.3	13.7	S27	3-20	128.25	128.5	35.75	36
3-20-02-H	2022	20	2	CKU	H	20220512	35.9766	128.464	165	4.3	8.71	5.05	0.288	10.2	0	207.85	792.9	13.9	S27	3-20	128.25	128.5	35.75	36
3-20-02-S	2022	20	2	CKU	S	20220512	35.9766	128.464	165	4.3	8.71	5.05	0.288	10.2	0	207.85	792.9	13.9	S27	3-20	128.25	128.5	35.75	36
3-21-01-H	2022	21	1	CKU	H	20220512	35.7995	128.005	622	4.6	7.48	4.34	0.234	0	0	153.26	638.8	12.6	S27	3-21	128	128.25	35.75	36
3-21-01-S	2022	21	1	CKU	S	20220512	35.7995	128.005	622	4.6	7.48	4.34	0.234	0	0	153.26	638.8	12.6	S27	3-21	128	128.25	35.75	36
3-21-02-H	2022	21	2	CKU	H	20220510	35.951	128.105	433	4.8	9.34	5.42	0.389	3.13	0.84	368.47	792.9	13.9	S27	3-21	128	128.25	35.75	36
3-21-02-S	2022	21	2	CKU	S	20220510	35.951	128.105	433	4.8	9.34	5.42	0.389	3.13	0.84	368.47	792.9	13.9	S27	3-21	128	128.25	35.75	36
3-22-01-H	2022	22	1	QMYCO	H	20220510	35.8336	127.796	615	4.4	9.67	5.61	0.401	6.04	0	272.34	638.8	12.6	S26	3-22	127.75	128	35.75	36
3-22-01-S	2022	22	1	QMYCO	S	20220510	35.8342	127.795	611	4.4	9.67	5.61	0.401	6.04	0	272.34	638.8	12.6	S26	3-22	127.75	128	35.75	36
3-22-02-H	2022	22	2	QMYCO	H	20220509	35.9367	127.902	648	4.4	7.55	4.38	0.379	0	0	167.54	638.8	12.6	S26	3-22	127.75	128	35.75	36
3-22-02-S	2022	22	2	QMYCO	S	20220509	35.9367	127.902	616	4.4	7.55	4.38	0.379	0	0	167.54	638.8	12.6	S26	3-22	127.75	128	35.75	36
3-23-01-H	2022	23	1	QMYCO	H	20220509	35.9572	127.604	392	4.4	6.62	3.84	0.191	5.35	0	108.98	948.7	12.2	S26	3-23	127.5	127.75	35.75	36
3-23-01-S	2022	23	1	QMYCO	S	20220509	35.9569	127.605	471	4.4	6.62	3.84	0.191	5.35	0	108.98	948.7	12.2	S26	3-23	127.5	127.75	35.75	36
3-23-02-H	2022	23	2	QMYCO	H	20220509	35.7953	127.649	672	4.1	12.45	7.22	0.43	3.36	0	302.35	982.6	11	S26	3-23	127.5	127.75	35.75	36
3-23-02-S	2022	23	2	QMYCO	S	20220509	35.7964	127.65	673	4.1	12.45	7.22	0.43	3.36	0	302.35	982.6	11	S26	3-23	127.5	127.75	35.75	36
3-24-01-H	2022	24	1	QMYCO	H	20220509	35.9283	127.272	217	3.8	14.47	8.4	0.5	9.1	4.36	355.24	1071.5	14	S25	3-24	127.25	127.5	35.75	36
3-24-01-S	2022	24	1	QMYCO	S	20220509	35.9281	127.273	210	3.8	14.47	8.4	0.5	9.1	4.36	355.24	1071.5	14	S25	3-24	127.25	127.5	35.75	36
3-24-02-H	2022	24	2	QMYCO	H	20220510	35.7664	127.413	397	4.2	8.87	5.14	0.338	4.74	1.15	305.79	982.6	11	S25	3-24	127.25	127.5	35.75	36
3-24-02-S	2022	24	2	QMYCO	S	20220510	35.7658	127.414	378	4.2	8.87	5.14	0.338	4.74	1.15	305.79	982.6	11	S25	3-24	127.25	127.5	35.75	36
3-25-01-H	2022	25	1	KU	H	20220511	35.8203	127.168	133	4.5	7.91	4.59	0.324	4.28	9.4	353.16	1071.5	14	S25	3-25	127	127.25	35.75	36
3-25-01-S	2022	25	1	KU	S	20220511	35.8214	127.169	133	4.5	7.91	4.59	0.324	4.28	9.4	353.16	1071.5	14	S25	3-25	127	127.25	35.75	36
3-25-02-H	2022	25	2	KU	H	20220511	35.835	127.09	90	4.1	9.58	5.56	0.384	4.97	12.4	365.38	1071.5	14	S25	3-25	127	127.25	35.75	36
3-25-02-S	2022	25	2	KU	S	20220511	35.8344	127.091	78	4.1	9.58	5.56	0.384	4.97	12.4	365.38	1071.5	14	S25	3-25	127	127.25	35.75	36
3-26-01-H	2022	26	1	KU	H	20220511	35.7797	126.933	93	5.4	10.28	5.96	0.388	3.36	3.67	262.8	971.2	13.5	S24	3-26	126.75	127	35.75	36
3-26-01-S	2022	26	1	KU	S	20220511	35.7789	126.933	75	5.4	10.28	5.96	0.388	3.36	3.67	262.8	971.2	13.5	S24	3-26	126.75	127	35.75	36
3-26-02-H	2022	26	2	KU	H	20220511	35.8583	126.819	35	4.3	18.1	10.5	0.564	6.58	10.8	418.17	971.2	13.5	S24	3-26	126.75	127	35.75	36
3-26-02-S	2022	26	2	KU	S	20220511	35.8583	126.819	41	4.3	18.1	10.5	0.564	6.58	10.8	418.17	971.2	13.5	S24	3-26	126.75	127	35.75	36
3-27-01-H	2022	27	1	KU	H	20220511	35.9819	126.695	76	4.4	9.52	5.52	0.435	14.8	14.3	414.5	1043.4	13.2	S24	3-27	126.5	126.75	35.75	36
3-27-01-S	2022	27	1	KU	S	20220511	35.9822	126.696	74	4.4	9.52	5.52	0.435	14.8	14.3	414.5	1043.4	13.2	S24	3-27	126.5	126.75	35.75	36
3-27-02-H	2022	27	2	KU	H	20220511	35.8578	126.717	22	4.5	7.41	4.3	0.308	6.73	3.36	221.01	971.2	13.5	S24	3-27	126.5	126.75	35.75	36
3-27-02-S	2022	27	2	KU	S	20220511	35.8572	126.718	21	4.5	7.41	4.3	0.308	6.73	3.36	221.01	971.2	13.5	S24	3-27	126.5	126.75	35.75	36
3-28-01-H	2022	28	1	KU	H	20220509	35.6128	126.589	44	5	12.4	7.19	0.497	15.1	13.6	371.51	971.2	13.5	S30	3-28	126.5	126.75	35.5	35.75
3-28-01-S	2022	28	1	KU	S	20220509	35.6122	126.589	40	5	12.4	7.19	0.497	15.1	13.6	371.51	971.2	13.5	S30	3-28	126.5	126.75	35.5	35.75
3-28-02-H	2022	28	2	KU	H	20220510	35.5125	126.612	75	5.1	3.68	2.14	0.153	5.89	2.52	166.23	652.8	13.3	S30	3-28	126.5	126.75	35.5	35.75
3-28-02-S	2022	28	2	KU	S	20220510	35.5131	126.613	53	5.1	3.68	2.14	0.153	5.89	2.52	166.23	652.8	13.3	S30	3-28	126.5	126.75	35.5	35.75
3-29-01-H	2022	29	1	KU	H	20220510	35.6078	126.782	111	5.5	11.23	6.51	0.449	9.79	5.05	1513.86	979.3	13.2	S30	3-29	126.75	127	35.5	35.75
3-29-01-S	2022	29	1	KU	S	20220510	35.6067	126.783	106	5.5	11.23	6.51	0.449	9.79	5.05	1513.86	979.3	13.2	S30	3-29	126.75	127	35.5	35.75
3-29-02-H	2022	29	2	KU	H	20220510	35.4967	126.919	159	5.8	13.12	7.61	0.551	14.2	6.42	1049.3	979.3	13.2	S30	3-29	126.75	127	35.5	35.75
3-29-02-S	2022	29	2	KU	S	20220510	35.4972	126.918	138	5.8	13.12	7.61	0.551	14.2	6.42	1049.3	979.3	13.2	S30	3-29	126.75	127	35.5	35.75
3-30-01-H	2022	30	1	KU	H	20220510	35.7175	127.044	110	4.4	8.13	4.72	0.308	5.35	1.15	320.2	1071.5	14	S31	3-30	127	127.25	35.5	35.75
3-30-01-S	2022	30	1	KU	S	20220510	35.7178	127.045	117	4.4	8.13	4.72	0.308	5.35	1.15	320.2	1071.5	14	S31	3-30	127	127.25	35.5	35.75
3-30-02-H	2022	30	2	KU	H	20220510	35.5528	127.021	230	4.6	11.58	6.72	0.384	16.4	1.07	259.53	979.3	13.2	S31	3-30	127	127.25	35.5	35.75
3-30-02-S	2022	30	2	KU	S	20220510	35.5536	127.022	211	4.6	11.58	6.72	0.384	16.4	1.07	259.53	979.3	13.2	S31	3-30	127	127.25	35.5	35.75
3-31-01-H	2022	31	1	QMYCO	H	20220510	35.6631	127.323	300	4.5	7.11	4.12	0.289	20.8	0	224.41	966.7	12	S31	3-31	127.25	127.5	35.5	35.75
3-31-01-S	2022	31	1	QMYCO	S	20220510	35.6556	127.319	359	4.5	7.11	4.12	0.289	20.8	0	224.41	966.7	12	S31	3-31	127.25	127.5	35.5	35.75
3-31-02-H	2022	31	2	QMYCO	H	20220510	35.5258	127.239	283	4.5	8.25	4.78	0.32	12.9	4.43	220.1	966.7	12	S31	3-31	127.25	127.5	35.5	35.75
3-31-02-S	2022	31	2	QMYCO	S	20220510	35.5306	127.238	290	4.5	8.25	4.78	0.32	12.9	4.43	220.1	966.7	12	S31	3-31	127.25	127.5	35.5	35.75
3-32-01-H	2022	32	1	QMYCO	H	20220510	35.7044	127.499	503	4.5	6.37	3.69	0.232	4.59	0	121.61	982.6	11	S32	3-32	127.5	127.75	35.5	35.75
3-32-01-S	2022	32	1	QMYCO	S	20220510	35.7044	127.499	492	4.5	6.37	3.69	0.232	4.59	0	121.61	982.6	11	S32	3-32	127.5	127.75	35.5	35.75
3-32-02-H	2022	32	2	QMYCO	H	20220510	35.5336	127.636	499	4.4	8.47	4.91	0.272	0.15	1.15	171.07	801.5	13.1	S32	3-32	127.5	127.75	35.5	35.75
3-32-02-S	2022	32	2	QMYCO	S	20220510	35.5289	127.631	499	4.4	8.47	4.91	0.272	0.15	1.15	171.07	801.5	13.1	S32	3-32	127.5	127.75	35.5	35.75
3-33-01-H	2022	33	1	QMYCO	H	20220510	35.7219	127.789	747	4.5	11.34	6.58	0.487	7.65	1.99	354.61	638.8	12.6	S32	3-33	127.75	128	35.5	35.75
3-33-01-S	2022	33	1	QMYCO	S	20220510	35.7364	127.806	430	4.5	11.34	6.58	0.487	7.65	1.99	354.61	638.8	12.6	S32	3-33	127.75	128	35.5	35.75
3-33-02-H	2022	33	2	QMYCO	H	20220510	35.4906	127.97	886	4.6	25.73	14.92	0.825	16.9	18.6	587.27	971.4	13.4	S32	3-33	127.75	128	35.5	35.75
3-33-02-S	2022	33	2	QMYCO	S	20220510	35.4894	127.966	783	4.6	25.73	14.92	0.825	16.9	18.6	587.27	971.4	13.4	S32	3-33	127.75	128	35.5	35.75
3-34-01-H	2022	34	1	QMYCO	H	20220510	35.6625	128.085	581	5	7.1	4.12	0.249	11.5	2.45	254.38	794.3	13.7	S33	3-34	128	128.25	35.5	35.75
3-34-01-S	2022	34	1	QMYCO	S	20220510	35.6661	128.088	534	5	7.1	4.12	0.249	11.5	2.45	254.38	794.3	13.7	S33	3-34	128	128.25	35.5	35.75
3-34-02-H	2022	34	2	QMYCO	H	20220510	35.5353	128.032	226	4.9	6.69	3.88	0.278	1.83	0	364.4	794.3	13.7	S33	3-34	128	128.25	35.5	35.75
3-34-02-S	2022	34	2	QMYCO	S	20220510	35.5411	128.025	224	4.9	6.69	3.88	0.278	1.83	0	364.4	794.3	13.7	S33	3-34	128	128.25	35.5	35.75
3-35-01-H	2022	35	1	CKU	H	20220510	35.695	128.373	76	4.7	7.48	4.34	0.33	7.03	3.98	326.17	794.3	13.7	S33	3-35	128.25	128.5	35.5	35.75
3-35-01-S	2022	35	1	CKU	S	20220510	35.695	128.373	76	4.7	7.48	4.34	0.33	7.03	3.98	326.17	794.3	13.7	S33	3-35	128.25	128.5	35.5	35.75
3-35-02-H	2022	35	2	CKU	H	20220511	35.5181	128.278	186	4.7	5	2.9	0.214	4.66	4.66	221.37	794.3	13.7	S33	3-35	128.25	128.5	35.5	35.75
3-35-02-S	2022	35	2	CKU	S	20220511	35.5181	128.278	186	4.7	5	2.9	0.214	4.66	4.66	221.37	794.3	13.7	S33	3-35	128.25	128.5	35.5	35.75
3-36-01-H	2022	36	1	NIBR	H	20220509	35.6797	128.562	380	4.9	7.31	4.24	0.298	2.75	3.75	214.46	581	14.7	S34	3-36	128.5	128.75	35.5	35.75
3-36-01-S	2022	36	1	NIBR	S	20220509	35.6797	128.562	380	4.9	7.31	4.24	0.298	2.75	3.75	214.46	581	14.7	S34	3-36	128.5	128.75	35.5	35.75
3-36-02-H	2022	36	2	NIBR	H	20220510	35.5506	128.576	269	5.7	13.51	7.84	0.515	5.96	3.75	555.29	843.2	14.6	S34	3-36	128.5	128.75	35.5	35.75
3-36-02-S	2022	36	2	NIBR	S	20220510	35.55	128.574	269	5.7	13.51	7.84	0.515	5.96	3.75	555.29	843.2	14.6	S34	3-36	128.5	128.75	35.5	35.75
3-37-01-H	2022	37	1	NIBR	H	20220511	35.6811	128.974	182	5.1	8.26	4.79	0.292	6.73	2.06	180.01	829.5	13.8	S34	3-37	128.75	129	35.5	35.75
3-37-01-S	2022	37	1	NIBR	S	20220511	35.68	128.962	182	5.1	8.26	4.79	0.292	6.73	2.06	180.01	829.5	13.8	S34	3-37	128.75	129	35.5	35.75
3-37-02-H	2022	37	2	NIBR	H	20220509	35.52	128.833	280	4.9	7.53	4.37	0.244	4.66	0	142.54	843.2	14.6	S34	3-37	128.75	129	35.5	35.75
3-37-02-S	2022	37	2	NIBR	S	20220509	35.52	128.833	280	4.9	7.53	4.37	0.244	4.66	0	142.54	843.2	14.6	S34	3-37	128.75	129	35.5	35.75
3-38-01-H	2022	38	1	NIBR	H	20220511	35.6911	129.064	319	4.6	13.21	7.66	0.47	10.4	9.86	262.32	829.5	13.8	S35	3-38	129	129.25	35.5	35.75
3-38-01-S	2022	38	1	NIBR	S	20220511	35.6911	129.064	319	4.6	13.21	7.66	0.47	10.4	9.86	262.32	829.5	13.8	S35	3-38	129	129.25	35.5	35.75
3-38-02-H	2022	38	2	NIBR	H	20220511	35.5553	129.066	219	4.3	13.47	7.81	0.609	4.28	0	146.44	932.5	15.3	S35	3-38	129	129.25	35.5	35.75
3-38-02-S	2022	38	2	NIBR	S	20220511	35.5553	129.066	219	4.3	13.47	7.81	0.609	4.28	0	146.44	932.5	15.3	S35	3-38	129	129.25	35.5	35.75
3-39-01-H	2022	39	1	NIBR	H	20220512	35.715	129.34	194	4.5	16.29	9.45	0.603	4.82	0	195.37	926.1	14.7	S35	3-39	129.25	129.5	35.5	35.75
3-39-01-S	2022	39	1	NIBR	S	20220512	35.715	129.34	194	4.5	16.29	9.45	0.603	4.82	0	195.37	926.1	14.7	S35	3-39	129.25	129.5	35.5	35.75
3-39-02-H	2022	39	2	NIBR	H	20220510	35.5867	129.377	76	4.3	7.85	4.55	0.22	1.83	0	122.31	926.1	14.7	S35	3-39	129.25	129.5	35.5	35.75
3-39-02-S	2022	39	2	NIBR	S	20220510	35.5867	129.377	76	4.3	7.85	4.55	0.22	1.83	0	122.31	926.1	14.7	S35	3-39	129.25	129.5	35.5	35.75
3-40-01-H	2022	40	1	NIBR	H	20220510	35.4597	129.264	59	4.6	8.28	4.8	0.229	14.4	0	148.72	926.1	14.7	S35	3-40	129.125	129.375	35.25	35.5
3-40-01-S	2022	40	1	NIBR	S	20220510	35.4597	129.264	59	4.6	8.28	4.8	0.229	14.4	0	148.72	926.1	14.7	S35	3-40	129.125	129.375	35.25	35.5
3-40-02-H	2022	40	2	NIBR	H	20220510	35.3097	129.203	233	4.6	9.54	5.53	0.447	19	5.81	283.82	932.5	15.3	S35	3-40	129.125	129.375	35.25	35.5
3-40-02-S	2022	40	2	NIBR	S	20220510	35.3097	129.203	233	4.6	9.54	5.53	0.447	19	5.81	283.82	932.5	15.3	S35	3-40	129.125	129.375	35.25	35.5
3-41-01-H	2022	41	1	NIBR	H	20220510	35.4394	128.981	563	5	7.45	4.32	0.254	8.41	0	153.02	932.5	15.3	S35	3-41	128.875	129.125	35.25	35.5
3-41-01-S	2022	41	1	NIBR	S	20220510	35.4394	128.981	563	5	7.45	4.32	0.254	8.41	0	153.02	932.5	15.3	S35	3-41	128.875	129.125	35.25	35.5
3-41-02-H	2022	41	2	NIBR	H	20220510	35.3064	129.041	248	5.2	6.98	4.05	0.244	9.71	0	137.67	932.5	15.3	S35	3-41	128.875	129.125	35.25	35.5
3-41-02-S	2022	41	2	NIBR	S	20220510	35.3064	129.041	248	5.2	6.98	4.05	0.244	9.71	0	137.67	932.5	15.3	S35	3-41	128.875	129.125	35.25	35.5
4-01-01-H	2023	1	1	CWNU	H	20230523	35.4425	128.649	46	4.7	11.47	6.66	0.426	21.8	1.03	351.24	1874	15	S34	4-01	128.625	128.875	35.25	35.5
4-01-01-S	2023	1	1	CWNU	S	20230523	35.4427	128.649	60	4.7	11.47	6.66	0.426	21.8	1.03	351.24	1874	15	S34	4-01	128.625	128.875	35.25	35.5
4-01-02-H	2023	1	2	CWNU	H	20230524	35.3211	128.851	76	4.3	12.72	7.38	0.396	10.1	0.43	195.24	1879.6	15.5	S34	4-01	128.625	128.875	35.25	35.5
4-01-02-S	2023	1	2	CWNU	S	20230524	35.3208	128.851	80	4.3	12.72	7.38	0.396	10.1	0.43	195.24	1879.6	15.5	S34	4-01	128.625	128.875	35.25	35.5
4-02-01-H	2023	2	1	CWNU	H	20230523	35.319	128.452	101	4.8	10.87	6.31	0.399	15.6	0	339.61	1939.9	14.5	S34	4-02	128.375	128.625	35.25	35.5
4-02-01-S	2023	2	1	CWNU	S	20230523	35.3187	128.451	88	4.8	10.87	6.31	0.399	15.6	0	339.61	1939.9	14.5	S34	4-02	128.375	128.625	35.25	35.5
4-02-02-H	2023	2	2	CWNU	H	20230523	35.4804	128.429	95	4.5	10.32	5.99	0.384	9.25	1.91	285.97	1939.9	14.5	S34	4-02	128.375	128.625	35.25	35.5
4-02-02-S	2023	2	2	CWNU	S	20230523	35.4812	128.429	74	4.5	10.32	5.99	0.384	9.25	1.91	285.97	1939.9	14.5	S34	4-02	128.375	128.625	35.25	35.5
4-03-01-H	2023	3	1	SNU	H	20230516	35.2532	128.115	61	4.5	4.79	2.78	0.176	4.51	0	152.97	2304.8	14.4	S33	4-03	128.125	128.375	35.25	35.5
4-03-01-S	2023	3	1	SNU	S	20230516	35.253	128.116	49.7	4.5	4.79	2.78	0.176	4.51	0	152.97	2304.8	14.4	S33	4-03	128.125	128.375	35.25	35.5
4-03-02-H	2023	3	2	SNU	H	20230516	35.3518	128.145	192	4.8	6.08	3.53	0.246	8.56	0	219.65	2304.8	14.4	S33	4-03	128.125	128.375	35.25	35.5
4-03-02-S	2023	3	2	SNU	S	20230516	35.3517	128.145	164.4	4.8	6.08	3.53	0.246	8.56	0	219.65	2304.8	14.4	S33	4-03	128.125	128.375	35.25	35.5
4-04-01-H	2023	4	1	SNU	H	20230516	35.4034	128.035	126	4.7	7.08	4.1	0.269	8.33	0	199.31	1938.2	13.9	S33	4-04	127.875	128.125	35.25	35.5
4-04-01-S	2023	4	1	SNU	S	20230516	35.4032	128.035	106.6	4.7	7.08	4.1	0.269	8.33	0	199.31	1938.2	13.9	S33	4-04	127.875	128.125	35.25	35.5
4-04-02-H	2023	4	2	SNU	H	20230516	35.4104	127.874	150	4.8	6.13	3.56	0.284	4.66	0	299.23	1938.2	13.9	S33	4-04	127.875	128.125	35.25	35.5
4-04-02-S	2023	4	2	SNU	S	20230516	35.4105	127.874	126	4.8	6.13	3.56	0.284	4.66	0	299.23	1938.2	13.9	S33	4-04	127.875	128.125	35.25	35.5
4-05-01-H	2023	5	1	SNU	H	20230516	35.3915	127.598	458	4.7	11.75	6.82	0.433	6.5	0	211.66	1701	13.8	S32	4-05	127.625	127.875	35.25	35.5
4-05-01-S	2023	5	1	SNU	S	20230516	35.3915	127.598	419.9	4.7	11.75	6.82	0.433	6.5	0	211.66	1701	13.8	S32	4-05	127.625	127.875	35.25	35.5
4-05-02-H	2023	5	2	SNU	H	20230516	35.4228	127.721	385	4.9	8.35	4.84	0.307	1.22	0	231.85	1701	13.8	S32	4-05	127.625	127.875	35.25	35.5
4-05-02-S	2023	5	2	SNU	S	20230516	35.4229	127.721	349.8	4.9	8.35	4.84	0.307	1.22	0	231.85	1701	13.8	S32	4-05	127.625	127.875	35.25	35.5
4-06-01-H	2023	6	1	QMYCO-YURIM	H	20230517	35.3677	127.511	858	4.7	18.34	10.64	0.641	14.3	0	309.54	1805.7	13.8	S32	4-06	127.375	127.625	35.25	35.5
4-06-01-S	2023	6	1	QMYCO-YURIM	S	20230517	35.385	127.506	620	4.7	18.34	10.64	0.641	14.3	0	309.54	1805.7	13.8	S32	4-06	127.375	127.625	35.25	35.5
4-06-02-H	2023	6	2	QMYCO-YURIM	H	20230517	35.3122	127.49	456	4.8	11.15	6.47	0.456	5.28	0	279.66	1805.7	13.8	S32	4-06	127.375	127.625	35.25	35.5
4-06-02-S	2023	6	2	QMYCO-YURIM	S	20230517	35.3125	127.49	478	4.8	11.15	6.47	0.456	5.28	0	279.66	1805.7	13.8	S32	4-06	127.375	127.625	35.25	35.5
4-07-01-H	2023	7	1	QMYCO-YURIM	H	20230517	35.4009	127.298	148	4.8	6.77	3.93	0.252	0	0	188.09	1805.7	13.8	S31	4-07	127.125	127.375	35.25	35.5
4-07-01-S	2023	7	1	QMYCO-YURIM	S	20230517	35.4013	127.303	145	4.8	6.77	3.93	0.252	0	0	188.09	1805.7	13.8	S31	4-07	127.125	127.375	35.25	35.5
4-07-02-H	2023	7	2	QMYCO-YURIM	H	20230517	35.2657	127.227	388	4.4	11.44	6.64	0.442	9.02	0	485.77	2097.3	13.8	S31	4-07	127.125	127.375	35.25	35.5
4-07-02-S	2023	7	2	QMYCO-YURIM	S	20230517	35.2711	127.228	420	4.4	11.44	6.64	0.442	9.02	0	485.77	2097.3	13.8	S31	4-07	127.125	127.375	35.25	35.5
4-08-01-H	2023	8	1	KU	H	20230518	35.4017	126.996	188	4.7	17.83	10.34	0.614	20.1	1.62	356.96	2097.3	13.8	S31	4-08	126.875	127.125	35.25	35.5
4-08-01-S	2023	8	1	KU	S	20230518	35.4008	126.998	172	4.7	17.83	10.34	0.614	20.1	1.62	356.96	2097.3	13.8	S31	4-08	126.875	127.125	35.25	35.5
4-08-02-H	2023	8	2	KU	H	20230518	35.3131	126.877	347	4.4	18.17	10.54	0.591	24.3	0.54	358.92	2116.1	15.3	S31	4-08	126.875	127.125	35.25	35.5
4-08-02-S	2023	8	2	KU	S	20230518	35.3139	126.876	323	4.4	18.17	10.54	0.591	24.3	0.54	358.92	2116.1	15.3	S31	4-08	126.875	127.125	35.25	35.5
4-09-01-H	2023	9	1	KU	H	20230518	35.4344	126.752	290	4.5	12.9	7.48	0.407	8.87	0.46	274.59	1513.3	14.1	S30	4-09	126.625	126.875	35.25	35.5
4-09-01-S	2023	9	1	KU	S	20230518	35.4342	126.752	295	4.5	12.9	7.48	0.407	8.87	0.46	274.59	1513.3	14.1	S30	4-09	126.625	126.875	35.25	35.5
4-09-02-H	2023	9	2	KU	H	20230518	35.2892	126.688	121	5.5	5.94	3.45	0.282	5.96	0	340.3	1232	14.1	S30	4-09	126.625	126.875	35.25	35.5
4-09-02-S	2023	9	2	KU	S	20230518	35.29	126.687	122	5.5	5.94	3.45	0.282	5.96	0	340.3	1232	14.1	S30	4-09	126.625	126.875	35.25	35.5
4-10-01-H	2023	10	1	KU	H	20230518	35.3878	126.528	75	4.4	3.69	2.14	0.121	3.13	0	119.46	1232	14.1	S30	4-10	126.375	126.625	35.25	35.5
4-10-02-H	2023	10	2	KU	H	20230518	35.2825	126.417	39	4.4	7.72	4.48	0.288	10.3	0	180.36	1496.1	14.1	S30	4-10	126.375	126.625	35.25	35.5
4-10-02-S	2023	10	2	KU	S	20230518	35.2825	126.417	33	4.4	7.72	4.48	0.288	10.3	0	180.36	1496.1	14.1	S30	4-10	126.375	126.625	35.25	35.5
4-11-01-H	2023	11	1	KU	H	20230516	35.2042	126.54	89	4.6	11.99	6.95	0.384	9.63	0	273.93	1496.1	14.1	S36	4-11	126.25	126.625	35	35.25
4-11-01-S	2023	11	1	KU	S	20230516	35.2039	126.541	96	4.6	11.99	6.95	0.384	9.63	0	273.93	1496.1	14.1	S36	4-11	126.25	126.625	35	35.25
4-11-02-H	2023	11	2	KU	H	20230516	35.0364	126.468	123	4.8	8.99	5.21	0.29	4.66	0	139.8	1577.9	14.9	S36	4-11	126.25	126.625	35	35.25
4-11-02-S	2023	11	2	KU	S	20230516	35.0361	126.468	105	4.8	8.99	5.21	0.29	4.66	0	139.8	1577.9	14.9	S36	4-11	126.25	126.625	35	35.25
4-12-01-H	2023	12	1	KU	H	20230516	35.16	126.74	96	4.5	10.69	6.2	0.339	1.61	0	174.94	2116.1	15.3	S37	4-12	126.625	126.875	35	35.25
4-12-01-S	2023	12	1	KU	S	20230516	35.1589	126.74	86	4.5	10.69	6.2	0.339	1.61	0	174.94	2116.1	15.3	S37	4-12	126.625	126.875	35	35.25
4-12-02-H	2023	12	2	KU	H	20230517	35.0439	126.701	126	4.8	15.25	8.84	0.527	13.9	6.31	259.71	2116.1	15.3	S37	4-12	126.625	126.875	35	35.25
4-12-02-S	2023	12	2	KU	S	20230517	35.0428	126.701	122	4.8	15.25	8.84	0.527	13.9	6.31	259.71	2116.1	15.3	S37	4-12	126.625	126.875	35	35.25
4-13-01-H	2023	13	1	KU	H	20230517	35.1931	126.924	111	4.3	9.4	5.45	0.327	14.4	8.58	179.41	2116.1	15.3	S37	4-13	126.875	127.125	35	35.25
4-13-01-S	2023	13	1	KU	S	20230517	35.1931	126.924	112	4.3	9.4	5.45	0.327	14.4	8.58	179.41	2116.1	15.3	S37	4-13	126.875	127.125	35	35.25
4-13-02-H	2023	13	2	KU	H	20230517	35.0828	127	385	4.6	11.03	6.4	0.41	10.9	0	250.25	2116.1	15.3	S37	4-13	126.875	127.125	35	35.25
4-13-02-S	2023	13	2	KU	S	20230517	35.0844	127	373	4.6	11.03	6.4	0.41	10.9	0	250.25	2116.1	15.3	S37	4-13	126.875	127.125	35	35.25
4-14-01-H	2023	14	1	QMYCO-YURIM	H	20230516	35.205	127.254	526	4.8	12.77	7.41	0.474	5.12	0	236.05	2097.3	13.8	S38	4-14	127.125	127.375	35	35.25
4-14-01-S	2023	14	1	QMYCO-YURIM	S	20230516	35.2052	127.253	526	4.8	12.77	7.41	0.474	5.12	0	236.05	2097.3	13.8	S38	4-14	127.125	127.375	35	35.25
4-14-02-H	2023	14	2	QMYCO-YURIM	H	20230516	35.0278	127.316	361	4.4	9.09	5.27	0.271	5.73	0	234.12	2139.5	13.5	S38	4-14	127.125	127.375	35	35.25
4-14-02-S	2023	14	2	QMYCO-YURIM	S	20230516	35.0276	127.316	348	4.4	9.09	5.27	0.271	5.73	0	234.12	2139.5	13.5	S38	4-14	127.125	127.375	35	35.25
4-15-01-H	2023	15	1	QMYCO-YURIM	H	20230517	35.1534	127.419	357	4.6	16.86	9.78	0.53	7.11	0	200.2	2139.5	13.5	S38	4-15	127.375	127.625	35	35.25
4-15-01-S	2023	15	1	QMYCO-YURIM	S	20230517	35.1518	127.418	404	4.6	16.86	9.78	0.53	7.11	0	200.2	2139.5	13.5	S38	4-15	127.375	127.625	35	35.25
4-15-02-H	2023	15	2	QMYCO-YURIM	H	20230517	35.0918	127.573	473	4.4	7.21	4.18	0.233	5.73	0	111.59	2274.6	15.5	S38	4-15	127.375	127.625	35	35.25
4-15-02-S	2023	15	2	QMYCO-YURIM	S	20230517	35.0915	127.573	448	4.4	7.21	4.18	0.233	5.73	0	111.59	2274.6	15.5	S38	4-15	127.375	127.625	35	35.25
4-16-01-H	2023	16	1	SNU	H	20230517	35.1196	127.721	344	4.9	14.46	8.39	0.45	8.56	0	320.69	2274.6	15.5	S39	4-16	127.625	127.875	35	35.25
4-16-01-S	2023	16	1	SNU	S	20230517	35.1194	127.72	323.9	4.9	14.46	8.39	0.45	8.56	0	320.69	2274.6	15.5	S39	4-16	127.625	127.875	35	35.25
4-16-02-H	2023	16	2	SNU	H	20230517	35.0229	127.609	220	4.6	20.01	11.6	0.664	8.03	0	363.2	2274.6	15.5	S39	4-16	127.625	127.875	35	35.25
4-16-02-S	2023	16	2	SNU	S	20230517	35.023	127.609	208.9	4.6	20.01	11.6	0.664	8.03	0	363.2	2274.6	15.5	S39	4-16	127.625	127.875	35	35.25
4-17-01-H	2023	17	1	SNU	H	20230517	35.07	127.904	153	4.6	10.57	6.13	0.333	9.33	0	278.09	2274.6	15.5	S39	4-17	127.875	128.125	35	35.25
4-17-01-S	2023	17	1	SNU	S	20230517	35.0699	127.904	133.1	4.6	10.57	6.13	0.333	9.33	0	278.09	2274.6	15.5	S39	4-17	127.875	128.125	35	35.25
4-17-02-H	2023	17	2	SNU	H	20230517	35.2159	128.001	95	4.5	8.49	4.92	0.279	5.43	0	125.3	2304.8	14.4	S39	4-17	127.875	128.125	35	35.25
4-17-02-S	2023	17	2	SNU	S	20230517	35.2158	128.001	61.2	4.5	8.49	4.92	0.279	5.43	0	125.3	2304.8	14.4	S39	4-17	127.875	128.125	35	35.25
4-18-01-H	2023	18	1	CWNU	H	20230517	35.0263	128.295	131	5	21.18	12.29	0.738	52.1	0.38	568.53	2134.3	15.5	S40	4-18	128.125	128.375	35	35.25
4-18-01-S	2023	18	1	CWNU	S	20230517	35.0261	128.296	127	5	21.18	12.29	0.738	52.1	0.38	568.53	2134.3	15.5	S40	4-18	128.125	128.375	35	35.25
4-18-02-H	2023	18	2	CWNU	H	20230517	35.1503	128.238	87	4.9	12.05	6.99	0.351	21.3	0	241.23	2304.8	14.4	S40	4-18	128.125	128.375	35	35.25
4-18-02-S	2023	18	2	CWNU	S	20230517	35.1508	128.239	115	4.9	12.05	6.99	0.351	21.3	0	241.23	2304.8	14.4	S40	4-18	128.125	128.375	35	35.25
4-19-01-H	2023	19	1	CWNU	H	20230518	35.1271	128.435	121	4.9	15.12	8.77	0.393	17.6	0	312.76	2161.1	15.2	S40	4-19	128.375	128.625	35	35.25
4-19-01-S	2023	19	1	CWNU	S	20230518	35.1272	128.435	121	4.9	15.12	8.77	0.393	17.6	0	312.76	2161.1	15.2	S40	4-19	128.375	128.625	35	35.25
4-19-02-H	2023	19	2	CWNU	H	20230518	35.1636	128.554	113	4.5	11.21	6.5	0.329	23.5	0	233.66	2161.1	15.2	S40	4-19	128.375	128.625	35	35.25
4-19-02-S	2023	19	2	CWNU	S	20230518	35.1639	128.555	117	4.5	11.21	6.5	0.329	23.5	0	233.66	2161.1	15.2	S40	4-19	128.375	128.625	35	35.25
4-20-01-H	2023	20	1	CWNU	H	20230524	35.173	128.788	144	4.5	18.66	10.82	0.63	30.7	0	343.13	1879.6	15.5	S41	4-20	128.625	128.875	35	35.25
4-20-01-S	2023	20	1	CWNU	S	20230524	35.1721	128.788	154	4.5	18.66	10.82	0.63	30.7	0	343.13	1879.6	15.5	S41	4-20	128.625	128.875	35	35.25
4-20-02-H	2023	20	2	CWNU	H	20230525	35.1845	128.649	221	4.4	21.24	12.32	0.633	24.2	0	537.08	2087	16.1	S41	4-20	128.625	128.875	35	35.25
4-20-02-S	2023	20	2	CWNU	S	20230525	35.1839	128.649	201	4.4	21.24	12.32	0.633	24.2	0	537.08	2087	16.1	S41	4-20	128.625	128.875	35	35.25
4-21-01-H	2023	21	1	CWNU	H	20230524	35.2317	129.019	131	4.6	11.22	6.51	0.329	19.8	0	237.56	1973.5	16	S41	4-21	128.875	129.125	35	35.25
4-21-01-S	2023	21	1	CWNU	S	20230524	35.2334	129.019	134	4.6	11.22	6.51	0.329	19.8	0	237.56	1973.5	16	S41	4-21	128.875	129.125	35	35.25
4-21-02-H	2023	21	2	CWNU	H	20230524	35.1215	129.012	167	4.7	13.24	7.68	0.427	19.3	0	288.28	2191.4	16	S41	4-21	128.875	129.125	35	35.25
4-21-02-S	2023	21	2	CWNU	S	20230524	35.1216	129.011	134	4.7	13.24	7.68	0.427	19.3	0	288.28	2191.4	16	S41	4-21	128.875	129.125	35	35.25
4-22-01-H	2023	22	1	CWNU	H	20230516	34.9611	128.67	95	5	8.99	5.21	0.339	17	0	329.91	2585.5	15.3	S40	4-22	128.5	128.75	34.75	35
4-22-01-S	2023	22	1	CWNU	S	20230516	34.9616	128.67	105	5	8.99	5.21	0.339	17	0	329.91	2585.5	15.3	S40	4-22	128.5	128.75	34.75	35
4-22-02-H	2023	22	2	CWNU	H	20230516	34.8914	128.544	106	4.7	14.88	8.63	0.517	36.2	3.29	409.73	2585.5	15.3	S40	4-22	128.5	128.75	34.75	35
4-22-02-S	2023	22	2	CWNU	S	20230516	34.8905	128.546	118	4.7	14.88	8.63	0.517	36.2	3.29	409.73	2585.5	15.3	S40	4-22	128.5	128.75	34.75	35
4-23-01-H	2023	23	1	CWNU	H	20230516	34.7826	128.413	89	4.6	17.03	9.88	0.457	18.7	0	368.83	2134.3	15.5	S40	4-23	128.125	128.5	34.75	35
4-23-01-S	2023	23	1	CWNU	S	20230516	34.783	128.413	94	4.6	17.03	9.88	0.457	18.7	0	368.83	2134.3	15.5	S40	4-23	128.125	128.5	34.75	35
4-23-02-H	2023	23	2	CWNU	H	20230517	34.878	128.369	66	5.1	11.42	6.62	0.351	25.9	0	303.82	2134.3	15.5	S40	4-23	128.125	128.5	34.75	35
4-23-02-S	2023	23	2	CWNU	S	20230517	34.8766	128.37	78	5.1	11.42	6.62	0.351	25.9	0	303.82	2134.3	15.5	S40	4-23	128.125	128.5	34.75	35
4-24-01-H	2023	24	1	SNU	H	20230517	34.9209	127.91	190	4.6	12.93	7.5	0.347	19.7	1.45	651.64	2699.2	15.3	S39	4-24	127.75	128.125	34.75	35
4-24-01-S	2023	24	1	SNU	S	20230517	34.9209	127.91	159.1	4.6	12.93	7.5	0.347	19.7	1.45	651.64	2699.2	15.3	S39	4-24	127.75	128.125	34.75	35
4-24-02-H	2023	24	2	SNU	H	20230517	34.8003	127.864	174	4.3	14.67	8.51	0.501	12.4	0	448.4	2699.2	15.3	S39	4-24	127.75	128.125	34.75	35
4-24-02-S	2023	24	2	SNU	S	20230517	34.7997	127.865	149.3	4.3	14.67	8.51	0.501	12.4	0	448.4	2699.2	15.3	S39	4-24	127.75	128.125	34.75	35
4-25-01-H	2023	25	1	SNU	H	20230517	34.9288	127.667	60	4.3	10.01	5.81	0.155	2.6	0	138.35	2274.6	15.5	S38	4-25	127.5	127.75	34.625	35
4-25-01-S	2023	25	1	SNU	S	20230517	34.9289	127.667	45.6	4.3	10.01	5.81	0.155	2.6	0	138.35	2274.6	15.5	S38	4-25	127.5	127.75	34.625	35
4-25-02-H	2023	25	2	SNU	H	20230518	34.8397	127.562	86	4.7	10.33	5.99	0.352	20.5	0.23	175.66	2274.6	15.5	S38	4-25	127.5	127.75	34.625	35
4-25-02-S	2023	25	2	SNU	S	20230518	34.8397	127.562	63.3	4.7	10.33	5.99	0.352	20.5	0.23	175.66	2274.6	15.5	S38	4-25	127.5	127.75	34.625	35
4-26-01-H	2023	26	1	QMYCO-YURIM	H	20230516	34.9537	127.304	448	4.4	13.6	7.89	0.42	9.71	0	280.38	2139.5	13.5	S38	4-26	127.25	127.5	34.75	35
4-26-01-S	2023	26	1	QMYCO-YURIM	S	20230516	34.9545	127.303	448	4.4	13.6	7.89	0.42	9.71	0	280.38	2139.5	13.5	S38	4-26	127.25	127.5	34.75	35
4-26-02-H	2023	26	2	QMYCO-YURIM	H	20230516	34.8723	127.382	398	4.8	16.46	9.55	0.524	15.1	1.38	441.28	2139.5	13.5	S38	4-26	127.25	127.5	34.75	35
4-26-02-S	2023	26	2	QMYCO-YURIM	S	20230516	34.8731	127.382	403	4.8	16.46	9.55	0.524	15.1	1.38	441.28	2139.5	13.5	S38	4-26	127.25	127.5	34.75	35
4-27-01-H	2023	27	1	QMYCO-YURIM	H	20230515	34.9053	127.026	273	4.6	10.02	5.81	0.307	3.75	0	160.53	2015.6	15	S37	4-27	127	127.25	34.75	35
4-27-01-S	2023	27	1	QMYCO-YURIM	S	20230515	34.9048	127.026	275	4.6	10.02	5.81	0.307	3.75	0	160.53	2015.6	15	S37	4-27	127	127.25	34.75	35
4-27-02-H	2023	27	2	QMYCO-YURIM	H	20230515	34.7974	127.119	293	4.7	12.73	7.38	0.358	8.56	0	334.44	2015.6	15	S37	4-27	127	127.25	34.75	35
4-27-02-S	2023	27	2	QMYCO-YURIM	S	20230515	34.7974	127.118	293	4.7	12.73	7.38	0.358	8.56	0	334.44	2015.6	15	S37	4-27	127	127.25	34.75	35
4-28-01-H	2023	28	1	KU	H	20230517	34.9081	126.829	162	4.5	16.17	9.38	0.483	12.1	0	388.98	1985.1	14.4	S37	4-28	126.75	127	34.75	35
4-28-01-S	2023	28	1	KU	S	20230517	34.9089	126.83	157	4.5	16.17	9.38	0.483	12.1	0	388.98	1985.1	14.4	S37	4-28	126.75	127	34.75	35
4-28-02-H	2023	28	2	KU	H	20230517	34.8086	126.895	141	4.7	15.07	8.74	0.473	10.3	0	352.65	1985.1	14.4	S37	4-28	126.75	127	34.75	35
4-28-02-S	2023	28	2	KU	S	20230517	34.8089	126.894	132	4.7	15.07	8.74	0.473	10.3	0	352.65	1985.1	14.4	S37	4-28	126.75	127	34.75	35
4-29-01-H	2023	29	1	CKU	H	20230514	34.8875	126.475	89	4.2	10.49	6.08	0.29	2.52	2.14	203.57	1577.9	14.9	S36	4-29	126.5	126.75	34.75	35
4-29-01-S	2023	29	1	CKU	S	20230514	34.8882	126.47	52	4.2	10.49	6.08	0.29	2.52	2.14	203.57	1577.9	14.9	S36	4-29	126.5	126.75	34.75	35
4-29-02-H	2023	29	2	CKU	H	20230515	34.765	126.538	70	5	7.99	4.64	0.22	10.2	0	125.12	1577.9	14.9	S36	4-29	126.5	126.75	34.75	35
4-29-02-S	2023	29	2	CKU	S	20230515	34.7646	126.538	43	5	7.99	4.64	0.22	10.2	0	125.12	1577.9	14.9	S36	4-29	126.5	126.75	34.75	35
4-30-01-H	2023	30	1	CKU	H	20230515	34.803	126.107	44	4.9	8.54	4.95	0.227	18.2	0	122.59	1577.9	14.9	S36	4-30	126	126.5	34.75	35
4-30-01-S	2023	30	1	CKU	S	20230515	34.8139	126.109	54	4.9	8.54	4.95	0.227	18.2	0	122.59	1577.9	14.9	S36	4-30	126	126.5	34.75	35
4-30-02-H	2023	30	2	CKU	H	20230515	34.8482	126.271	40	4.8	8.23	4.77	0.22	6.8	0	149.66	1577.9	14.9	S36	4-30	126	126.5	34.75	35
4-30-02-S	2023	30	2	CKU	S	20230515	34.8515	126.272	52	4.8	8.23	4.77	0.22	6.8	0	149.66	1577.9	14.9	S36	4-30	126	126.5	34.75	35
4-31-01-H	2023	31	1	CKU	H	20230516	34.6969	126.322	72	4.8	10.53	6.11	0.312	20.3	0	167.32	1577.9	14.9	S42	4-31	126.25	126.5	34.375	34.75
4-31-01-S	2023	31	1	CKU	S	20230516	34.695	126.321	90	4.8	10.53	6.11	0.312	20.3	0	167.32	1577.9	14.9	S42	4-31	126.25	126.5	34.375	34.75
4-31-02-H	2023	31	2	CKU	H	20230516	34.4461	126.279	56	4.6	15.07	8.74	0.522	31.9	0	360.73	1540.8	14.6	S42	4-31	126.25	126.5	34.375	34.75
4-31-02-S	2023	31	2	CKU	S	20230516	34.4496	126.279	45	4.6	15.07	8.74	0.522	31.9	0	360.73	1540.8	14.6	S42	4-31	126.25	126.5	34.375	34.75
4-32-01-H	2023	32	1	CKU	H	20230515	34.599	126.564	70	4.5	8.35	4.84	0.234	13.2	0	107.76	1619.3	14.6	S42	4-32	126.5	126.75	34.5	34.75
4-32-01-S	2023	32	1	CKU	S	20230515	34.6051	126.567	116	4.5	8.35	4.84	0.234	13.2	0	107.76	1619.3	14.6	S42	4-32	126.5	126.75	34.5	34.75
4-32-02-H	2023	32	2	CKU	H	20230516	34.5051	126.519	68	4.7	10.75	6.23	0.301	6.88	0	216.43	1619.3	14.6	S42	4-32	126.5	126.75	34.5	34.75
4-32-02-S	2023	32	2	CKU	S	20230516	34.5031	126.515	65	4.7	10.75	6.23	0.301	6.88	0	216.43	1619.3	14.6	S42	4-32	126.5	126.75	34.5	34.75
4-33-01-H	2023	33	1	CKU	H	20230518	34.6437	126.765	116	4.4	6.9	4	0.203	8.58	0	369.6	1933.3	15	S42	4-33	126.75	127	34.5	34.75
4-33-01-S	2023	33	1	CKU	S	20230518	34.644	126.764	126	4.4	6.9	4	0.203	8.58	0	369.6	1933.3	15	S42	4-33	126.75	127	34.5	34.75
4-33-02-H	2023	33	2	CKU	H	20230517	34.5297	126.716	49	4.6	11.17	6.48	0.372	15.5	0	256.57	1933.3	15	S42	4-33	126.75	127	34.5	34.75
4-33-02-S	2023	33	2	CKU	S	20230517	34.5149	126.69	209	4.6	11.17	6.48	0.372	15.5	0	256.57	1715.3	15.6	S42	4-33	126.75	127	34.5	34.75
4-34-01-H	2023	34	1	CKU	H	20230517	34.6509	127.006	101	4.6	14.51	8.42	0.451	8.18	0	329.05	1985.1	14.4	S43	4-34	127	127.25	34.5	34.75
4-34-01-S	2023	34	1	CKU	S	20230517	34.6584	127.017	121	4.6	14.51	8.42	0.451	8.18	0	329.05	1985.1	14.4	S43	4-34	127	127.25	34.5	34.75
4-34-02-H	2023	34	2	CKU	H	20230518	34.5601	126.854	88	4.5	12.85	7.45	0.391	10.4	0	248.11	1933.3	15	S43	4-34	127	127.25	34.5	34.75
4-34-02-S	2023	34	2	CKU	S	20230518	34.5621	126.859	70	4.5	12.85	7.45	0.391	10.4	0	248.11	1933.3	15	S43	4-34	127	127.25	34.5	34.75
4-35-01-H	2023	35	1	QMYCO-YURIM	H	20230516	34.6268	127.328	182	4.8	12.62	7.32	0.338	18.1	0	205.75	1702	14.5	S43	4-35	127.25	127.5	34.5	34.75
4-35-01-S	2023	35	1	QMYCO-YURIM	S	20230516	34.6302	127.326	166	4.8	12.62	7.32	0.338	18.1	0	205.75	1702	14.5	S43	4-35	127.25	127.5	34.5	34.75
4-35-02-H	2023	35	2	QMYCO-YURIM	H	20230516	34.4975	127.308	118	4.8	9.12	5.29	0.24	12.7	0	131	1702	14.5	S43	4-35	127.25	127.5	34.5	34.75
4-35-02-S	2023	35	2	QMYCO-YURIM	S	20230516	34.4971	127.309	126	4.8	9.12	5.29	0.24	12.7	0	131	1702	14.5	S43	4-35	127.25	127.5	34.5	34.75
4-36-01-H	2023	36	1	CKU	H	20230516	34.437	126.594	66	4.7	8.9	5.16	0.279	8.82	0	164	1715.3	15.6	S42	4-36	126.5	126.875	34.25	34.5
4-36-01-S	2023	36	1	CKU	S	20230516	34.4541	126.593	126	4.7	8.9	5.16	0.279	8.82	0	164	1619.3	14.6	S42	4-36	126.5	126.875	34.25	34.5
4-36-02-H	2023	36	2	CKU	H	20230517	34.3254	126.734	58	4.6	14.63	8.49	0.473	21.7	0	167.7	1715.3	15.6	S42	4-36	126.5	126.875	34.25	34.5
4-36-02-S	2023	36	2	CKU	S	20230517	34.3203	126.721	133	4.6	14.63	8.49	0.473	21.7	0	167.7	1715.3	15.6	S42	4-36	126.5	126.875	34.25	34.5
4-37-01-H	2023	37	1	CKU	H	20230509	33.3214	126.284	183	5.6	20.96	12.16	0.966	98.5	0	1000.93	1400	16.6	S44	4-37	126.167	126.417	33.15	33.4
4-37-01-S	2023	37	1	CKU	S	20230509	33.3276	126.274	170	5.6	20.96	12.16	0.966	98.5	0	1000.93	1400	16.6	S44	4-37	126.167	126.417	33.15	33.4
4-37-02-H	2023	37	2	CKU	H	20230509	33.2402	126.324	44	5.8	24.92	14.45	1.3	160.9	12.5	1463.45	1400	16.6	S44	4-37	126.167	126.417	33.15	33.4
4-37-02-S	2023	37	2	CKU	S	20230509	33.2589	126.318	115	5.8	24.92	14.45	1.3	160.9	12.5	1463.45	1400	16.6	S44	4-37	126.167	126.417	33.15	33.4
4-38-01-H	2023	38	1	CKU	H	20230508	33.4153	126.493	625	4.9	32.98	19.13	1.21	150.9	6.23	714.47	1444.9	17.5	S44	4-38	126.417	126.667	33.275	33.525
4-38-01-S	2023	38	1	CKU	S	20230508	33.41	126.494	681	4.9	32.98	19.13	1.21	150.9	6.23	714.47	1444.9	17.5	S44	4-38	126.417	126.667	33.275	33.525
4-38-02-H	2023	38	2	CKU	H	20230508	33.2921	126.512	487	5.2	24.11	13.99	0.956	114.3	10	926.98	2220.7	17.7	S44	4-38	126.417	126.667	33.275	33.525
4-38-02-S	2023	38	2	CKU	S	20230508	33.292	126.52	474	5.2	24.11	13.99	0.956	114.3	10	926.98	2220.7	17.7	S44	4-38	126.417	126.667	33.275	33.525
4-39-01-H	2023	39	1	CKU	H	20230509	33.4532	126.758	321	5.6	34.29	19.89	1.52	287.8	19.4	1210.81	2099.1	16.7	S44	4-39	126.667	126.917	33.275	33.525
4-39-01-S	2023	39	1	CKU	S	20230509	33.4632	126.72	356	5.6	34.29	19.89	1.52	287.8	19.4	1210.81	2099.1	16.7	S44	4-39	126.667	126.917	33.275	33.525
4-39-02-H	2023	39	2	CKU	H	20230508	33.3471	126.701	282	5	27.94	16.21	1.01	92.3	0	845.04	2220.7	17.7	S44	4-39	126.667	126.917	33.275	33.525
4-39-02-S	2023	39	2	CKU	S	20230508	33.3432	126.712	265	5	27.94	16.21	1.01	92.3	0	845.04	2099.1	16.7	S44	4-39	126.667	126.917	33.275	33.525
4-40-01-H	2023	40	1	NIBR	H	20230517	37.495	130.827	391	5.1	21.63	12.55	0.768	89	0	492.31	1527.4	14.6	S45	4-40	130.75	131	37.45	37.575
4-40-01-S	2023	40	1	NIBR	S	20230517	37.4952	130.827	387	5.1	21.63	12.55	0.768	89	0	492.31	1527.4	14.6	S45	4-40	130.75	131	37.45	37.575
4-40-02-H	2023	40	2	NIBR	H	20230517	37.51	130.863	443	5.8	10.04	5.82	0.482	15.8	0	581.46	1527.4	14.6	S45	4-40	130.75	131	37.45	37.575
4-40-02-S	2023	40	2	NIBR	S	20230517	37.5101	130.863	443	5.8	10.04	5.82	0.482	15.8	0	581.46	1527.4	14.6	S45	4-40	130.75	131	37.45	37.575
4-41-01-H	2023	41	1	NIBR	H	20230615	34.0746	125.111	513	5.7	29.08	16.87	1.3	193.9	9.46	1391.22	1366.9	14.3	S46	4-41	125	34	125.25	34.125
4-41-02-H	2023	41	1	NIBR	H	20230615	34.0609	125.128	513	5.7	29.08	16.87	1.3	193.9	9.46	1391.22	1366.9	14.3	S46	4-41	125	34	125.25	34.125
