# Supplementary material for: The contribution of environmental DNA to exploring hypogeous fungal diversity and vulnerability
Source: BMC Microbiol. 2026 Mar 24;26:423. doi: 10.1186/s12866-026-04984-y (PMC13134340; doi:10.1186/s12866-026-04984-y)
Supplement: Supplementary file 2 — Additional file 2. Hypogeous fungal genera validation results for reference database construction. [file 12866_2026_4984_MOESM2_ESM.xlsx]

## Sheet: Table S2
Additional file 2. Hypogeous fungal genera validation results for reference database construction
Source	Kingdom	Phylum	Class	Order	Family	Genus	Hypogeous habit	GenMine_all (2025. 03. 19-20)	GenMine_good_ITS	GenMine_species_retrieve	Proportion_Mycobank_legitimate_species	Use or not	Remarks
BLAST search	Fungi	Basidiomycota	Agaricomycetes	Russulales	Albatrellaceae	Leucogaster	Yes	2120	41	29	0.206897	Yes
BLAST search	Fungi	Basidiomycota	Agaricomycetes	Russulales	Albatrellaceae	Leucophleps	Yes	136	73	10	0.2	Yes
BLAST search	Fungi	Basidiomycota	Agaricomycetes	Boletales	Boletaceae	Chamonixia	Yes	79	44	9	0.111111	Yes
BLAST search	Fungi	Basidiomycota	Agaricomycetes	Boletales	Boletaceae	Heliogaster	Yes	23	10	1	1	Yes
BLAST search	Fungi	Basidiomycota	Agaricomycetes	Boletales	Boletaceae	Octaviania	Yes	614	157	115	0.191304	Yes
BLAST search	Fungi	Ascomycota	Pezizomycetes	Pezizales	Discinaceae	Hydnotrya	Yes	342	233	26	0.5	Yes
BLAST search	Fungi	Glomeromycota	Glomeromycetes	Diversisporales	Diversisporaceae	Redeckera	Yes	58	23	6	0.333333	Yes
BLAST search	Fungi	Ascomycota	Eurotiomycetes	Eurotiales	Elaphomycetaceae	Elaphomyces	Yes	5206	528	127	0.401575	Yes
BLAST search	Fungi	Mucoromycota	Endogonomycetes	Endogonales	Endogonaceae	Jimgerdemannia	Yes	12932	6	3	0.666667	Yes
BLAST search	Fungi	Glomeromycota	Glomeromycetes	Glomerales	Glomeraceae	Glomus	Yes	265392	6745	194	0.0773196	Yes
BLAST search	Fungi	Glomeromycota	Glomeromycetes	Glomerales	Glomeraceae	Sclerocarpum	Yes	30	10	4	0.25	Yes
BLAST search	Fungi	Basidiomycota	Agaricomycetes	Gomphales	Gomphaceae	Gautieria	Yes	1547	378	62	0.435484	Yes
BLAST search	Fungi	Ascomycota	Pezizomycetes	Pezizales	Helvellaceae	Balsamia	Yes	276	113	33	0.515152	Yes
BLAST search	Fungi	Basidiomycota	Agaricomycetes	Agaricales	Hymenogastraceae	Hymenogaster	Yes	770	532	166	0.26506	Yes
BLAST search	Fungi	Basidiomycota	Agaricomycetes	Hysterangiales	Hysterangiaceae	Hysterangium	Yes	1106	165	99	0.0909091	Yes
BLAST search	Fungi	Ascomycota	Pezizomycetes	Pezizales	Morchellaceae	Leucangium	Yes	46	24	3	0.666667	Yes
BLAST search	Fungi	Ascomycota	Pezizomycetes	Pezizales	Otideaceae	Diehliomyces	Yes	5	2	1	1	Yes
BLAST search	Fungi	Basidiomycota	Agaricomycetes	Boletales	Paxillaceae	Alpova	Yes	611	246	28	0.392857	Yes
BLAST search	Fungi	Basidiomycota	Agaricomycetes	Boletales	Paxillaceae	Melanogaster	Yes	1764357		NaN	NaN	Yes	GenMine failed - GenMine_all value manually retrieved
BLAST search	Fungi	Basidiomycota	Agaricomycetes	Boletales	Paxillaceae	Neoalpova	Yes	52	28	3	1	Yes
BLAST search	Fungi	Ascomycota	Pezizomycetes	Pezizales	Terfeziaceae	Delastria	Yes	70	43	7	0.857143	Yes
BLAST search	Fungi	Ascomycota	Pezizomycetes	Pezizales	Pezizaceae	Hydnobolites	Yes	346	188	21	0.571429	Yes
BLAST search	Fungi	Ascomycota	Pezizomycetes	Pezizales	Pezizaceae	Kalaharituber	Yes	367	50	1	1	Yes
BLAST search	Fungi	Ascomycota	Pezizomycetes	Pezizales	Pezizaceae	Luteoamylascus	Yes	22	15	1	1	Yes
BLAST search	Fungi	Ascomycota	Pezizomycetes	Pezizales	Pezizaceae	Pachyphlodes	Yes	716	473	33	0.606061	Yes
BLAST search	Fungi	Ascomycota	Pezizomycetes	Pezizales	Pezizaceae	Terfezia	Yes	2419	829	60	0.35	Yes
BLAST search	Fungi	Basidiomycota	Agaricomycetes	Hysterangiales	Phallogastraceae	Phallogaster	Yes	16	5	5	0.2	Yes
BLAST search	Fungi	Ascomycota	Pezizomycetes	Pezizales	Pyronemataceae	Genea	Yes	949	466	60	0.466667	Yes
BLAST search	Fungi	Ascomycota	Pezizomycetes	Pezizales	Pyronemataceae	Geopora	Yes	726	500	34	0.5	Yes
BLAST search	Fungi	Ascomycota	Pezizomycetes	Pezizales	Pyronemataceae	Myrmecocystis	Yes	139	58	8	0.5	Yes
BLAST search	Fungi	Basidiomycota	Agaricomycetes	Russulales	Albatrellaceae	Fevansia	Yes	10	7	1	1	Yes
BLAST search	Fungi	Basidiomycota	Agaricomycetes	Boletales	Rhizopogonaceae	Rhizopogon	Yes	12851	2685	270	0.451852	Yes
BLAST search	Fungi	Basidiomycota	Agaricomycetes	Russulales	Russulaceae	Zelleromyces	Yes	66	52	37	0.108108	Yes
BLAST search	Fungi	Basidiomycota	Agaricomycetes	Geastrales	Geastraceae	Schenella	Yes	43	24	4	0.25	Yes
BLAST search	Fungi	Basidiomycota	Agaricomycetes	Boletales	Sclerogastraceae	Sclerogaster	Yes	60	12	20	0.1	Yes
BLAST search	Fungi	Basidiomycota	Agaricomycetes	Boletales	Coniophoraceae	Sedecula	Yes	15	4	1	1	Yes
BLAST search	Fungi	Basidiomycota	Agaricomycetes	Agaricales	Stephanosporaceae	Mayamontana	Yes	7	4	1	1	Yes
BLAST search	Fungi	Basidiomycota	Agaricomycetes	Agaricales	Stephanoporaceae	Stephanospora	Yes	336	124	26	0.576923	Yes
BLAST search	Fungi	Basidiomycota	Agaricomycetes	Boletales	Suillaceae	Truncocolumella	Yes	81	18	4	0.5	Yes
BLAST search	Fungi	Ascomycota	Pezizomycetes	Pezizomycetes incertae sedis	Tarzettaceae	Densocarpa	Yes	54	26	3	0.666667	Yes
BLAST search	Fungi	Ascomycota	Pezizomycetes	Pezizomycetes incertae sedis	Tarzettaceae	Hydnocystis	Yes	94	45	15	0.266667	Yes
BLAST search	Fungi	Ascomycota	Pezizomycetes	Pezizomycetes incertae sedis	Tarzettaceae	Paurocotylis	Yes	77	37	12	0.416667	Yes
BLAST search	Fungi	Basidiomycota	Agaricomycetes	Hysterangiales	Trappeaceae	Trappea	Yes	25	8	4	0.25	Yes	Valid ITS not published yet
BLAST search	Fungi	Ascomycota	Pezizomycetes	Pezizales	Tuberaceae	Tuber	Yes	640992		NaN	NaN	Yes	GenMine failed - GenMine_all value manually retrieved
Confamiliar genera	Fungi	Basidiomycota	Agaricomycetes	Russulales	Albatrellaceae	Mycolevis	Yes	60	58	1	1	Yes
Confamiliar genera	Fungi	Basidiomycota	Agaricomycetes	Boletales	Boletaceae	Afrocastellanoa	Yes	17	5	1	1	Yes
Confamiliar genera	Fungi	Basidiomycota	Agaricomycetes	Boletales	Boletaceae	Amylotrama	Yes	14	5	2	0.5	Yes
Confamiliar genera	Fungi	Basidiomycota	Agaricomycetes	Boletales	Boletaceae	Castellanea	Yes	10	7	1	1	Yes
Confamiliar genera	Fungi	Basidiomycota	Agaricomycetes	Boletales	Boletaceae	Costatisporus	Yes	13	6	1	1	Yes
Confamiliar genera	Fungi	Basidiomycota	Agaricomycetes	Boletales	Boletaceae	Jimtrappea	Yes	11	7	1	1	Yes
Confamiliar genera	Fungi	Basidiomycota	Agaricomycetes	Boletales	Boletaceae	Kombocles	Yes	2	1	1	1	Yes
Confamiliar genera	Fungi	Basidiomycota	Agaricomycetes	Boletales	Boletaceae	Solioccasus	Yes	7	2	1	1	Yes
Confamiliar genera	Fungi	Basidiomycota	Agaricomycetes	Boletales	Boletaceae	Turmalinea	Yes	211	54	4	0.75	Yes
Confamiliar genera	Fungi	Basidiomycota	Agaricomycetes	Boletales	Boletaceae	Wakefieldia	Yes	23	17	3	0.333333	Yes
Confamiliar genera	Fungi	Basidiomycota	Agaricomycetes	Gomphales	Gomphaceae	Destuntzia	Yes	55	16	6	0.5	Yes
Confamiliar genera	Fungi	Basidiomycota	Agaricomycetes	Agaricales	Hydnangiaceae	Podohydnangium	Yes	2	2	1	1	Yes
Confamiliar genera	Fungi	Basidiomycota	Agaricomycetes	Hysterangiales	Hysterangiaceae	Aroramyces	Yes	72	19	5	0.4	Yes
Confamiliar genera	Fungi	Ascomycota	Pezizomycetes	Pezizales	Morchellaceae	Fischerula	Yes	30	11	2	1	Yes
Confamiliar genera	Fungi	Ascomycota	Pezizomycetes	Pezizales	Morchellaceae	Imaia	Yes	29	16	1	1	Yes
Confamiliar genera	Fungi	Ascomycota	Pezizomycetes	Pezizales	Morchellaceae	Kalapuya	Yes	38	13	1	1	Yes
Confamiliar genera	Fungi	Basidiomycota	Agaricomycetes	Boletales	Paxillaceae	Paralpova	Yes	48	25	1	1	Yes
Confamiliar genera	Fungi	Ascomycota	Pezizomycetes	Pezizales	Pezizaceae	Ahmadea	Yes	10	4	1	1	Yes
Confamiliar genera	Fungi	Ascomycota	Pezizomycetes	Pezizales	Pezizaceae	Babosia	Yes	54	20	1	1	Yes
Confamiliar genera	Fungi	Ascomycota	Pezizomycetes	Pezizales	Pezizaceae	Calongea	Yes	6	4	1	1	Yes
Confamiliar genera	Fungi	Ascomycota	Pezizomycetes	Pezizales	Carbomycetaceae	Carbomyces	Yes	5	3	3	0.333333	Yes
Confamiliar genera	Fungi	Ascomycota	Pezizomycetes	Pezizales	Pezizaceae	Cazia	Yes	14	10	3	0.333333	Yes
Confamiliar genera	Fungi	Ascomycota	Pezizomycetes	Pezizales	Pyronemataceae	Elderia	Yes	6	2	1	1	Yes
Confamiliar genera	Fungi	Ascomycota	Pezizomycetes	Pezizales	Pezizaceae	Eremiomyces	Yes	32	20	3	1	Yes
Confamiliar genera	Fungi	Ascomycota	Pezizomycetes	Pezizales	Pezizaceae	Mattirolomyces	Yes	67	36	7	0.714286	Yes
Confamiliar genera	Fungi	Ascomycota	Pezizomycetes	Pezizales	Pezizaceae	Mycoclelandia	Yes	10	2	2	0.5	Yes
Confamiliar genera	Fungi	Ascomycota	Pezizomycetes	Pezizales	Pezizaceae	Stouffera	Yes	55	20	2	0.5	Yes
Confamiliar genera	Fungi	Ascomycota	Pezizomycetes	Pezizales	Pezizaceae	Tirmania	Yes	359	125	7	0.571429	Yes
Confamiliar genera	Fungi	Ascomycota	Pezizomycetes	Pezizales	Pezizaceae	Ulurua	Yes	2	1	1	1	Yes
Confamiliar genera	Fungi	Ascomycota	Pezizomycetes	Pezizales	Pyronemataceae	Genabea	Yes	227	122	7	0.428571	Yes
Confamiliar genera	Fungi	Ascomycota	Pezizomycetes	Pezizales	Pyronemataceae	Gilkeya	Yes	78	55	1	1	Yes
Confamiliar genera	Fungi	Ascomycota	Pezizomycetes	Pezizales	Pyronemataceae	Picoa	Yes	249	118	5	0.2	Yes
Confamiliar genera	Fungi	Basidiomycota	Agaricomycetes	Hysterangiales	Hysterangiaceae	Boninogaster	Yes	19	6	1	1	Yes
Confamiliar genera	Fungi	Basidiomycota	Agaricomycetes	Hysterangiales	Trappeaceae	Restingomyces	Yes	9	4	3	0.666667	Yes
Confamiliar genera	Fungi	Ascomycota	Pezizomycetes	Pezizales	Tuberaceae	Choiromyces	Yes	1376	115	29	0.206897	Yes
Confamiliar genera	Fungi	Ascomycota	Pezizomycetes	Pezizales	Tuberaceae	Labyrinthomyces	Yes	29	13	8	0.125	Yes
Confamiliar genera	Fungi	Ascomycota	Pezizomycetes	Pezizales	Tuberaceae	Reddellomyces	Yes	46	22	4	0.75	Yes
Confamiliar genera	Fungi	Ascomycota	Pezizomycetes	Pezizales	Tuberaceae	Dingleya	Yes	35	14	6	0.166667	No
BLAST search					Sclerodermataceae	Scleroderma	Epigeous	8595	1025	151	0.238411	No
BLAST search					Endogonaceae	Endogone	Yes	4606	80	65	0.0153846	No
BLAST search					Hydnangiaceae	Hydnangium	Yes	137	61	78	0.0512821	No
BLAST search	Fungi				Protophallaceae	Protubera	Yes	97	8	16	0.125	No	Valid ITS not published yet
Confamiliar genera					Trappeaceae	Pterosporomyces	Yes	2	2	1	0	No
Confamiliar genera	Fungi	Ascomycota	Pezizomycetes	Pezizales	Pezizaceae	Temperantia	Yes	5	2	1	1	No	Valid ITS not published yet
Confamiliar genera	Fungi	Mucoromycota	Endogonomycetes	Endogonales	Endogonaceae	Sclerogone	Yes	0	NaN	NaN	NaN	No
Confamiliar genera	Fungi	Basidiomycota	Agaricomycetes	Boletales	Sclerodermataceae	Horakiella	Yes	6	NaN	NaN	NaN	No
BLAST search						Macowanites (=Cortinarius)	nom. Inv					No
BLAST search						Cystangium (=Russula)	nom. Inv					No
BLAST search						Gymnomyces (=Russula)	nom. Inv					No
BLAST search						Protoglossum (=Russula)	nom. Inv					No
BLAST search					Boletaceae	Xerocomellus	Partial / Epigeous					No
BLAST search					Sclerodermataceae	Pisolithus	Partial / Epigeous					No
BLAST search					Boletaceae	Royoungia	Partial					No
BLAST search					Russulaceae	Lactarius	Partial					No
BLAST search					Russulaceae	Russula	Partial					No
BLAST search					Albatrellaceae	Albatrellopsis	No	40				No
BLAST search					Albatrellaceae	Albatrellus	No	307				No
BLAST search					Albatrellaceae	Byssoporia	No	11				No
BLAST search					Boletaceae	Afroboletus	No	2364				No
BLAST search					Boletaceae	Alessioporus	No	51				No
BLAST search					Boletaceae	Aureoboletus	No	1207				No
BLAST search					Boletaceae	Austroboletus	No	836				No
BLAST search					Boletaceae	Baorangia	No	107				No
BLAST search					Boletaceae	Boletellus	No	957				No
BLAST search					Boletaceae	Boletus	No	8473				No
BLAST search					Boletaceae	Brasilioporus	No	28				No
BLAST search					Boletaceae	Butyriboletus	No	867				No
BLAST search					Boletaceae	Caloboletus	No	360				No
BLAST search					Boletaceae	Chalciporus	No	540				No
BLAST search					Boletaceae	Crocinoboletus	No	50				No
BLAST search					Boletaceae	Cyanoboletus	No	253				No
BLAST search					Boletaceae	Exsudoporus	No	259				No
BLAST search					Boletaceae	Fistulinella	No	230				No
BLAST search					Boletaceae	Gastroboletus	No	28				No
BLAST search					Boletaceae	Harrya	No	235				No
BLAST search					Boletaceae	Heimioporus	No	322				No
BLAST search					Boletaceae	Hemileccinum	No	455				No
BLAST search					Boletaceae	Hortiboletus	No	294				No
BLAST search					Boletaceae	Imleria	No	1714				No
BLAST search					Boletaceae	Lanmaoa	No	429				No
BLAST search					Boletaceae	Leccinellum	No	257				No
BLAST search					Boletaceae	Leccinum	No	1342				No
BLAST search					Boletaceae	Mucilopilus	No	26				No
BLAST search					Boletaceae	Neoboletus	No	739				No
BLAST search					Boletaceae	Parvixerocomus	No	37				No
BLAST search					Boletaceae	Phylloporus	No	1201				No
BLAST search					Boletaceae	Porphyrellus	No	403				No
BLAST search					Boletaceae	Pseudoaustroboletus	No	34				No
BLAST search					Boletaceae	Pseudoboletus	No	83				No
BLAST search					Boletaceae	Pulchroboletus	No	153				No
BLAST search					Boletaceae	Pulveroboletus	No	535				No
BLAST search					Boletaceae	Retiboletus	No	834				No
BLAST search					Boletaceae	Rubroboletus	No	387				No
BLAST search					Boletaceae	Rugiboletus	No	287				No
BLAST search					Boletaceae	Strobilomyces	No	3657				No
BLAST search					Boletaceae	Suillellus	No	314				No
BLAST search					Boletaceae	Sutorius	No	287				No
BLAST search					Boletaceae	Tubosaeta	No	39				No
BLAST search					Boletaceae	Tylopilus	No	2627				No
BLAST search					Boletaceae	Veloporphyrellus	No	169				No
BLAST search					Boletaceae	Xanthoconium	No	153				No
BLAST search					Boletaceae	Xerocomus	No	3431				No
BLAST search					Boletaceae	Zangia	No	187				No
BLAST search					Discinaceae	Gyromitra	No	2182				No
BLAST search					Diversisporaceae	Corymbiglomus	No	88				No
BLAST search					Diversisporaceae	Diversispora	No	10000				No
BLAST search					Diversisporaceae	Sieverdingia	No	21				No
BLAST search					Elaphomycetaceae	Pseudotulostoma	No	16				No
BLAST search					Geastraceae	Geastrum	No	2376				No
BLAST search					Glomeraceae	Dominikia	No	482				No
BLAST search					Glomeraceae	Funneliformis	No	42133				No
BLAST search					Glomeraceae	Kamienskia	No	129				No
BLAST search					Glomeraceae	Microdominikia	No	69				No
BLAST search					Glomeraceae	Microkamienskia	No	54				No
BLAST search					Glomeraceae	Nanoglomus	No	83				No
BLAST search					Glomeraceae	Oehlia	No	97				No
BLAST search					Glomeraceae	Sclerocystis	No					No
BLAST search					Glomeraceae	Septoglomus	No	738				No
BLAST search					Gomphaceae	Ceratellopsis	No	122				No
BLAST search					Gomphaceae	Gomphus	No	713				No
BLAST search					Gomphaceae	Phaeoclavulina	No	335				No
BLAST search					Gomphaceae	Ramaria	No	3880				No
BLAST search					Gomphaceae	Turbinellus	No	293				No
BLAST search					Helvellaceae	Helvella	No	4979				No
BLAST search					Hydnangiaceae	Laccaria	No	68328				No
BLAST search					Hymenogastraceae	Flammula	No	897				No
BLAST search					Hymenogastraceae	Galerina	No	2351				No
BLAST search					Hymenogastraceae	Gymnopilus	No	4890				No
BLAST search					Hymenogastraceae	Hebeloma	No	13551				No
BLAST search					Hymenogastraceae	Naucoria	No	203				No
BLAST search					Hymenogastraceae	Phaeocollybia	No	610				No
BLAST search					Hymenogastraceae	Psathyloma	No	73				No
BLAST search					Hymenogastraceae	Psilocybe	No	17884				No
BLAST search					Morchellaceae	Morchella	No	58230				No
BLAST search					Morchellaceae	Verpa	No	184				No
BLAST search					Otideaceae	Acervus	No	103				No
BLAST search					Otideaceae	Arpinia	No	17				No
BLAST search					Otideaceae	Otidea	No	1329				No
BLAST search					Otideaceae	Planamyces	No	4				No
BLAST search					Otideaceae	Warcupia	No	34				No
BLAST search					Paxillaceae	Gyrodon	No	438				No
BLAST search					Paxillaceae	Paxillus	No	30231				No
BLAST search					Pezizaceae	Galactinia	No	41				No
BLAST search					Pezizaceae	Legaliana	No	79				No
BLAST search					Pezizaceae	Malvipezia	No	78				No
BLAST search					Pezizaceae	Marcelleina	No	68				No
BLAST search					Pezizaceae	Paragalactinia	No	262				No
BLAST search					Pezizaceae	Peziza	No	2336				No
BLAST search					Pezizaceae	Phylloscypha	No	95				No
BLAST search					Pezizaceae	Purpureodiscus	No	6				No
BLAST search					Pyronemataceae	Aleurina	No	70				No
BLAST search					Pyronemataceae	Anthracobia	No	99				No
BLAST search					Pyronemataceae	Ascorhizoctonia	No	38				No
BLAST search					Pyronemataceae	Byssonectria	No	62				No
BLAST search					Pyronemataceae	Cheilymenia	No	131				No
BLAST search					Pyronemataceae	Lamprospora	No	419				No
BLAST search					Pyronemataceae	Lasiobolidium	No	106				No
BLAST search					Pyronemataceae	Leucoscypha	No	16				No
BLAST search					Pyronemataceae	Octospora	No	512				No
BLAST search					Pyronemataceae	Parawilcoxina	No	5				No
BLAST search					Pyronemataceae	Pseudaleuria	No	45				No
BLAST search					Pyronemataceae	Pseudotricharina	No	24				No
BLAST search					Pyronemataceae	Ramsbottomia	No	38				No
BLAST search					Pyronemataceae	Scutellinia	No	850				No
BLAST search					Pyronemataceae	Sepultariella	No	38				No
BLAST search					Pyronemataceae	Spooneromyces	No	18				No
BLAST search					Pyronemataceae	Tricharina	No	11042				No
BLAST search					Pyronemataceae	Trichophaea	No	1581				No
BLAST search					Pyronemataceae	Trichophaeopsis	No	46				No
BLAST search					Pyronemataceae	Wilcoxina	No	2119				No
BLAST search					Russulaceae	Boidinia	No	32				No
BLAST search					Russulaceae	Gloeopeniophorella	No	314				No
BLAST search					Russulaceae	Lactifluus	No	5540				No
BLAST search					Russulaceae	Multifurca	No	745				No
BLAST search					Russulaceae	Pseudoxenasma	No	1				No
BLAST search					Stephanoporaceae	Cristinia	No	152				No
BLAST search					Stephanoporaceae	Lindtneria	No	56				No
BLAST search					Suillaceae	Suillus	No	159707				No
BLAST search					Tarzettaceae	Geopyxis	No	496				No
BLAST search					Pezizaceae	Boudiera	Epigeous	14				No
BLAST search					Pezizaceae	Iodophanus	Epigeous	70				No
BLAST search					Pezizaceae	Plicaria	Epigeous	151				No
BLAST search					Pyronemataceae	Humaria	Epigeous	410				No
Confamiliar genera					Boletaceae	Rhodactina	Subepigeal					No
Confamiliar genera					Boletaceae	Paxillogaster	Record too old	0				No
Confamiliar genera					Boletaceae	Setogyroporus	Record too old	0				No
Confamiliar genera					Boletaceae	Singeromyces	Record too old	0				No
Confamiliar genera					Endogonaceae	Peridiospora	Record too old	0				No
Confamiliar genera					Gomphaceae	Delentaria	Record too old	0				No
Confamiliar genera					Gomphaceae	Protogautieria	Record too old	0				No
Confamiliar genera					Gomphaceae	Pseudogomphus	Record too old	0				No
Confamiliar genera					Gomphaceae	Terenodon	Record too old	0				No
Confamiliar genera					Hydnangiaceae	Maccagnia	Record too old	0				No
Confamiliar genera					Pezizaceae	Rhodopeziza	Record too old	0				No
Confamiliar genera					Pyronemataceae	Eoaleurina	Record too old	0				No
Confamiliar genera					Pyronemataceae	Lathraeodiscus	Record too old	0				No
Confamiliar genera					Pyronemataceae	Petchiomyces	Record too old	0				No
Confamiliar genera					Pyronemataceae	Smarodsia	Record too old	0				No
BLAST search						Dermocybe	Partial?					No
Confamiliar genera					Pezizaceae	Amylascus	Partial					No
BLAST search						Cortinarius	Partial					No
BLAST search						Descolea	Partial					No
BLAST search						Phaeopezia	Partial					No
BLAST search						Thaxterogaster	Partial					No
Confamiliar genera					Discinaceae	Gymnohydnotrya	nom. Inv					No
Confamiliar genera					Pezizaceae	Hydnotryopsis	nom. Inv					No
Confamiliar genera					Paxillaceae	Hoehnelogaster	No molecular data	0				No
Confamiliar genera					Pezizaceae	Hapsidomyces	No	2				No
Confamiliar genera					Albatrellaceae	Polyporoletus	No					No
Confamiliar genera					Albatrellaceae	Scutiger	No					No
Confamiliar genera					Boletaceae	Abtylopilus	No					No
Confamiliar genera					Boletaceae	Acyanoboletus	No					No
Confamiliar genera					Boletaceae	Amoenoboletus	No					No
Confamiliar genera					Boletaceae	Anthracoporus	No					No
Confamiliar genera					Boletaceae	Binderoboletus	No					No
Confamiliar genera					Boletaceae	Boletochaete	No					No
Confamiliar genera					Boletaceae	Borofutus	No					No
Confamiliar genera					Boletaceae	Bothia	No					No
Confamiliar genera					Boletaceae	Buchwaldoboletus	No					No
Confamiliar genera					Boletaceae	Cacaoporus	No					No
Confamiliar genera					Boletaceae	Carolinigaster	No					No
Confamiliar genera					Boletaceae	Chiua	No					No
Confamiliar genera					Boletaceae	Cupreoboletus	No					No
Confamiliar genera					Boletaceae	Erythrophylloporus	No					No
Confamiliar genera					Boletaceae	Garcileccinum	No					No
Confamiliar genera					Boletaceae	Gastroleccinum	No					No
Confamiliar genera					Boletaceae	Guyanaporus	No					No
Confamiliar genera					Boletaceae	Gymnogaster	No					No
Confamiliar genera					Boletaceae	Hemiaustroboletus	No					No
Confamiliar genera					Boletaceae	Hemilanmaoa	No					No
Confamiliar genera					Boletaceae	Hongoboletus	No					No
Confamiliar genera					Boletaceae	Hourangia	No					No
Confamiliar genera					Boletaceae	Hymenoboletus	No					No
Confamiliar genera					Boletaceae	Imperator	No					No
Confamiliar genera					Boletaceae	Indoporus	No					No
Confamiliar genera					Boletaceae	Ionosporus	No					No
Confamiliar genera					Boletaceae	Kaziboletus	No					No
Confamiliar genera					Boletaceae	Kgaria	No					No
Confamiliar genera					Boletaceae	Longistriata	No					No
Confamiliar genera					Boletaceae	Mackintoshia	No					No
Confamiliar genera					Boletaceae	Mycoamaranthus	No					No
Confamiliar genera					Boletaceae	Neotropicomus	No					No
Confamiliar genera					Boletaceae	Nevesoporus	No					No
Confamiliar genera					Boletaceae	Nigroboletus	No					No
Confamiliar genera					Boletaceae	Niveoboletus	No					No
Confamiliar genera					Boletaceae	Paxilloboletus	No					No
Confamiliar genera					Boletaceae	Phylloboletellus	No					No
Confamiliar genera					Boletaceae	Phyllobolites	No					No
Confamiliar genera					Boletaceae	Phylloporopsis	No					No
Confamiliar genera					Boletaceae	Rheubarbariboletus	No					No
Confamiliar genera					Boletaceae	Rostrupomyces	No					No
Confamiliar genera					Boletaceae	Rubinosporus	No					No
Confamiliar genera					Boletaceae	Rufoboletus	No					No
Confamiliar genera					Boletaceae	Singerocomus	No					No
Confamiliar genera					Boletaceae	Spongispora	No					No
Confamiliar genera					Boletaceae	Tengioboletus	No					No
Confamiliar genera					Boletaceae	Tropicoboletus	No					No
Confamiliar genera					Boletaceae	Tylocinum	No					No
Confamiliar genera					Boletaceae	Veloboletus	No					No
Confamiliar genera					Boletaceae	Villoboletus	No					No
Confamiliar genera					Discinaceae	Discina	No					No
Confamiliar genera					Discinaceae	Paragyromitra	No					No
Confamiliar genera					Discinaceae	Pseudodiscina	No					No
Confamiliar genera					Discinaceae	Pseudorhizina	No					No
Confamiliar genera					Discinaceae	Pseudoverpa	No					No
Confamiliar genera					Diversisporaceae	Desertispora	No					No
Confamiliar genera					Geastraceae	Geasteroides	No					No
Confamiliar genera					Geastraceae	Myriostoma	No					No
Confamiliar genera					Geastraceae	Phialastrum	No					No
Confamiliar genera					Glomeraceae	Blaszkowskia	No					No
Confamiliar genera					Glomeraceae	Complexispora	No					No
Confamiliar genera					Glomeraceae	Epigeocarpum	No					No
Confamiliar genera					Glomeraceae	Funneliglomus	No					No
Confamiliar genera					Glomeraceae	Halonatospora	No					No
Confamiliar genera					Glomeraceae	Orientoglomus	No					No
Confamiliar genera					Glomeraceae	Rhizoglomus	No					No
Confamiliar genera					Glomeraceae	Silvaspora	No					No
Confamiliar genera					Gomphaceae	Araeocoryne	No					No
Confamiliar genera					Gomphaceae	Gloeocantharellus	No					No
Confamiliar genera					Gomphaceae	Luteudorsum	No					No
Confamiliar genera					Gomphaceae	Ramaricium	No					No
Confamiliar genera					Helvellaceae	Dissingia	No					No
Confamiliar genera					Helvellaceae	Midotis	No					No
Confamiliar genera					Helvellaceae	Pindara	No					No
Confamiliar genera					Helvellaceae	Underwoodia	No					No
Confamiliar genera					Hymenogastraceae	Anamika	No					No
Confamiliar genera					Hymenogastraceae	Chromocyphella	No					No
Confamiliar genera					Morchellaceae	Disciotis	No					No
Confamiliar genera					Otideaceae	Ascosparassis	No					No
Confamiliar genera					Otideaceae	Monascella	No					No
Confamiliar genera					Otideaceae	Wenyingia	No					No
Confamiliar genera					Paxillaceae	Austrogaster	No					No
Confamiliar genera					Paxillaceae	Hydnomerulius	No					No
Confamiliar genera					Paxillaceae	Meiorganum	No					No
Confamiliar genera					Paxillaceae	Paragyrodon	No					No
Confamiliar genera					Pezizaceae	Adelphella	No					No
Confamiliar genera					Pezizaceae	Antrelloides	No					No
Confamiliar genera					Pezizaceae	Aquapeziza	No					No
Confamiliar genera					Pezizaceae	Chromelosporiopsis	No					No
Confamiliar genera					Pezizaceae	Elaiopezia	No					No
Confamiliar genera					Pezizaceae	Hansenopezia	No					No
Confamiliar genera					Pezizaceae	Iodomarcelleina	No					No
Confamiliar genera					Pezizaceae	Iodowynnea	No					No
Confamiliar genera					Pezizaceae	Ionopezia	No					No
Confamiliar genera					Pezizaceae	Lepidotia	No					No
Confamiliar genera					Pezizaceae	Pachyella	No					No
Confamiliar genera					Pezizaceae	Plicariella	No					No
Confamiliar genera					Pezizaceae	Rugosporella	No					No
Confamiliar genera					Pezizaceae	Ruhlandiella	No					No
Confamiliar genera					Pezizaceae	Sarcopeziza	No					No
Confamiliar genera					Pezizaceae	Sarcosphaera	No					No
Confamiliar genera					Pezizaceae	Scotopezia	No					No
Confamiliar genera					Pezizaceae	Urinopezia	No					No
Confamiliar genera					Pezizaceae	Velenovskya	No					No
Confamiliar genera					Pyronemataceae	Aleuria	No					No
Confamiliar genera					Pyronemataceae	Aurantiolachnea	No					No
Confamiliar genera					Pyronemataceae	Chaetothiersia	No					No
Confamiliar genera					Pyronemataceae	Cupulina	No					No
Confamiliar genera					Pyronemataceae	Fallacidiscus	No					No
Confamiliar genera					Pyronemataceae	Galeoscypha	No					No
Confamiliar genera					Pyronemataceae	Geneosperma	No					No
Confamiliar genera					Pyronemataceae	Hellenicoscyphus	No					No
Confamiliar genera					Pyronemataceae	Hoffmannoscypha	No					No
Confamiliar genera					Pyronemataceae	Lasiocupulina	No					No
Confamiliar genera					Pyronemataceae	Lotinia	No					No
Confamiliar genera					Pyronemataceae	Melastiza	No					No
Confamiliar genera					Pyronemataceae	Miladina	No					No
Confamiliar genera					Pyronemataceae	Moravecia	No					No
Confamiliar genera					Pyronemataceae	Neottiella	No					No
Confamiliar genera					Pyronemataceae	Octosporella	No					No
Confamiliar genera					Pyronemataceae	Octosporopsis	No					No
Confamiliar genera					Pyronemataceae	Oviascoma	No					No
Confamiliar genera					Pyronemataceae	Paranthracobia	No					No
Confamiliar genera					Pyronemataceae	Parascutellinia	No					No
Confamiliar genera					Pyronemataceae	Paratricharina	No					No
Confamiliar genera					Pyronemataceae	Perilachnea	No					No
Confamiliar genera					Pyronemataceae	Pyronema	No					No
Confamiliar genera					Pyronemataceae	Rhizoblepharia	No					No
Confamiliar genera					Pyronemataceae	Rhodoscypha	No					No
Confamiliar genera					Pyronemataceae	Rhodotarzetta	No					No
Confamiliar genera					Pyronemataceae	Selenaspora	No					No
Confamiliar genera					Pyronemataceae	Sowerbyella	No					No
Confamiliar genera					Pyronemataceae	Spaniodiscus	No					No
Confamiliar genera					Pyronemataceae	Sphaerosporium	No					No
Confamiliar genera					Pyronemataceae	Tricharinopsis	No					No
Confamiliar genera					Rhizopogonaceae	Rhopalogaster	No					No
Confamiliar genera					Sclerodermataceae	Chlorogaster	No					No
Confamiliar genera					Sclerodermataceae	Favillea	No					No
Confamiliar genera					Stephanoporaceae	Athelidium	No					No
Confamiliar genera					Suillaceae	Psiloboletinus	No					No
Confamiliar genera					Tarzettaceae	Tarzetta	No					No
Confamiliar genera					Trappeaceae	Phallobata	No					No
Confamiliar genera					Tuberaceae	Nothojafnea	No					No
BLAST search						Aaosphaeria	No					No
BLAST search						Abortiporus	No					No
BLAST search						Abrothallus	No					No
BLAST search						Absconditella	No					No
BLAST search						Absidia	No					No
BLAST search						Abundisporus	No					No
BLAST search						Acanthobasidium	No					No
BLAST search						Acanthocorticium	No					No
BLAST search						Acanthohelicospora	No					No
BLAST search						Acanthophysellum	No					No
BLAST search						Acanthostigma	No					No
BLAST search						Acanthostigmella	No					No
BLAST search						Acanthostigmina	No					No
BLAST search						Acaromyces	No					No
BLAST search						Acarospora	No					No
BLAST search						Acaulium	No					No
BLAST search						Acaulospora	No					No
BLAST search						Acephala	No					No
BLAST search						Acervuloseptoria	No					No
BLAST search						Achaetomiella	No					No
BLAST search						Achaetomium	No					No
BLAST search						Achlya	No					No
BLAST search						Achroceratosphaeria	No					No
BLAST search						Achrochaeta	No					No
BLAST search						Achroiostachys	No					No
BLAST search						Aciculosporium	No					No
BLAST search						Acidea	No					No
BLAST search						Acidiella	No					No
BLAST search						Acidotalaromyces	No					No
BLAST search						Acidothrix	No					No
BLAST search						Acremoniella	No					No
BLAST search						Acremoniisimulans	No					No
BLAST search						Acremoniopsis	No					No
BLAST search						Acremoniula	No					No
BLAST search						Acremonium	No					No
BLAST search						Acrocalymma	No					No
BLAST search						Acrocordiella	No					No
BLAST search						Acrodictys	No					No
BLAST search						Acrodontium	No					No
BLAST search						Acrogenospora	No					No
BLAST search						Acrophialophora	No					No
BLAST search						Acrospermum	No					No
BLAST search						Acrostalagmus	No					No
BLAST search						Acrothecium	No					No
BLAST search						Actinocladium	No					No
BLAST search						Actinomortierella	No					No
BLAST search						Actinomucor	No					No
BLAST search						Actinostilbe	No					No
BLAST search						Aculeata	No					No
BLAST search						Adelosphaeria	No					No
BLAST search						Adustochaete	No					No
BLAST search						Aegeritella	No					No
BLAST search						Aegis	No					No
BLAST search						Aequabiliella	No					No
BLAST search						Aestipascuomyces	No					No
BLAST search						Agaricodochium	No					No
BLAST search						Agaricus	No					No
BLAST search						Agonimia	No					No
BLAST search						Agrocybe	No					No
BLAST search						Akanthomyces	No					No
BLAST search						Alanphillipsia	No					No
BLAST search						Alatosessilispora	No					No
BLAST search						Alatospora	No					No
BLAST search						Albifimbria	No					No
BLAST search						Alboleptonia	No					No
BLAST search						Albomagister	No					No
BLAST search						Albophoma	No					No
BLAST search						Albotricha	No					No
BLAST search						Aleurodiscus	No					No
BLAST search						Alfaria	No					No
BLAST search						Alfariacladiella	No					No
BLAST search						Alfoldia	No					No
BLAST search						Allantonectria	No					No
BLAST search						Allantophomopsis	No					No
BLAST search						Allelochaeta	No					No
BLAST search						Alloclavaria	No					No
BLAST search						Alloconiothyrium	No					No
BLAST search						Allocryptovalsa	No					No
BLAST search						Allocucurbitaria	No					No
BLAST search						Alloleptosphaeria	No					No
BLAST search						Allomyces	No					No
BLAST search						Allophoma	No					No
BLAST search						Allophylaria	No					No
BLAST search						Alnicola	No					No
BLAST search						Alogomyces	No					No
BLAST search						Alphamyces	No					No
BLAST search						Alpinaria	No					No
BLAST search						Alternaria	No					No
BLAST search						Alternariaster	No					No
BLAST search						Alyxoria	No					No
BLAST search						Amandinea	No					No
BLAST search						Amanita	No					No
BLAST search						Amaropostia	No					No
BLAST search						Amauroascus	No					No
BLAST search						Amauroderma	No					No
BLAST search						Amaurodon	No					No
BLAST search						Ambarignomonia	No					No
BLAST search						Ambispora	No					No
BLAST search						Amblyosporium	No					No
BLAST search						Ambomucor	No					No
BLAST search						Amerosporium	No					No
BLAST search						Amesia	No					No
BLAST search						Amicodisca	No					No
BLAST search						Amniculicola	No					No
BLAST search						Amorocoelophoma	No					No
BLAST search						Amorosia	No					No
BLAST search						Amorphotheca	No					No
BLAST search						Amparoina	No					No
BLAST search						Ampelomyces	No					No
BLAST search						Amphibambusa	No					No
BLAST search						Amphichorda	No					No
BLAST search						Amphilogia	No					No
BLAST search						Amphinema	No					No
BLAST search						Amphiporthe	No					No
BLAST search						Amphisphaeria	No					No
BLAST search						Amphosoma	No					No
BLAST search						Amplistroma	No					No
BLAST search						Ampulloclitocybe	No					No
BLAST search						Amycosphaerella	No					No
BLAST search						Amylocarpus	No					No
BLAST search						Amylocorticiellum	No					No
BLAST search						Amyloflagellula	No					No
BLAST search						Amylomyces	No					No
BLAST search						Amylosporus	No					No
BLAST search						Amylostereum	No					No
BLAST search						Anacraspedodidymum	No					No
BLAST search						Anguillospora	No					No
BLAST search						Angulomyces	No					No
BLAST search						Angulospora	No					No
BLAST search						Angustimassarina	No					No
BLAST search						Anhellia	No					No
BLAST search						Anisomeridium	No					No
BLAST search						Anixiopsis	No					No
BLAST search						Annellophorella	No					No
BLAST search						Annulohypoxylon	No					No
BLAST search						Anomoloma	No					No
BLAST search						Anomoporia	No					No
BLAST search						Antarctomyces	No					No
BLAST search						Anteaglonium	No					No
BLAST search						Antealophiotrema	No					No
BLAST search						Anthopsis	No					No
BLAST search						Anthostomella	No					No
BLAST search						Anthostomelloides	No					No
BLAST search						Anthosulcatispora	No					No
BLAST search						Anthracina	No					No
BLAST search						Anthracocystis	No					No
BLAST search						Anthracophyllum	No					No
BLAST search						Antrodia	No					No
BLAST search						Antrodiella	No					No
BLAST search						Anungitea	No					No
BLAST search						Anzia	No					No
BLAST search						Anzina	No					No
BLAST search						Aotearoamyces	No					No
BLAST search						Aphanoascella	No					No
BLAST search						Aphanoascus	No					No
BLAST search						Aphanobasidium	No					No
BLAST search						Aphanocladium	No					No
BLAST search						Aphanodesmium	No					No
BLAST search						Aphanomyces	No					No
BLAST search						Aphanophora	No					No
BLAST search						Aphroditeola	No					No
BLAST search						Apiculospora	No					No
BLAST search						Apinisia	No					No
BLAST search						Apiognomonia	No					No
BLAST search						Apiognomonioides	No					No
BLAST search						Apiosordaria	No					No
BLAST search						Apiosphaeria	No					No
BLAST search						Apiospora	No					No
BLAST search						Apiosporina	No					No
BLAST search						Apiotrichum	No					No
BLAST search						Aplanopsis	No					No
BLAST search						Aplosporella	No					No
BLAST search						Apodus	No					No
BLAST search						Aposphaeria	No					No
BLAST search						Appendicospora	No					No
BLAST search						Appendispora	No					No
BLAST search						Aquadictyospora	No					No
BLAST search						Aquafiliformis	No					No
BLAST search						Aquanectria	No					No
BLAST search						Aquapoterium	No					No
BLAST search						Aquapteridospora	No					No
BLAST search						Aquasubmersa	No					No
BLAST search						Aquilomyces	No					No
BLAST search						Arachniotus	No					No
BLAST search						Arachnomyces	No					No
BLAST search						Arachnopeziza	No					No
BLAST search						Arachnoscypha	No					No
BLAST search						Arachnotheca	No					No
BLAST search						Arambarria	No					No
BLAST search						Araucasphaeria	No					No
BLAST search						Arbusculina	No					No
BLAST search						Archaeorhizomyces	No					No
BLAST search						Archaeospora	No					No
BLAST search						Arcopilus	No					No
BLAST search						Arcticomyces	No					No
BLAST search						Arcuadendron	No					No
BLAST search						Arecophila	No					No
BLAST search						Areolospora	No					No
BLAST search						Areotheca	No					No
BLAST search						Arezzomyces	No					No
BLAST search						Armillaria	No					No
BLAST search						Arnium	No					No
BLAST search						Arrhenia	No					No
BLAST search						Arthopyrenia	No					No
BLAST search						Arthothelium	No					No
BLAST search						Arthrinium	No					No
BLAST search						Arthrobotrys	No					No
BLAST search						Arthrobotryum	No					No
BLAST search						Arthrocatena	No					No
BLAST search						Arthroderma	No					No
BLAST search						Arthrographis	No					No
BLAST search						Arthropsis	No					No
BLAST search						Arthrorhaphis	No					No
BLAST search						Articulospora	No					No
BLAST search						Arundinella	No					No
BLAST search						Arxiella	No					No
BLAST search						Arxiozyma	No					No
BLAST search						Arxotrichum	No					No
BLAST search						Asahinea	No					No
BLAST search						Aschersonia	No					No
BLAST search						Ascobolus	No					No
BLAST search						Ascochyta	No					No
BLAST search						Ascocorticium	No					No
BLAST search						Ascocoryne	No					No
BLAST search						Ascodesmis	No					No
BLAST search						Ascosacculus	No					No
BLAST search						Ascosphaera	No					No
BLAST search						Ascospirella	No					No
BLAST search						Ascotricha	No					No
BLAST search						Ascovirgaria	No					No
BLAST search						Aseroe	No					No
BLAST search						Asordaria	No					No
BLAST search						Aspergillago	No					No
BLAST search						Aspergillus	No					No
BLAST search						Asperisporium	No					No
BLAST search						Aspicilia	No					No
BLAST search						Aspiciliella	No					No
BLAST search						Aspropaxillus	No					No
BLAST search						Asterodon	No					No
BLAST search						Asteroma	No					No
BLAST search						Asteromassaria	No					No
BLAST search						Asteromella	No					No
BLAST search						Asterophora	No					No
BLAST search						Asterosporium	No					No
BLAST search						Asterostroma	No					No
BLAST search						Astraeus	No					No
BLAST search						Astragalicola	No					No
BLAST search						Astrocystis	No					No
BLAST search						Astrosphaeriella	No					No
BLAST search						Asymmetrispora	No					No
BLAST search						Athallia	No					No
BLAST search						Athelia	No					No
BLAST search						Atheliachaete	No					No
BLAST search						Atheloderma	No					No
BLAST search						Athelopsis	No					No
BLAST search						Atheniella	No					No
BLAST search						Atkinsonella	No					No
BLAST search						Atla	No					No
BLAST search						Atractidochium	No					No
BLAST search						Atractiella	No					No
BLAST search						Atractium	No					No
BLAST search						Atractocolax	No					No
BLAST search						Atractospora	No					No
BLAST search						Atractosporocybe	No					No
BLAST search						Atrocalyx	No					No
BLAST search						Atrokylindriopsis	No					No
BLAST search						Aulographina	No					No
BLAST search						Aurantioporthe	No					No
BLAST search						Aurantiporus	No					No
BLAST search						Aurapex	No					No
BLAST search						Aureobasidium	No					No
BLAST search						Aureoconidiella	No					No
BLAST search						Auricularia	No					No
BLAST search						Auriculibuller	No					No
BLAST search						Auriculoscypha	No					No
BLAST search						Aurifilum	No					No
BLAST search						Auriporia	No					No
BLAST search						Auriscalpium	No					No
BLAST search						Australosphaerella	No					No
BLAST search						Australovuilleminia	No					No
BLAST search						Austroafricana	No					No
BLAST search						Austroparmelina	No					No
BLAST search						Austropleospora	No					No
BLAST search						Auxarthron	No					No
BLAST search						Auxarthronopsis	No					No
BLAST search						Avachytrium	No					No
BLAST search						Babjevia	No					No
BLAST search						Babjeviella	No					No
BLAST search						Bacidia	No					No
BLAST search						Bacidina	No					No
BLAST search						Bacillicladium	No					No
BLAST search						Bacilliformis	No					No
BLAST search						Backusella	No					No
BLAST search						Bactrodesmium	No					No
BLAST search						Bactrospora	No					No
BLAST search						Badimiella	No					No
BLAST search						Baeomyces	No					No
BLAST search						Bagliettoa	No					No
BLAST search						Bagnisiella	No					No
BLAST search						Bahusakala	No					No
BLAST search						Balansia	No					No
BLAST search						Baltazaria	No					No
BLAST search						Bambusicola	No					No
BLAST search						Banhegyia	No					No
BLAST search						Banksiamyces	No					No
BLAST search						Banksiophoma	No					No
BLAST search						Bannoa	No					No
BLAST search						Bannozyma	No					No
BLAST search						Barbatosphaeria	No					No
BLAST search						Barnettozyma	No					No
BLAST search						Barrenia	No					No
BLAST search						Barretomyces	No					No
BLAST search						Barrmaelia	No					No
BLAST search						Bartalinia	No					No
BLAST search						Basidioascus	No					No
BLAST search						Basidiobolus	No					No
BLAST search						Basidiodendron	No					No
BLAST search						Basidiodesertica	No					No
BLAST search						Basidioradulum	No					No
BLAST search						Basifimbria	No					No
BLAST search						Basipetospora	No					No
BLAST search						Basiseptospora	No					No
BLAST search						Bauerago	No					No
BLAST search						Beauveria	No					No
BLAST search						Beauveriphora	No					No
BLAST search						Begerowomyces	No					No
BLAST search						Bellamyces	No					No
BLAST search						Belonioscyphella	No					No
BLAST search						Belonopsis	No					No
BLAST search						Beltrania	No					No
BLAST search						Beltraniella	No					No
BLAST search						Beltraniopsis	No					No
BLAST search						Benniella	No					No
BLAST search						Bensingtonia	No					No
BLAST search						Bergerella	No					No
BLAST search						Berkeleyomyces	No					No
BLAST search						Berkleasmium	No					No
BLAST search						Bertiella	No					No
BLAST search						Betamyces	No					No
BLAST search						Bettsia	No					No
BLAST search						Beverwykella	No					No
BLAST search						Bhatiellae	No					No
BLAST search						Biappendiculispora	No					No
BLAST search						Biatora	No					No
BLAST search						Biatorella	No					No
BLAST search						Biatriospora	No					No
BLAST search						Bifiguratus	No					No
BLAST search						Bimuria	No					No
BLAST search						Bipolaris	No					No
BLAST search						Biscogniauxia	No					No
BLAST search						Bispora	No					No
BLAST search						Bisporella	No					No
BLAST search						Bjerkandera	No					No
BLAST search						Blackwellomyces	No					No
BLAST search						Blastenia	No					No
BLAST search						Blastobotrys	No					No
BLAST search						Blastomyces	No					No
BLAST search						Blastospora	No					No
BLAST search						Bloxamia	No					No
BLAST search						Blumenavia	No					No
BLAST search						Blumeria	No					No
BLAST search						Boeremia	No					No
BLAST search						Bolbitius	No					No
BLAST search						Boletinellus	No					No
BLAST search						Boletinus	No					No
BLAST search						Boletopsis	No					No
BLAST search						Bombardioidea	No					No
BLAST search						Bondarzewia	No					No
BLAST search						Bonomyces	No					No
BLAST search						Bonordeniella	No					No
BLAST search						Boothiella	No					No
BLAST search						Boothiomyces	No					No
BLAST search						Boreostereum	No					No
BLAST search						Botryobasidium	No					No
BLAST search						Botryoderma	No					No
BLAST search						Botryohypochnus	No					No
BLAST search						Botryosphaeria	No					No
BLAST search						Botryotinia	No					No
BLAST search						Botryotrichum	No					No
BLAST search						Botrytis	No					No
BLAST search						Boubovia	No					No
BLAST search						Bourdotia	No					No
BLAST search						Bourdotigloea	No					No
BLAST search						Bovistella	No					No
BLAST search						Brachyalara	No					No
BLAST search						Brachychaeta	No					No
BLAST search						Brachyconidiella	No					No
BLAST search						Brachysporium	No					No
BLAST search						Bradymyces	No					No
BLAST search						Brettanomyces	No					No
BLAST search						Brevicalcar	No					No
BLAST search						Brevicellicium	No					No
BLAST search						Brevilegnia	No					No
BLAST search						Briansuttonomyces	No					No
BLAST search						Bridgeoporus	No					No
BLAST search						Britzelmayria	No					No
BLAST search						Brocchiosphaera	No					No
BLAST search						Brownliella	No					No
BLAST search						Brunneiperidium	No					No
BLAST search						Brunneochlamydosporium	No					No
BLAST search						Brunneodinemasporium	No					No
BLAST search						Brunneofusispora	No					No
BLAST search						Brunnipila	No					No
BLAST search						Brycekendrickomyces	No					No
BLAST search						Bryobilimbia	No					No
BLAST search						Bryocentria	No					No
BLAST search						Bryochiton	No					No
BLAST search						Bryoperdon	No					No
BLAST search						Bryoplaca	No					No
BLAST search						Bryorbilia	No					No
BLAST search						Bryoria	No					No
BLAST search						Bryoscyphus	No					No
BLAST search						Buckleyzyma	No					No
BLAST search						Buellia	No					No
BLAST search						Buergenerula	No					No
BLAST search						Bulbilla	No					No
BLAST search						Bulbithecium	No					No
BLAST search						Bulbothrix	No					No
BLAST search						Bulgaria	No					No
BLAST search						Bullanockia	No					No
BLAST search						Bullera	No					No
BLAST search						Bulleribasidium	No					No
BLAST search						Burgellopsis	No					No
BLAST search						Burgoa	No					No
BLAST search						Bussabanomyces	No					No
BLAST search						Butlerelfia	No					No
BLAST search						Butyrea	No					No
BLAST search						Byssoascus	No					No
BLAST search						Byssochlamys	No					No
BLAST search						Byssocorticium	No					No
BLAST search						Byssoloma	No					No
BLAST search						Byssomerulius	No					No
BLAST search						Byssosphaeria	No					No
BLAST search						Byssothecium	No					No
BLAST search						Cabalodontia	No					No
BLAST search						Cacumisporium	No					No
BLAST search						Cadophora	No					No
BLAST search						Caeruleum	No					No
BLAST search						Cainia	No					No
BLAST search						Calcarisporiella	No					No
BLAST search						Calcarisporium	No					No
BLAST search						Calceomyces	No					No
BLAST search						Calcipostia	No					No
BLAST search						Caliciopsis	No					No
BLAST search						Calicium	No					No
BLAST search						Callistosporium	No					No
BLAST search						Calloria	No					No
BLAST search						Calloriopsis	No					No
BLAST search						Calocera	No					No
BLAST search						Calocybe	No					No
BLAST search						Calogaya	No					No
BLAST search						Calonectria	No					No
BLAST search						Calophoma	No					No
BLAST search						Caloplaca	No					No
BLAST search						Calostoma	No					No
BLAST search						Calycellina	No					No
BLAST search						Calycina	No					No
BLAST search						Calyptella	No					No
BLAST search						Calyptosphaeria	No					No
BLAST search						Calyptrozyma	No					No
BLAST search						Camarographium	No					No
BLAST search						Camaropella	No					No
BLAST search						Camarophyllopsis	No					No
BLAST search						Camarophyllus	No					No
BLAST search						Camarops	No					No
BLAST search						Camarosporidiella	No					No
BLAST search						Camarosporium	No					No
BLAST search						Camarosporomyces	No					No
BLAST search						Camillea	No					No
BLAST search						Campanella	No					No
BLAST search						Camporesiomyces	No					No
BLAST search						Camposporium	No					No
BLAST search						Camptobasidium	No					No
BLAST search						Camptophora	No					No
BLAST search						Campylocarpon	No					No
BLAST search						Campylospora	No					No
BLAST search						Canalisporium	No					No
BLAST search						Canariomyces	No					No
BLAST search						Cancellidium	No					No
BLAST search						Candelabrochaete	No					No
BLAST search						Candelabrum	No					No
BLAST search						Candelariella	No					No
BLAST search						Candida	No					No
BLAST search						Candolleomyces	No					No
BLAST search						Canoparmelia	No					No
BLAST search						Cantharellula	No					No
BLAST search						Cantharellus	No					No
BLAST search						Cantharocybe	No					No
BLAST search						Capitotricha	No					No
BLAST search						Capnobotryella	No					No
BLAST search						Capnocheirides	No					No
BLAST search						Capnodium	No					No
BLAST search						Capronia	No					No
BLAST search						Capsulospora	No					No
BLAST search						Capturomyces	No					No
BLAST search						Carcinomyces	No					No
BLAST search						Carlosrosaea	No					No
BLAST search						Caryophylloseptoria	No					No
BLAST search						Caryospora	No					No
BLAST search						Casaresia	No					No
BLAST search						Castanediella	No					No
BLAST search						Castanedospora	No					No
BLAST search						Castellaniomyces	No					No
BLAST search						Catapyrenium	No					No
BLAST search						Catenarina	No					No
BLAST search						Catenomyces	No					No
BLAST search						Catenularia	No					No
BLAST search						Catenulocercospora	No					No
BLAST search						Catenulomyces	No					No
BLAST search						Catenulostroma	No					No
BLAST search						Catinaria	No					No
BLAST search						Catinella	No					No
BLAST search						Celerioriella	No					No
BLAST search						Celoporthe	No					No
BLAST search						Celosporium	No					No
BLAST search						Cenangiopsis	No					No
BLAST search						Cenangium	No					No
BLAST search						Cenococcum	No					No
BLAST search						Cephaleuros	No					No
BLAST search						Cephaliophora	No					No
BLAST search						Cephalosporium	No					No
BLAST search						Cephalotheca	No					No
BLAST search						Cephalotrichiella	No					No
BLAST search						Cephalotrichum	No					No
BLAST search						Ceraceomyces	No					No
BLAST search						Ceramothyrium	No					No
BLAST search						Ceratobasidium	No					No
BLAST search						Ceratocladium	No					No
BLAST search						Ceratorhiza	No					No
BLAST search						Ceratostomella	No					No
BLAST search						Cercopemyces	No					No
BLAST search						Cercophora	No					No
BLAST search						Cercoramularia	No					No
BLAST search						Cercospora	No					No
BLAST search						Cercosporella	No					No
BLAST search						Cercosporidium	No					No
BLAST search						Ceriporia	No					No
BLAST search						Ceriporiopsis	No					No
BLAST search						Cerrena	No					No
BLAST search						Cetraria	No					No
BLAST search						Cetrariella	No					No
BLAST search						Cetraspora	No					No
BLAST search						Cetrelia	No					No
BLAST search						Ceuthospora	No					No
BLAST search						Chaenotheca	No					No
BLAST search						Chaenothecopsis	No					No
BLAST search						Chaetasbolisia	No					No
BLAST search						Chaetocalathus	No					No
BLAST search						Chaetocapnodium	No					No
BLAST search						Chaetocladium	No					No
BLAST search						Chaetomella	No					No
BLAST search						Chaetomidium	No					No
BLAST search						Chaetomium	No					No
BLAST search						Chaetopeltis	No					No
BLAST search						Chaetopsina	No					No
BLAST search						Chaetopsis	No					No
BLAST search						Chaetospermum	No					No
BLAST search						Chaetosphaeria	No					No
BLAST search						Chaetosphaeronema	No					No
BLAST search						Chaetothyrina	No					No
BLAST search						Chaetothyrium	No					No
BLAST search						Chaetotyphula	No					No
BLAST search						Chalara	No					No
BLAST search						Chalaropsis	No					No
BLAST search						Chamaemyces	No					No
BLAST search						Chamaeota	No					No
BLAST search						Chapsa	No					No
BLAST search						Cheiromyces	No					No
BLAST search						Cheirospora	No					No
BLAST search						Cheirosporium	No					No
BLAST search						Chionaster	No					No
BLAST search						Chlamydocillium	No					No
BLAST search						Chlamydosporiella	No					No
BLAST search						Chlamydotubeufia	No					No
BLAST search						Chlorencoelia	No					No
BLAST search						Chloridium	No					No
BLAST search						Chlorociboria	No					No
BLAST search						Chlorocillium	No					No
BLAST search						Chlorophyllum	No					No
BLAST search						Chloroscypha	No					No
BLAST search						Chlorosplenium	No					No
BLAST search						Chondrostereum	No					No
BLAST search						Chordomyces	No					No
BLAST search						Chromelosporium	No					No
BLAST search						Chromocleista	No					No
BLAST search						Chromolaenicola	No					No
BLAST search						Chromosera	No					No
BLAST search						Chroogomphus	No					No
BLAST search						Chrysocorona	No					No
BLAST search						Chrysofolia	No					No
BLAST search						Chrysonectria	No					No
BLAST search						Chrysoporthe	No					No
BLAST search						Chrysosporium	No					No
BLAST search						Chrysothrix	No					No
BLAST search						Chrysozyma	No					No
BLAST search						Chytridium	No					No
BLAST search						Chytriomyces	No					No
BLAST search						Ciboria	No					No
BLAST search						Ciborinia	No					No
BLAST search						Ciboriopsis	No					No
BLAST search						Ciliciopodium	No					No
BLAST search						Ciliochorella	No					No
BLAST search						Ciliolarina	No					No
BLAST search						Ciliophora	No					No
BLAST search						Ciliosporella	No					No
BLAST search						Circinaria	No					No
BLAST search						Circinella	No					No
BLAST search						Circinomucor	No					No
BLAST search						Circinotrichum	No					No
BLAST search						Cirrenalia	No					No
BLAST search						Cistella	No					No
BLAST search						Cladia	No					No
BLAST search						Cladobotryum	No					No
BLAST search						Cladochasiella	No					No
BLAST search						Cladocillium	No					No
BLAST search						Cladonia	No					No
BLAST search						Cladophialophora	No					No
BLAST search						Cladoriella	No					No
BLAST search						Cladorrhinum	No					No
BLAST search						Cladosporium	No					No
BLAST search						Clarireedia	No					No
BLAST search						Clarkeinda	No					No
BLAST search						Clarohilum	No					No
BLAST search						Classicula	No					No
BLAST search						Clathrosphaerina	No					No
BLAST search						Clathrus	No					No
BLAST search						Claudopus	No					No
BLAST search						Claussenomyces	No					No
BLAST search						Clavaria	No					No
BLAST search						Clavariadelphus	No					No
BLAST search						Clavariopsis	No					No
BLAST search						Clavatospora	No					No
BLAST search						Claviceps	No					No
BLAST search						Clavicorona	No					No
BLAST search						Claviradulomyces	No					No
BLAST search						Clavispora	No					No
BLAST search						Clavulicium	No					No
BLAST search						Clavulina	No					No
BLAST search						Clavulinopsis	No					No
BLAST search						Cleistothelebolus	No					No
BLAST search						Clematidis	No					No
BLAST search						Climacocystis	No					No
BLAST search						Climacodon	No					No
BLAST search						Cliostomum	No					No
BLAST search						Clitocella	No					No
BLAST search						Clitocybe	No					No
BLAST search						Clitocybula	No					No
BLAST search						Clitopaxillus	No					No
BLAST search						Clitopilopsis	No					No
BLAST search						Clitopilus	No					No
BLAST search						Clohesyomyces	No					No
BLAST search						Clonostachys	No					No
BLAST search						Clydaea	No					No
BLAST search						Clypeosphaerella	No					No
BLAST search						Clypeosphaeria	No					No
BLAST search						Clypeostroma	No					No
BLAST search						Coccidioides	No					No
BLAST search						Coccinonectria	No					No
BLAST search						Coccodinium	No					No
BLAST search						Coccomyces	No					No
BLAST search						Cochlearomyces	No					No
BLAST search						Codinaea	No					No
BLAST search						Codinaeopsis	No					No
BLAST search						Coelastrum	No					No
BLAST search						Coemansia	No					No
BLAST search						Coenogonium	No					No
BLAST search						Colacogloea	No					No
BLAST search						Coleodictyospora	No					No
BLAST search						Coleophoma	No					No
BLAST search						Coleosporium	No					No
BLAST search						Coleroa	No					No
BLAST search						Colispora	No					No
BLAST search						Collapsimycopappus	No					No
BLAST search						Collariella	No					No
BLAST search						Collarina	No					No
BLAST search						Collarispora	No					No
BLAST search						Colletoconis	No					No
BLAST search						Colletotrichum	No					No
BLAST search						Collodiscula	No					No
BLAST search						Collophorina	No					No
BLAST search						Collybia	No					No
BLAST search						Collybiopsis	No					No
BLAST search						Colpoma	No					No
BLAST search						Coltricia	No					No
BLAST search						Coltriciella	No					No
BLAST search						Comoclathris	No					No
BLAST search						Complexipes	No					No
BLAST search						Conchomyces	No					No
BLAST search						Condenascus	No					No
BLAST search						Conidiobolus	No					No
BLAST search						Conidiocarpus	No					No
BLAST search						Coniella	No					No
BLAST search						Coniferiporia	No					No
BLAST search						Coniocessia	No					No
BLAST search						Coniochaeta	No					No
BLAST search						Coniolariella	No					No
BLAST search						Coniophora	No					No
BLAST search						Coniophorafomes	No					No
BLAST search						Conioscypha	No					No
BLAST search						Coniosporium	No					No
BLAST search						Coniothyrium	No					No
BLAST search						Coniozyma	No					No
BLAST search						Conlarium	No					No
BLAST search						Conocybe	No					No
BLAST search						Conoideocrella	No					No
BLAST search						Constantinomyces	No					No
BLAST search						Cookeina	No					No
BLAST search						Coppinsiella	No					No
BLAST search						Coprinellus	No					No
BLAST search						Coprinopsis	No					No
BLAST search						Coprinus	No					No
BLAST search						Copromyces	No					No
BLAST search						Coprotus	No					No
BLAST search						Corallomyces	No					No
BLAST search						Corallomycetella	No					No
BLAST search						Corallonectria	No					No
BLAST search						Cordana	No					No
BLAST search						Cordyceps	No					No
BLAST search						Coremiopassalora	No					No
BLAST search						Corinectria	No					No
BLAST search						Cornibusella	No					No
BLAST search						Corniculariella	No					No
BLAST search						Corollospora	No					No
BLAST search						Coronatomyces	No					No
BLAST search						Coronicium	No					No
BLAST search						Coronospora	No					No
BLAST search						Corticifraga	No					No
BLAST search						Corticium	No					No
BLAST search						Corylicola	No					No
BLAST search						Corylomyces	No					No
BLAST search						Corynascus	No					No
BLAST search						Corynelia	No					No
BLAST search						Corynespora	No					No
BLAST search						Corynesporopsis	No					No
BLAST search						Coryneum	No					No
BLAST search						Cosmospora	No					No
BLAST search						Cosmosporella	No					No
BLAST search						Cotylidia	No					No
BLAST search						Craspedodidymum	No					No
BLAST search						Crassiclypeus	No					No
BLAST search						Crassimassarina	No					No
BLAST search						Crassiparies	No					No
BLAST search						Crassiperidium	No					No
BLAST search						Craterellus	No					No
BLAST search						Creosphaeria	No					No
BLAST search						Crepidotus	No					No
BLAST search						Cribraria	No					No
BLAST search						Crinipellis	No					No
BLAST search						Crinitospora	No					No
BLAST search						Crittendenia	No					No
BLAST search						Crocicreas	No					No
BLAST search						Cronartium	No					No
BLAST search						Cruentomycena	No					No
BLAST search						Crumenulopsis	No					No
BLAST search						Crustoderma	No					No
BLAST search						Crustodontia	No					No
BLAST search						Crustomyces	No					No
BLAST search						Cryphonectria	No					No
BLAST search						Cryptocline	No					No
BLAST search						Cryptoclypeus	No					No
BLAST search						Cryptococcus	No					No
BLAST search						Cryptocoryneum	No					No
BLAST search						Cryptodiaporthe	No					No
BLAST search						Cryptodiscus	No					No
BLAST search						Cryptomyces	No					No
BLAST search						Cryptophiale	No					No
BLAST search						Cryptophialoidea	No					No
BLAST search						Cryptosphaeria	No					No
BLAST search						Cryptosporella	No					No
BLAST search						Cryptosporiopsis	No					No
BLAST search						Cryptostroma	No					No
BLAST search						Cryptovalsa	No					No
BLAST search						Ctenomyces	No					No
BLAST search						Cubamyces	No					No
BLAST search						Cucitella	No					No
BLAST search						Cucurbitaria	No					No
BLAST search						Cudoniella	No					No
BLAST search						Culicinomyces	No					No
BLAST search						Cunninghamella	No					No
BLAST search						Cuphophyllus	No					No
BLAST search						Curreya	No					No
BLAST search						Curvibasidium	No					No
BLAST search						Curviclavula	No					No
BLAST search						Curvularia	No					No
BLAST search						Cuspidatispora	No					No
BLAST search						Cutaneotrichosporon	No					No
BLAST search						Cyanodermella	No					No
BLAST search						Cyanosporus	No					No
BLAST search						Cyathicula	No					No
BLAST search						Cyberlindnera	No					No
BLAST search						Cyclaneusma	No					No
BLAST search						Cyclocybe	No					No
BLAST search						Cyclothyriella	No					No
BLAST search						Cylindrium	No					No
BLAST search						Cylindroaseptospora	No					No
BLAST search						Cylindrobasidium	No					No
BLAST search						Cylindrocarpon	No					No
BLAST search						Cylindrocarpostylus	No					No
BLAST search						Cylindrocephalum	No					No
BLAST search						Cylindrocladiella	No					No
BLAST search						Cylindrodendrum	No					No
BLAST search						Cylindromonium	No					No
BLAST search						Cylindrosympodioides	No					No
BLAST search						Cylindrosympodium	No					No
BLAST search						Cylindrotrichum	No					No
BLAST search						Cymatoderma	No					No
BLAST search						Cymostachys	No					No
BLAST search						Cyphellophora	No					No
BLAST search						Cyphellopsis	No					No
BLAST search						Cyrenella	No					No
BLAST search						Cystidiopostia	No					No
BLAST search						Cystoagaricus	No					No
BLAST search						Cystobasidiopsis	No					No
BLAST search						Cystobasidium	No					No
BLAST search						Cystodendron	No					No
BLAST search						Cystoderma	No					No
BLAST search						Cystodermella	No					No
BLAST search						Cystofilobasidium	No					No
BLAST search						Cystolepiota	No					No
BLAST search						Cytoplea	No					No
BLAST search						Cytospora	No					No
BLAST search						Cytosporella	No					No
BLAST search						Cytosporina	No					No
BLAST search						Cyttaria	No					No
BLAST search						Dacrymyces	No					No
BLAST search						Dacryobolus	No					No
BLAST search						Dactylaria	No					No
BLAST search						Dactylella	No					No
BLAST search						Dactylellina	No					No
BLAST search						Dactylina	No					No
BLAST search						Dactylodendron	No					No
BLAST search						Dactylonectria	No					No
BLAST search						Dactylospora	No					No
BLAST search						Daedalea	No					No
BLAST search						Daedaleopsis	No					No
BLAST search						Daldinia	No					No
BLAST search						Daleomyces	No					No
BLAST search						Danielozyma	No					No
BLAST search						Darkera	No					No
BLAST search						Darksidea	No					No
BLAST search						Dasyscyphella	No					No
BLAST search						Dasyscyphus	No					No
BLAST search						Davidhawksworthia	No					No
BLAST search						Davidiella	No					No
BLAST search						Debaryomyces	No					No
BLAST search						Deconica	No					No
BLAST search						Decorospora	No					No
BLAST search						Deightoniella	No					No
BLAST search						Delicatula	No					No
BLAST search						Delitschia	No					No
BLAST search						Delonicicola	No					No
BLAST search						Delphinella	No					No
BLAST search						Delpontia	No					No
BLAST search						Deltopyxis	No					No
BLAST search						Dematiocladium	No					No
BLAST search						Dematiohelicoma	No					No
BLAST search						Dematiohelicomyces	No					No
BLAST search						Dematiopleospora	No					No
BLAST search						Dematipyriforma	No					No
BLAST search						Dendrochytridium	No					No
BLAST search						Dendrodochium	No					No
BLAST search						Dendrophoma	No					No
BLAST search						Dendrophora	No					No
BLAST search						Dendrospora	No					No
BLAST search						Dendrosporium	No					No
BLAST search						Dendrosporomyces	No					No
BLAST search						Dendrostilbella	No					No
BLAST search						Dendrostoma	No					No
BLAST search						Dendrothyrium	No					No
BLAST search						Dendryphiella	No					No
BLAST search						Dendryphion	No					No
BLAST search						Dennisiodiscus	No					No
BLAST search						Densospora	No					No
BLAST search						Dentipellicula	No					No
BLAST search						Dentipellis	No					No
BLAST search						Dentiscutata	No					No
BLAST search						Dentocorticium	No					No
BLAST search						Dermatocarpon	No					No
BLAST search						Dermea	No					No
BLAST search						Dermoloma	No					No
BLAST search						Derxomyces	No					No
BLAST search						Desarmillaria	No					No
BLAST search						Desmazierella	No					No
BLAST search						Desmella	No					No
BLAST search						Desmococcus	No					No
BLAST search						Devriesia	No					No
BLAST search						Diabolocovidia	No					No
BLAST search						Diadema	No					No
BLAST search						Dialonectria	No					No
BLAST search						Diaporthella	No					No
BLAST search						Diaporthosporella	No					No
BLAST search						Diaporthostoma	No					No
BLAST search						Diatrype	No					No
BLAST search						Diatrypella	No					No
BLAST search						Dibaeis	No					No
BLAST search						Dicellomyces	No					No
BLAST search						Dicephalospora	No					No
BLAST search						Dichomitus	No					No
BLAST search						Dichostereum	No					No
BLAST search						Dichotomopilus	No					No
BLAST search						Dicoccum	No					No
BLAST search						Dicranidion	No					No
BLAST search						Dicranophora	No					No
BLAST search						Dictyoarthrinium	No					No
BLAST search						Dictyochaeta	No					No
BLAST search						Dictyocheirospora	No					No
BLAST search						Dictyolus	No					No
BLAST search						Dictyopanus	No					No
BLAST search						Dictyophora	No					No
BLAST search						Dictyospora	No					No
BLAST search						Dictyosporella	No					No
BLAST search						Dictyosporium	No					No
BLAST search						Dictyuchus	No					No
BLAST search						Dicyma	No					No
BLAST search						Diddensiella	No					No
BLAST search						Didymella	No					No
BLAST search						Didymobotryum	No					No
BLAST search						Didymocrea	No					No
BLAST search						Didymocyrtis	No					No
BLAST search						Didymosphaeria	No					No
BLAST search						Didymostilbe	No					No
BLAST search						Didysimulans	No					No
BLAST search						Diffractella	No					No
BLAST search						Digitiseta	No					No
BLAST search						Digitodesmium	No					No
BLAST search						Digitodochium	No					No
BLAST search						Dimorphiseta	No					No
BLAST search						Dimorphospora	No					No
BLAST search						Dinemasporium	No					No
BLAST search						Dioszegia	No					No
BLAST search						Diplocarpa	No					No
BLAST search						Diplocladiella	No					No
BLAST search						Diplococcium	No					No
BLAST search						Diplodia	No					No
BLAST search						Diplogelasinospora	No					No
BLAST search						Diplomitoporus	No					No
BLAST search						Diplonaevia	No					No
BLAST search						Disaeta	No					No
BLAST search						Discinella	No					No
BLAST search						Discohainesia	No					No
BLAST search						Discosia	No					No
BLAST search						Discostroma	No					No
BLAST search						Discula	No					No
BLAST search						Disculoides	No					No
BLAST search						Dissoconium	No					No
BLAST search						Dissophora	No					No
BLAST search						Distocercospora	No					No
BLAST search						Distoseptispora	No					No
BLAST search						Ditopella	No					No
BLAST search						Diutina	No					No
BLAST search						Dlhawksworthia	No					No
BLAST search						Dokmaia	No					No
BLAST search						Dolichousnea	No					No
BLAST search						Donkioporiella	No					No
BLAST search						Doratomyces	No					No
BLAST search						Dothichiza	No					No
BLAST search						Dothidea	No					No
BLAST search						Dothidotthia	No					No
BLAST search						Dothiora	No					No
BLAST search						Dothiorella	No					No
BLAST search						Dothistroma	No					No
BLAST search						Drechmeria	No					No
BLAST search						Drechslera	No					No
BLAST search						Drechslerella	No					No
BLAST search						Dryadomyces	No					No
BLAST search						Ductifera	No					No
BLAST search						Duebenia	No					No
BLAST search						Dufourea	No					No
BLAST search						Duportella	No					No
BLAST search						Durandiella	No					No
BLAST search						Durella	No					No
BLAST search						Dwayaangam	No					No
BLAST search						Dwiroopa	No					No
BLAST search						Earliella	No					No
BLAST search						Ebollia	No					No
BLAST search						Echinoderma	No					No
BLAST search						Echria	No					No
BLAST search						Ectophoma	No					No
BLAST search						Edenia	No					No
BLAST search						Edmundmasonia	No					No
BLAST search						Effuseotrichosporon	No					No
BLAST search						Efibula	No					No
BLAST search						Eichleriella	No					No
BLAST search						Eladia	No					No
BLAST search						Elenkiniana	No					No
BLAST search						Eleutherascus	No					No
BLAST search						Eleutheromyces	No					No
BLAST search						Elixia	No					No
BLAST search						Ellisembia	No					No
BLAST search						Ellisomyces	No					No
BLAST search						Elmerina	No					No
BLAST search						Elongaticonidia	No					No
BLAST search						Elsinoe	No					No
BLAST search						Emergomyces	No					No
BLAST search						Emericellopsis	No					No
BLAST search						Emmonsia	No					No
BLAST search						Emmonsiella	No					No
BLAST search						Emmonsiellopsis	No					No
BLAST search						Encoelia	No					No
BLAST search						Endocalyx	No					No
BLAST search						Endocarpon	No					No
BLAST search						Endoconidioma	No					No
BLAST search						Endomelanconiopsis	No					No
BLAST search						Endoperplexa	No					No
BLAST search						Endophragmiella	No					No
BLAST search						Endosporium	No					No
BLAST search						Endothia	No					No
BLAST search						Endothiella	No					No
BLAST search						Endoxyla	No					No
BLAST search						Engyodontium	No					No
BLAST search						Enterocarpus	No					No
BLAST search						Entimomentora	No					No
BLAST search						Entocybe	No					No
BLAST search						Entoloma	No					No
BLAST search						Entomocorticium	No					No
BLAST search						Entomortierella	No					No
BLAST search						Entonaema	No					No
BLAST search						Entorrhiza	No					No
BLAST search						Entosordaria	No					No
BLAST search						Entrophospora	No					No
BLAST search						Entyloma	No					No
BLAST search						Eocronartium	No					No
BLAST search						Epibryon	No					No
BLAST search						Epichloe	No					No
BLAST search						Epicladonia	No					No
BLAST search						Epicoccum	No					No
BLAST search						Epicoleosporium	No					No
BLAST search						Epipolaeum	No					No
BLAST search						Episternus	No					No
BLAST search						Epithamnolia	No					No
BLAST search						Epithele	No					No
BLAST search						Equiseticola	No					No
BLAST search						Eremomyces	No					No
BLAST search						Ericboehmia	No					No
BLAST search						Erinaceus	No					No
BLAST search						Eriocamporesia	No					No
BLAST search						Eriopezia	No					No
BLAST search						Erioscyphella	No					No
BLAST search						Eriospora	No					No
BLAST search						Eriosporella	No					No
BLAST search						Ernakulamia	No					No
BLAST search						Erysiphe	No					No
BLAST search						Erythricium	No					No
BLAST search						Erythrobasidium	No					No
BLAST search						Escovopsis	No					No
BLAST search						Etheirodon	No					No
BLAST search						Eucalyptostroma	No					No
BLAST search						Eucasphaeria	No					No
BLAST search						Eupenidiella	No					No
BLAST search						Eupezizella	No					No
BLAST search						Eustilbum	No					No
BLAST search						Euteratosphaeria	No					No
BLAST search						Eutypa	No					No
BLAST search						Eutypella	No					No
BLAST search						Evansstolkia	No					No
BLAST search						Evlachovaea	No					No
BLAST search						Exidia	No					No
BLAST search						Exidiopsis	No					No
BLAST search						Exobasidium	No					No
BLAST search						Exophiala	No					No
BLAST search						Exosporium	No					No
BLAST search						Exserohilum	No					No
BLAST search						Exserticlava	No					No
BLAST search						Extremus	No					No
BLAST search						Exutisphaerella	No					No
BLAST search						Fagicola	No					No
BLAST search						Falciformispora	No					No
BLAST search						Falciphoriella	No					No
BLAST search						Falcocladium	No					No
BLAST search						Farasanispora	No					No
BLAST search						Farysia	No					No
BLAST search						Fasciatispora	No					No
BLAST search						Fasciodontia	No					No
BLAST search						Faurelina	No					No
BLAST search						Fauriea	No					No
BLAST search						Favolaschia	No					No
BLAST search						Fayodia	No					No
BLAST search						Fellhaneropsis	No					No
BLAST search						Fellomyces	No					No
BLAST search						Fellozyma	No					No
BLAST search						Fenestella	No					No
BLAST search						Fibriciellum	No					No
BLAST search						Fibricium	No					No
BLAST search						Fibroporia	No					No
BLAST search						Fibulobasidium	No					No
BLAST search						Fibulochlamys	No					No
BLAST search						Fibulomyces	No					No
BLAST search						Filobasidium	No					No
BLAST search						Filosporella	No					No
BLAST search						Filsoniana	No					No
BLAST search						Fimetariella	No					No
BLAST search						Fimicolochytrium	No					No
BLAST search						Fistulina	No					No
BLAST search						Flabellascoma	No					No
BLAST search						Flabellophora	No					No
BLAST search						Flagelloscypha	No					No
BLAST search						Flagellospora	No					No
BLAST search						Flammeascoma	No					No
BLAST search						Flammocladiella	No					No
BLAST search						Flammulaster	No					No
BLAST search						Flammulina	No					No
BLAST search						Flaviporus	No					No
BLAST search						Flavocetraria	No					No
BLAST search						Flavocillium	No					No
BLAST search						Flavodon	No					No
BLAST search						Flavomyces	No					No
BLAST search						Flavoparmelia	No					No
BLAST search						Flavoplaca	No					No
BLAST search						Flavopunctelia	No					No
BLAST search						Floccularia	No					No
BLAST search						Foliocryphia	No					No
BLAST search						Foliophoma	No					No
BLAST search						Fomes	No					No
BLAST search						Fomitiporella	No					No
BLAST search						Fomitiporia	No					No
BLAST search						Fomitopsis	No					No
BLAST search						Fonsecaea	No					No
BLAST search						Fonsecazyma	No					No
BLAST search						Fontanospora	No					No
BLAST search						Foraminispora	No					No
BLAST search						Forliomyces	No					No
BLAST search						Fouskomenomyces	No					No
BLAST search						Frantisekia	No					No
BLAST search						Franwilsia	No					No
BLAST search						Fraxinicola	No					No
BLAST search						Fulgensia	No					No
BLAST search						Fulgogasparrea	No					No
BLAST search						Fulvifomes	No					No
BLAST search						Fulvisporium	No					No
BLAST search						Fulvoderma	No					No
BLAST search						Fulvoflamma	No					No
BLAST search						Fumagopsis	No					No
BLAST search						Fumagospora	No					No
BLAST search						Funbolia	No					No
BLAST search						Funiliomyces	No					No
BLAST search						Furcaspora	No					No
BLAST search						Furcasterigmium	No					No
BLAST search						Furculomyces	No					No
BLAST search						Fusariella	No					No
BLAST search						Fusarium	No					No
BLAST search						Fuscohilum	No					No
BLAST search						Fuscohypha	No					No
BLAST search						Fuscolachnum	No					No
BLAST search						Fuscopannaria	No					No
BLAST search						Fuscoporia	No					No
BLAST search						Fuscopostia	No					No
BLAST search						Fuscosporella	No					No
BLAST search						Fuscostagonospora	No					No
BLAST search						Fuscutata	No					No
BLAST search						Fusichalara	No					No
BLAST search						Fusicladium	No					No
BLAST search						Fusicoccum	No					No
BLAST search						Fusicolla	No					No
BLAST search						Fusiconidium	No					No
BLAST search						Fusidium	No					No
BLAST search						Gaeumannomyces	No					No
BLAST search						Galactomyces	No					No
BLAST search						Galeaticarpa	No					No
BLAST search						Galiella	No					No
BLAST search						Galiicola	No					No
BLAST search						Gallinipes	No					No
BLAST search						Gallowayella	No					No
BLAST search						Gamsia	No					No
BLAST search						Gamsiella	No					No
BLAST search						Gamsomyces	No					No
BLAST search						Gamundia	No					No
BLAST search						Gangliostilbe	No					No
BLAST search						Ganoderma	No					No
BLAST search						Geastrumia	No					No
BLAST search						Geesterania	No					No
BLAST search						Gelasinospora	No					No
BLAST search						Gelatinipulvinella	No					No
BLAST search						Gelatinopsis	No					No
BLAST search						Gelatoporia	No					No
BLAST search						Geminibasidium	No					No
BLAST search						Gemmamyces	No					No
BLAST search						Gemmina	No					No
BLAST search						Geniculifera	No					No
BLAST search						Geniculospora	No					No
BLAST search						Geniculosporium	No					No
BLAST search						Genolevuria	No					No
BLAST search						Geoglossum	No					No
BLAST search						Geolegnia	No					No
BLAST search						Geomorium	No					No
BLAST search						Geomyces	No					No
BLAST search						Geoscypha	No					No
BLAST search						Geosmithia	No					No
BLAST search						Geotrichum	No					No
BLAST search						Geranomyces	No					No
BLAST search						Gerhardtia	No					No
BLAST search						Gerronema	No					No
BLAST search						Gibellina	No					No
BLAST search						Gibellulopsis	No					No
BLAST search						Gigaspora	No					No
BLAST search						Ginnsia	No					No
BLAST search						Glaciozyma	No					No
BLAST search						Glarea	No					No
BLAST search						Gliocephalotrichum	No					No
BLAST search						Gliocladiopsis	No					No
BLAST search						Gliocladium	No					No
BLAST search						Gliomastix	No					No
BLAST search						Gliophorus	No					No
BLAST search						Globaria	No					No
BLAST search						Globobotrys	No					No
BLAST search						Globulicium	No					No
BLAST search						Gloeocystidiellum	No					No
BLAST search						Gloeohypochnicium	No					No
BLAST search						Gloeophyllum	No					No
BLAST search						Gloeoporus	No					No
BLAST search						Gloeosporium	No					No
BLAST search						Gloeotinia	No					No
BLAST search						Gloiothele	No					No
BLAST search						Gloioxanthomyces	No					No
BLAST search						Glomerobolus	No					No
BLAST search						Gloniopsis	No					No
BLAST search						Glutinoglossum	No					No
BLAST search						Glutinomyces	No					No
BLAST search						Gnomonia	No					No
BLAST search						Gnomoniopsis	No					No
BLAST search						Gobabebomyces	No					No
BLAST search						Godronia	No					No
BLAST search						Goffeauzyma	No					No
BLAST search						Golovinomyces	No					No
BLAST search						Gomphidius	No					No
BLAST search						Gonatobotryum	No					No
BLAST search						Gonatophragmium	No					No
BLAST search						Gongromeriza	No					No
BLAST search						Gongronella	No					No
BLAST search						Goniopila	No					No
BLAST search						Gonytrichum	No					No
BLAST search						Gordonomyces	No					No
BLAST search						Gorgomyces	No					No
BLAST search						Gowardia	No					No
BLAST search						Graddonia	No					No
BLAST search						Graminopassalora	No					No
BLAST search						Grammothele	No					No
BLAST search						Grandibotrys	No					No
BLAST search						Grandinia	No					No
BLAST search						Graphilbum	No					No
BLAST search						Graphiola	No					No
BLAST search						Graphium	No					No
BLAST search						Graphostroma	No					No
BLAST search						Greeneria	No					No
BLAST search						Gregarithecium	No					No
BLAST search						Gremmeniella	No					No
BLAST search						Grifola	No					No
BLAST search						Grovesinia	No					No
BLAST search						Gryganskiella	No					No
BLAST search						Guarromyces	No					No
BLAST search						Guayaquilia	No					No
BLAST search						Guepinia	No					No
BLAST search						Guignardia	No					No
BLAST search						Gyalidea	No					No
BLAST search						Gyalolechia	No					No
BLAST search						Gymnascella	No					No
BLAST search						Gymnoascoideus	No					No
BLAST search						Gymnoascus	No					No
BLAST search						Gymnopus	No					No
BLAST search						Gymnosporangium	No					No
BLAST search						Gymnostellatospora	No					No
BLAST search						Gyoerffyella	No					No
BLAST search						Gyroflexus	No					No
BLAST search						Gyrographa	No					No
BLAST search						Gyrophanopsis	No					No
BLAST search						Gyroporus	No					No
BLAST search						Gyrothrix	No					No
BLAST search						Haasiella	No					No
BLAST search						Haglerozyma	No					No
BLAST search						Halenospora	No					No
BLAST search						Halobasidium	No					No
BLAST search						Halobyssothecium	No					No
BLAST search						Halocryptovalsa	No					No
BLAST search						Halokirschsteiniothelia	No					No
BLAST search						Halosarpheia	No					No
BLAST search						Hamamotoa	No					No
BLAST search						Hamatocanthoscypha	No					No
BLAST search						Hamigera	No					No
BLAST search						Handkea	No					No
BLAST search						Hannaella	No					No
BLAST search						Hanseniaspora	No					No
BLAST search						Hansfordia	No					No
BLAST search						Hapalopilus	No					No
BLAST search						Haplaria	No					No
BLAST search						Haplographium	No					No
BLAST search						Haplosporangium	No					No
BLAST search						Hapsidospora	No					No
BLAST search						Haptocillium	No					No
BLAST search						Haradamyces	No					No
BLAST search						Harknessia	No					No
BLAST search						Harmajaea	No					No
BLAST search						Harmoniella	No					No
BLAST search						Harpochytrium	No					No
BLAST search						Harpophora	No					No
BLAST search						Harposporium	No					No
BLAST search						Harzia	No					No
BLAST search						Hausknechtia	No					No
BLAST search						Hawksworthiomyces	No					No
BLAST search						Hazslinszkyomyces	No					No
BLAST search						Heimiodora	No					No
BLAST search						Heitmania	No					No
BLAST search						Heleiosa	No					No
BLAST search						Heleococcum	No					No
BLAST search						Helicoarthrosporum	No					No
BLAST search						Helicobasidium	No					No
BLAST search						Helicocentralis	No					No
BLAST search						Helicodendron	No					No
BLAST search						Helicodochium	No					No
BLAST search						Helicogloea	No					No
BLAST search						Helicohyalinum	No					No
BLAST search						Helicoma	No					No
BLAST search						Helicomyces	No					No
BLAST search						Helicoon	No					No
BLAST search						Helicorhoidion	No					No
BLAST search						Helicosporium	No					No
BLAST search						Helicostylum	No					No
BLAST search						Helicoubisia	No					No
BLAST search						Heliscella	No					No
BLAST search						Helminthosporium	No					No
BLAST search						Helotium	No					No
BLAST search						Helvellosebacina	No					No
BLAST search						Hemibeltrania	No					No
BLAST search						Hemileucoglossum	No					No
BLAST search						Hemimycena	No					No
BLAST search						Henningsomyces	No					No
BLAST search						Hericium	No					No
BLAST search						Hermatomyces	No					No
BLAST search						Hermetothecium	No					No
BLAST search						Herminia	No					No
BLAST search						Herpotrichia	No					No
BLAST search						Herteliana	No					No
BLAST search						Heteroacanthella	No					No
BLAST search						Heterobasidion	No					No
BLAST search						Heterocephalacria	No					No
BLAST search						Heterochaete	No					No
BLAST search						Heteroconium	No					No
BLAST search						Heterodermia	No					No
BLAST search						Heterogastridium	No					No
BLAST search						Heterophaeomoniella	No					No
BLAST search						Heterophoma	No					No
BLAST search						Heteroplacidium	No					No
BLAST search						Heteroradulum	No					No
BLAST search						Heterosphaeria	No					No
BLAST search						Heterotruncatella	No					No
BLAST search						Hevansia	No					No
BLAST search						Heydenia	No					No
BLAST search						Hinomyces	No					No
BLAST search						Hippopotamyces	No					No
BLAST search						Hirschioporus	No					No
BLAST search						Hirsutella	No					No
BLAST search						Hirticlavula	No					No
BLAST search						Histoplasma	No					No
BLAST search						Hobus	No					No
BLAST search						Hodophilus	No					No
BLAST search						Hoehneliella	No					No
BLAST search						Hohenbuehelia	No					No
BLAST search						Holocoryne	No					No
BLAST search						Holocotylon	No					No
BLAST search						Holocryphia	No					No
BLAST search						Holwaya	No					No
BLAST search						Homophron	No					No
BLAST search						Hongkongmyces	No					No
BLAST search						Hormiactis	No					No
BLAST search						Hormococcus	No					No
BLAST search						Hormodendrum	No					No
BLAST search						Hormodochis	No					No
BLAST search						Hormonema	No					No
BLAST search						Hortaea	No					No
BLAST search						Humicola	No					No
BLAST search						Humicolopsis	No					No
BLAST search						Hyalocercosporidium	No					No
BLAST search						Hyalocladosporiella	No					No
BLAST search						Hyalodendriella	No					No
BLAST search						Hyalopeziza	No					No
BLAST search						Hyalopycnis	No					No
BLAST search						Hyalorbilia	No					No
BLAST search						Hyaloscypha	No					No
BLAST search						Hyalotia	No					No
BLAST search						Hyalotiella	No					No
BLAST search						Hydeomyces	No					No
BLAST search						Hydeopsis	No					No
BLAST search						Hydnellum	No					No
BLAST search						Hydnochaete	No					No
BLAST search						Hydnophlebia	No					No
BLAST search						Hydnoporia	No					No
BLAST search						Hydnum	No					No
BLAST search						Hydrocybe	No					No
BLAST search						Hydropisphaera	No					No
BLAST search						Hydropunctaria	No					No
BLAST search						Hydropus	No					No
BLAST search						Hygrocybe	No					No
BLAST search						Hygrophorocybe	No					No
BLAST search						Hygrophoropsis	No					No
BLAST search						Hygrophorus	No					No
BLAST search						Hymenagaricus	No					No
BLAST search						Hymenochaete	No					No
BLAST search						Hymenogloea	No					No
BLAST search						Hymenopellis	No					No
BLAST search						Hymenopleella	No					No
BLAST search						Hymenopsis	No					No
BLAST search						Hymenoscyphus	No					No
BLAST search						Hymenostilbe	No					No
BLAST search						Hymenotorrendiella	No					No
BLAST search						Hyperphyscia	No					No
BLAST search						Hyphoderma	No					No
BLAST search						Hyphodermella	No					No
BLAST search						Hyphodiscosia	No					No
BLAST search						Hyphodiscus	No					No
BLAST search						Hyphodontia	No					No
BLAST search						Hypholoma	No					No
BLAST search						Hyphopeziza	No					No
BLAST search						Hyphopichia	No					No
BLAST search						Hyphoradulum	No					No
BLAST search						Hyphozyma	No					No
BLAST search						Hypocenomyce	No					No
BLAST search						Hypochnella	No					No
BLAST search						Hypochniciellum	No					No
BLAST search						Hypochnicium	No					No
BLAST search						Hypocopra	No					No
BLAST search						Hypocrella	No					No
BLAST search						Hypocreopsis	No					No
BLAST search						Hypoderma	No					No
BLAST search						Hypogymnia	No					No
BLAST search						Hypohelion	No					No
BLAST search						Hypomontagnella	No					No
BLAST search						Hypomyces	No					No
BLAST search						Hypotrachyna	No					No
BLAST search						Hypoxylon	No					No
BLAST search						Hypsizygus	No					No
BLAST search						Hypsotheca	No					No
BLAST search						Hysteropatella	No					No
BLAST search						Icmadophila	No					No
BLAST search						Idriella	No					No
BLAST search						Idriellomyces	No					No
BLAST search						Idriellopsis	No					No
BLAST search						Ijuhya	No					No
BLAST search						Ileodictyon	No					No
BLAST search						Illosporium	No					No
BLAST search						Ilyonectria	No					No
BLAST search						Immersaria	No					No
BLAST search						Immersidiscosia	No					No
BLAST search						Immersiella	No					No
BLAST search						Immersiporthe	No					No
BLAST search						Immotthia	No					No
BLAST search						Imshaugia	No					No
BLAST search						Inaequalispora	No					No
BLAST search						Incertomyces	No					No
BLAST search						Incrucipulum	No					No
BLAST search						Infundibulicybe	No					No
BLAST search						Infundichalara	No					No
BLAST search						Inifatiella	No					No
BLAST search						Inocephalus	No					No
BLAST search						Inocutis	No					No
BLAST search						Inocybe	No					No
BLAST search						Inonotus	No					No
BLAST search						Inopinatum	No					No
BLAST search						Inosperma	No					No
BLAST search						Involucropyrenium	No					No
BLAST search						Iodosphaeria	No					No
BLAST search						Irineochytrium	No					No
BLAST search						Irpex	No					No
BLAST search						Irpicodon	No					No
BLAST search						Irpicomyces	No					No
BLAST search						Isaria	No					No
BLAST search						Ischnoderma	No					No
BLAST search						Isomucor	No					No
BLAST search						Isthmolongispora	No					No
BLAST search						Isthmotricladia	No					No
BLAST search						Italica	No					No
BLAST search						Italiofungus	No					No
BLAST search						Itersonilia	No					No
BLAST search						Jaapia	No					No
BLAST search						Jackrogersella	No					No
BLAST search						Jafnea	No					No
BLAST search						Jahnoporus	No					No
BLAST search						Jahnula	No					No
BLAST search						Jalapriya	No					No
BLAST search						Jansia	No					No
BLAST search						Japewia	No					No
BLAST search						Jattaea	No					No
BLAST search						Jennwenomyces	No					No
BLAST search						Jesmurraya	No					No
BLAST search						Jianyunia	No					No
BLAST search						Jobellisia	No					No
BLAST search						Johnalcornia	No					No
BLAST search						Juglanconis	No					No
BLAST search						Jugulospora	No					No
BLAST search						Jumillera	No					No
BLAST search						Juncaceicola	No					No
BLAST search						Juncorrhiza	No					No
BLAST search						Junewangia	No					No
BLAST search						Junghuhnia	No					No
BLAST search						Juxtiphoma	No					No
BLAST search						Kabatiella	No					No
BLAST search						Kabatina	No					No
BLAST search						Kalmanago	No					No
BLAST search						Kalmanozyma	No					No
BLAST search						Kalmusia	No					No
BLAST search						Kalmusibambusa	No					No
BLAST search						Kamatia	No					No
BLAST search						Kappamyces	No					No
BLAST search						Karoowia	No					No
BLAST search						Karstenella	No					No
BLAST search						Karstenia	No					No
BLAST search						Karstenula	No					No
BLAST search						Kaseifertia	No					No
BLAST search						Katumotoa	No					No
BLAST search						Kavinia	No					No
BLAST search						Kazachstania	No					No
BLAST search						Keissleriella	No					No
BLAST search						Keithomyces	No					No
BLAST search						Kellermania	No					No
BLAST search						Kendrickiella	No					No
BLAST search						Keratinophyton	No					No
BLAST search						Kernia	No					No
BLAST search						Khuskia	No					No
BLAST search						Kiliasia	No					No
BLAST search						Kiliophora	No					No
BLAST search						Kionochaeta	No					No
BLAST search						Kirschsteiniothelia	No					No
BLAST search						Kirstenboschia	No					No
BLAST search						Kluyveromyces	No					No
BLAST search						Kneiffiella	No					No
BLAST search						Knufia	No					No
BLAST search						Kochiomyces	No					No
BLAST search						Kockovaella	No					No
BLAST search						Kodamaea	No					No
BLAST search						Kohlmeyeriopsis	No					No
BLAST search						Kondoa	No					No
BLAST search						Koorchaloma	No					No
BLAST search						Kordyana	No					No
BLAST search						Kosmimatomyces	No					No
BLAST search						Kostermansinda	No					No
BLAST search						Kotlabaea	No					No
BLAST search						Krasilnikovozyma	No					No
BLAST search						Kraurogymnocarpa	No					No
BLAST search						Kregervanrija	No					No
BLAST search						Kretzschmaria	No					No
BLAST search						Kretzschmariella	No					No
BLAST search						Kroswia	No					No
BLAST search						Kuehneola	No					No
BLAST search						Kuehneromyces	No					No
BLAST search						Kurtzmaniella	No					No
BLAST search						Kurtzmanomyces	No					No
BLAST search						Kwanghwana	No					No
BLAST search						Kwoniella	No					No
BLAST search						Kylindria	No					No
BLAST search						Laburnicola	No					No
BLAST search						Laccocephalum	No					No
BLAST search						Lachancea	No					No
BLAST search						Lachnella	No					No
BLAST search						Lachnellula	No					No
BLAST search						Lachnocladium	No					No
BLAST search						Lachnopsis	No					No
BLAST search						Lachnum	No					No
BLAST search						Lacrima	No					No
BLAST search						Lacrymaria	No					No
BLAST search						Lacunospora	No					No
BLAST search						Laetinaevia	No					No
BLAST search						Laetiporus	No					No
BLAST search						Laetisaria	No					No
BLAST search						Lambertella	No					No
BLAST search						Lambiella	No					No
BLAST search						Lamelloporus	No					No
BLAST search						Lamproconium	No					No
BLAST search						Lanceolata	No					No
BLAST search						Lanspora	No					No
BLAST search						Lanzia	No					No
BLAST search						Lapidomyces	No					No
BLAST search						Lappodochium	No					No
BLAST search						Lareunionomyces	No					No
BLAST search						Lasallia	No					No
BLAST search						Lasiobelonium	No					No
BLAST search						Lasiobolus	No					No
BLAST search						Lasiodiplodia	No					No
BLAST search						Lasionectria	No					No
BLAST search						Lasionectriella	No					No
BLAST search						Lasionectriopsis	No					No
BLAST search						Lasiosphaeria	No					No
BLAST search						Lasiosphaeris	No					No
BLAST search						Laternea	No					No
BLAST search						Latorua	No					No
BLAST search						Lauriomyces	No					No
BLAST search						Laurobasidium	No					No
BLAST search						Lawreymyces	No					No
BLAST search						Leandria	No					No
BLAST search						Lecania	No					No
BLAST search						Lecanicillium	No					No
BLAST search						Lecanographa	No					No
BLAST search						Lecanora	No					No
BLAST search						Lecanosticta	No					No
BLAST search						Lecidea	No					No
BLAST search						Lecidella	No					No
BLAST search						Lecophagus	No					No
BLAST search						Lectera	No					No
BLAST search						Leifia	No					No
BLAST search						Leimonis	No					No
BLAST search						Leiosphaerella	No					No
BLAST search						Lembosiniella	No					No
BLAST search						Lemonniera	No					No
BLAST search						Lentamyces	No					No
BLAST search						Lentaria	No					No
[truncated: 1,914 more rows]
