# Supplementary material for: The contribution of environmental DNA to exploring hypogeous fungal diversity and vulnerability
Source: BMC Microbiol. 2026 Mar 24;26:423. doi: 10.1186/s12866-026-04984-y (PMC13134340; doi:10.1186/s12866-026-04984-y)
Supplement: Supplementary file 3 — Additional file 3. Taxonomic information and reference sequence sources of hypogeous taxa. [file 12866_2026_4984_MOESM3_ESM.xlsx]

## Sheet: Table S3
Additional file 3. Taxonomic information and reference sequence sources of hypogeous taxa
Phylum	Class	Order	Family	Genus	Trophic mode	Reference
Ascomycota	Eurotiomycetes	Eurotiales	Elaphomycetaceae	Elaphomyces	Ectomycorrhizal	Castellano et al. 2012; Sukarno et al. 2018; Molia et al. 2020; Shirakawa and Tanaka 2020; Castellano et al. 2021; Crous et al. 2021; Tan et al. 2022; Orihara et al. 2022
	Pezizomycetes	Pezizales	Discinaceae	Hydnotrya	Ectomycorrhizal	Li et al. 2023
			Helvellaceae	Balsamia	Ectomycorrhizal	Xu et al. 2020; Yamamoto et al. 2021
			Morchellaceae	Fischerula	Ectomycorrhizal	Konstantinidis and Kaounas 2012
				Imaia	Ectomycorrhizal	Kovács et al. 2008
				Kalapuya	Ectomycorrhizal	Trappe MJ et al. 2010
				Leucangium	Ectomycorrhizal	Trappe MJ et al. 2010; Yamamoto et al. 2020a
			Otideaceae	Diehliomyces	Unspecified saprotroph	Carbone et al. 2021
			Pezizaceae	Ahmadea	-	Aman et al. 2020
				Babosia	-	Knapp et al. 2020
				Calongea	Unspecified	Healy et al. 2009
				Carbomyces	Soil saprotroph	Moreno et al. 2012b
				Cazia	Ectomycorrhizal	Frank et al. 2006
				Delastria	Ectomycorrhizal	Akata et al. 2023; Sammut et al. 2023
				Elderia	Soil saprotroph	Trappe JM et al. 2010
				Eremiomyces	Soil saprotroph	Ferdman et al. 2005; Alvarado et al. 2012a; Crous et al. 2017
				Hydnobolites	Ectomycorrhizal	Wan et al. 2022
				Kalaharituber	Soil saprotroph	Ntshakaza 2014
				Luteoamylascus	Ectomycorrhizal	Cabero et al. 2016
				Mattirolomyces	Soil saprotroph	Trappe JM et al. 2010; Kovács et al. 2011b
				Mycoclelandia	Ectomycorrhizal	Trappe JM et al. 2010
				Pachyphlodes	Ectomycorrhizal	Healy et al. 2018; Li et al. 2019; Páez et al. 2021
				Stouffera	Ectomycorrhizal	Knapp et al. 2020
				Terfezia	Ectomycorrhizal	Kovács et al. 2011a; Louro et al. 2019
				Tirmania	Ectomycorrhizal	Zitouni-Haouar et al. 2023
				Ulurua	Ectomycorrhizal	Trappe JM et al. 2010
			Pyronemataceae	Genabea	Ectomycorrhizal	Alvarado et al. 2018
				Genea	Ectomycorrhizal	Alvarado et al. 2016; Alvarado et al. 2018; Berber et al. 2019
				Geopora	Ectomycorrhizal	Guevara-Guerrero et al. 2012; Guo et al. 2019; Sheibani and Jamali 2020; Maqsad et al. 2021
				Gilkeya	Ectomycorrhizal	Smith et al. 2006; Alvarado et al. 2018
				Myrmecocystis	Ectomycorrhizal	Alvarado et al. 2018
				Picoa	Ectomycorrhizal	van Vooren 2023; Zitouni-Haouar et al. 2015
			Tuberaceae	Choiromyces	Ectomycorrhizal	Trappe JM et al. 2010; Chen et al. 2016; Yuan et al. 2021
				Dingleya	Ectomycorrhizal	Sbissi et al. 2020
				Labyrinthomyces	Ectomycorrhizal	Moreno et al. 2012a
				Reddellomyces	Ectomycorrhizal	Sbissi et al. 2020
				Tuber	Ectomycorrhizal	Grebenc et al. 2008; Alvarado et al. 2012b; Yan et al. 2018; Leonardi et al. 2019; Kinoshita et al. 2021; Park et al. 2021a; Park et al. 2021b; Wan et al. 2021; Fan et al. 2022; Kinoshita et al. 2022; Fu and Fan 2023; Crous et al. 2023; Rennick et al. 2023; Cseh et al. 2024; de la Fuente et al. 2024; Wang et al. 2024
		Pezizomycetes incertae sedis	Tarzettaceae	Densocarpa	Litter saprotroph	Kumar et al. 2017
				Hydnocystis	soil saprotroph	Kumar et al. 2017
				Paurocotylis	soil saprotroph	Healy et al. 2022; Kumar et al. 2017
Basidiomycota	Agaricomycetes	Agaricales	Hydnangiaceae	Podohydnangium	Ectomycorrhizal	Sheedy et al. 2016
			Hymenogastraceae	Hymenogaster	Ectomycorrhizal	Peintner et al. 2001; Izzo et al. 2005; Stielow et al. 2011; Osmundson et al. 2013; Li T et al. 2024
			Stephanosporaceae	Stephanospora	Soil saprotroph	Lebel et al. 2015; de la Fuente et al. 2019
				Mayamontana	Soil saprotroph	Lebel et al. 2015
		Boletales	Boletaceae	Afrocastellanoa	Ectomycorrhizal	Orihara and Smith 2017
				Amylotrama	-	Lebel et al. 2022
				Castellanea	Ectomycorrhizal	Smith et al. 2015
				Chamonixia	Ectomycorrhizal	Orihara et al. 2021
				Costatisporus	Ectomycorrhizal	Smith et al. 2015
				Heliogaster	Ectomycorrhizal	Orihara et al. 2010
				Jimtrappea	Ectomycorrhizal	Smith et al. 2015
				Kombocles	Ectomycorrhizal	Castellano et al. 2016
				Octaviania	Ectomycorrhizal	Orihara et al. 2012; Orihara and Smith 2017; Orihara et al. 2021
				Solioccasus	Ectomycorrhizal	Trappe et al. 2013
				Turmalinea	Ectomycorrhizal	Orihara et al. 2021
				Wakefieldia	Ectomycorrhizal	Kaounas et al. 2011
			Coniophoraceae	Sedecula	Unspecified saprotroph	Valda and Kolařík 2024
			Paxillaceae	Alpova	Ectomycorrhizal	Grubisha et al. 2002; Yan et al. 2020; Alvarado et al. 2021; Crous et al. 2022; Crous et al. 2023
				Melanogaster	Ectomycorrhizal	Alvarado et al. 2021; Xu et al. 2022; Yuan et al. 2024
				Neoalpova	Ectomycorrhizal	Alvarado et al. 2021
				Paralpova	-	Alvarado et al. 2021
			Rhizopogonaceae	Rhizopogon	Ectomycorrhizal	Johannesson and Martin 1999; Bidartondo and Bruns 2002; Martín and Raidl 2002; Kjøller and Bruns 2003; Martín and García 2009; Dowie et al. 2011; Bubriski and Kennedy 2014; Mujic et al. 2014; Koizumi and Nara 2016; Li et al. 2016; Dowie et al. 2017; Sugiyama et al. 2017; Vu et al. 2019; Valda 2021; Wang et al. 2021; Koukol et al. 2022; Martín et al. 2023
			Sclerogastraceae	Sclerogaster	Litter saprotroph	Alfredo et al. 2015
			Suillaceae	Truncocolumella	Ectomycorrhizal	Li L et al. 2024
		Geastrales	Geastrales incertae sedis	Boninogaster	Litter saprotroph	Takamichi et al. 2020
			Schenellaceae	Schenella	Litter saprotroph	Osmundson et al. 2013; Zamora et al. 2014
		Gomphales	Gomphaceae	Destuntzia	Ectomycorrhizal	Mujic et al. 2024
				Hosakaea	-	Mujic et al. 2024
				Gautieria	Ectomycorrhizal	Bidartondo and Bruns 2002; Smith et al. 2007; Vidal et al. 2023; Yang et al. 2023
		Hysterangiales	Hysterangiaceae	Aroramyces	Ectomycorrhizal	Peña-Ramírez et al. 2019; Guevara-Guerrero et al. 2021
				Hysterangium	Ectomycorrhizal	Sulzbacher et al. 2019
			Phallogastraceae	Phallogaster	Ectomycorrhizal	Osmundson et al. 2013
			Trappeaceae	Restingomyces	Soil saprotroph	de la Fuente et al. 2021
				Trappea	Soil saprotroph	Borde et al. 2021
		Russulales	Albatrellaceae	Fevansia	Ectomycorrhizal	Smith et al. 2013
				Leucogaster	Ectomycorrhizal	Zhou et al. 2024
				Leucophleps	Ectomycorrhizal	Albee-Scout 2007
				Mycolevis	Ectomycorrhizal	Albee-Scout 2007
			Russulaceae	Zelleromyces	Ectomycorrhizal	Somrau et al. 2024
Glomeromycota	Glomeromycetes	Diversisporales	Diversisporaceae	Redeckera	Arbuscular mycorrhizal	da Silva et al. 2024; Redecker et al. 2007
		Glomerales	Glomeraceae	Glomus	Arbuscular mycorrhizal	Sokolski et al. 2010; Błaszkowski et al. 2018; Yu et al. 2022; da Silva et al. 2024; Magurno et al. 2024;
				Sclerocarpum	Arbuscular mycorrhizal	da Silva et al. 2024
Mucoromycota	Endogonomycetes	Endogonales	Endogonaceae	Jimgerdemannia	Ectomycorrhizal	Schoch et al. 2014; Yamamoto et al. 2015; Yamamoto et al. 2020b
References
Akata I, Şen İ, Sahin E (2023) Delastria, a new genus of hypogeous fungi record for the Turkish mycobiota. Trakya University Journal of Natural Sciences 24(2): 85–90. https://doi.org/10.23902/trkjnat.1331537
Albee–Scott S (2007) The phylogenetic placement of the Leucogastrales, including Mycolevis siccigleba (Cribbeaceae), in the Albatrellaceae using morphological and molecular data. Mycological Research 111(6): 653–662. https://doi.org/10.1016/j.mycres.2007.03.020
Alfredo DS, Lavor P, Hosaka K (2015) Rediscovery of Sclerogaster luteocarneus (Geastrales, Agaricomycetes): a forgotten species. Global Journal of Advanced Biological Sciences 1: 30–37. https://www.researchgate.net/publication/284284914_Rediscovery_of_Sclerogaster_luteocarneus_Geastrales_Agaricomycetes_a_forgotten_species
Alvarado P, Moreno G, Manjón JL et al. (2012) Eremiomyces magnisporus (Pezizales), a new species from central Spain. Mycotaxon 118(1): 103–111. https://doi.org/10.5248/118.103
Alvarado P, Moreno G, Manjón JL (2012) Comparison between Tuber gennadii and T. oligospermum lineages reveals the existence of the new species T. cistophilum (Tuberaceae, Pezizales). Mycologia 104(4): 894–910. https://doi.org/10.3852/11–254
Alvarado P, Cabero J, Moreno G et al. (2016) Phylogenetic overview of the genus Genea (Pezizales, Ascomycota) with an emphasis on European taxa. Mycologia 108(2): 441–456. https://doi.org/10.3852/15–199
Alvarado P, Healy R, Moreno G et al. (2018) Phylogenetic studies in Genabea, Myrmecocystis, and related genera. Mycologia 110(2): 401–418. https://doi.org/10.1080/00275514.2018.1451140
Alvarado P, Cabero J, Moreno–Mateos D et al. (2021) Phylogenetic relationships among false truffle genera of Paxillaceae—Alpova, Melanogaster, Neoalpova, and Paralpova, gen. nov. Mycologia 113(4): 828–841. https://doi.org/10.1080/00275514.2021.1911552
Aman N, Khalid AN, Moncalvo JM et al. (2020) Ahmadea dalanensis gen. and sp. nov., an edible truffle from Pakistan. Studies in Fungi 5(1): 452–461. https://doi.org/10.5943/sif/5/1/26
Berber O, Uzun Y, Kaya, A (2019) Genea lobulata, a new hypogeous ascomycete record for Turkish Mycobiota. Süleyman Demirel Üniversitesi Fen Bilimleri Enstitüsü Dergisi, 23(3): 922–924. https://doi.org/10.19113/sdufenbed.563863
Bidartondo MI, Bruns TD (2002) Fine‐level mycorrhizal specificity in the Monotropoideae (Ericaceae): specificity for fungal species groups. Molecular Ecology 11(3): 557–569. https://doi.org/10.1046/j.0962–1083.2001.01443.x
Błaszkowski J, Niezgoda P, Goto BT et al. (2018) Halonatospora gen. nov. with H. pansihalos comb. nov. and Glomus bareae sp. nov.(Glomeromycota; Glomeraceae) Botany 96(11): 737–748. https://doi.org/10.1139/cjb–2018–0107
Borde M, Kshirsagar Y, Jadhav R et al. (2021) A rare stinkhorn fungus Itajahya rosea attract Drosophila by producing chemical attractants. Mycobiology 49(3): 223–234. https://doi.org/10.1080/12298093.2021.1928881
Bubriski R, Kennedy P (2014) A molecular and morphological analysis of the genus Rhizopogon subgenus Villosuli section Villosuli as a preface to ecological monitoring. Mycologia 106(2): 353–361. https://doi.org/10.3852/106.2.353
Cabero J, Alvarado P, Healy R et al. (2016) Luteoamylascus aculeatus (Pezizomycetes, Pezizaceae): a new genus and species near the Pachyphlodes–Amylascus lineage. Mycological Progress 15: 1–7. https://doi.org/10.1007/s11557–016–1177–9
Carbone M, Galeotti GB, Lezzi T et al. (2021) Warcupia cupulata a new cup–shaped species in the cleistothecioid genus Warcupia (Otideaceae, Pezizales). Ascomycete.org 13(4): 145–156. https://doi.org/10.25664/ART–0330
Castellano MA, Henkel TW, Miller SL et al. (2012) New Elaphomyces species (Elaphomycetaceae, Eurotiales, Ascomycota) from Guyana. Mycologia 104(5): 1244–1249. https://doi.org/10.3852/12–061
Castellano MA, Elliott TF, Truong C et al. (2016) Kombocles bakaiana gen. sp. nov.(Boletaceae), a new sequestrate fungus from Cameroon. IMA Fungus 7(2): 239–245. https://doi.org/10.5598/imafungus.2016.07.02.03
Castellano MA, Crabtree CD, Mitchell D et al. (2021). Eight new Elaphomyces species (Elaphomycetaceae, Eurotiales, Ascomycota) from eastern North America. Fungal Systematics and Evolution 7(1): 113–131. https://doi.org/10.3114/fuse.2021.07.06
Chen J, Sun LH, Su Y et al. (2016) Choiromyces helanshanensis sp. nov., a new species of subterranean truffle from China. Mycoscience 57(4): 279–286. https://doi.org/10.1016/j.myc.2016.04.001
Crous PW, Wingfield MJ, Burgess TI et al. (2017). Fungal Planet description sheets: 558–624. Persoonia: Molecular Phylogeny and Evolution of Fungi 38: 240–384. https://doi.org/10.3767/003158517X698941
Crous PW, Cowan DA, Maggs–Kölling G et al. (2021) Fungal Planet description sheets: 1182–1283. Persoonia: Molecular Phylogeny and Evolution of Fungi 46: 313–528. https://doi.org/10.3767/persoonia.2021.46.11
Crous PW, Boers J, Holdom D et al. (2022) Fungal Planet description sheets: 1383–1435. Persoonia–Molecular Phylogeny and Evolution of Fungi 48(1): 261–371. https://doi.org/10.3767/persoonia.2022.48.08
Crous PW, Osieck ER, Shivas RG et al. (2023) Fungal Planet description sheets: 1478–1549. Persoonia–Molecular Phylogeny and Evolution of Fungi 50(1): 158–310. https://doi.org/10.3767/persoonia.2023.50.05
Cseh P, Merényi Z, Bóna L et al. (2024) Taxonomic characterisation of the Regianum clade (genus Tuber) and the trait evolution of spore size among true truffles. Mycological Progress 23(1): 11. https://doi.org/10.1007/s11557–024–01949–1
da Silva GA, de Assis DMA, Sieverding E et al. (2024) Four New Families of Arbuscular Mycorrhizal Fungi Within the Order Glomerales. Taxonomy 4(4): 761–779. https://doi.org/10.3390/taxonomy4040041
de la Fuente JI, Guevara–Guerrero G, Sánchez–Zavalegui R (2019) Stephanospora mayana (Stephanosporaceae, Russulales), a new sequestrate fungus from Yucatán Peninsula, Mexico. MycoKeys 48: 115. https://doi.org/10.3897/mycokeys.48.31007
de la Fuente JI, Pinzón JP, Guzmán–Dávalos L et al. (2021) Revision of the genus Restingomyces, including two new species from Mexico. Mycologia 113(6): 1316–1326. https://doi.org/10.1080/00275514.2021.1958544
de la Fuente JI, Rosales–Rosales W, Martínez–González CR et al. (2024) Tuber itzcuinzapotl sp. nov.(Tuberaceae, Pezizomycetes), the first edible truffle reported from Mexico with traditional biocultural importance. Phytotaxa 635(3): 206–216. https://doi.org/10.11646/phytotaxa.635.3.2
Dowie NJ, Hemenway JJ, Trowbridge SM et al. (2011). Mycobiont overlap between two mycoheterotrophic genera of Monotropoideae (Pterospora andromedea and Sarcodes sanguinea) found in the Greater Yellowstone Ecosystem. Symbiosis 54: 29–36. https://doi.org/10.1007/s13199–011–0127–1
Dowie NJ, Grubisha LC, Burton BA et al. (2017) Increased phylogenetic resolution within the ecologically important Rhizopogon subgenus Amylopogon using 10 anonymous nuclear loci. Mycologia 109(1): 35–45. https://doi.org/10.1080/00275514.2017.1285165
Fan L, Li T, Xu YY et al. (2022) Species diversity, phylogeny, endemism and geography of the truffle genus Tuber in China based on morphological and molecular data. Persoonia–Molecular Phylogeny and Evolution of Fungi 48(1): 175–202. https://doi.org/10.3767/persoonia.2022.48.05
Ferdman Y, Aviram S, Nurit RB et al. (2005) Phylogenetic studies of Terfezia pfeilii and Choiromyces echinulatus (Pezizales) support new genera for southern African truffles: Kalaharituber and Eremiomyces. Mycological Research 109(2): 237–245. https://doi.org/10.1017/s0953756204001789
Frank JL, Barry S, Southworth D (2006) Mammal mycophagy and dispersal of mycorrhizal inoculum in Oregon white oak woodlands. Northwest Science 80(4): 264. https://www.researchgate.net/publication/228492862_Mammal_mycophagy_and_dispersal_of_mycorrhizal_inoculum_in_Oregon_White_Oak_Woodlands
Fu HY, Fan L (2023). Tuber melanorufum and T. tomentellum, two new truffle species from China. Phytotaxa 594(3): 178–190. https://doi.org/10.11646/phytotaxa.594.3.2
Grebenc T, Martin MP, Ratoša I et al. (2008) Diversity of the genus Tuber from the West Balkan areas using molecular characterisation. In: V: Tuber 2008: 3 Congresso Internazionale di Spoleto sul tartufo, Spoleto, November 2008. 25–28. https://www.researchgate.net/profile/Zaklina–Marjanovic/publication/323345234_Diversity_of_the_genus_Tuber_from_the_West_Balkan_areas_using_molecular_characterizat…
Grubisha LC, Trappe JM, Molina R et al. (2002). Biology of the ectomycorrhizal genus Rhizopogon. VI. Re–examination of infrageneric relationships inferred from phylogenetic analyses of ITS sequences. Mycologia 94(4): 607–619. https://doi.org/10.1080/15572536.2003.11833189
Guevara–Guerrero G, Stielow B, Tamm H et al. (2012) Genea mexicana, sp. nov., and Geopora tolucana, sp. nov., new hypogeous Pyronemataceae from Mexico, and the taxonomy of Geopora reevaluated. Mycological Progress 11: 711–724. https://doi.org/10.1007/s11557–011–0781–y
Guevara–Guerrero G, Martínez MM, Reyes V et al. (2021) New molecular data in the truffle–like fungus, Aroramyces herrerae, reveal a novel cryptic ancestral taxon, Pterosporomyces herrerae gen. nov. & comb. nov. Global Journal of Science Frontier Research 21(C3): 1–6. https://journalofscience.org/index.php/GJSFR/article/view/2970
Guo LJ, Xu YY, Fan L (2019) Geopora sinensis, a new truffle species from North China based on morphological and molecular data. Phytotaxa 427(4): 270–278. https://doi.org/10.11646/phytotaxa.427.4.5
Healy RA, Bonito G, Trappe JM (2009). Calongea, a new genus of truffles in the Pezizaceae (Pezizales). Anales Del Jardín Botánico De Madrid 66(S1): 25–32. https://doi.org/10.3989/ajbm.2213
Healy RA, Horner HT, Bonito G et al. (2018). An ultrastructural study of spore wall development and septal pores in species of the Pachyphlodes (Pezizaceae, Pezizales) lineage, with a description of the new species Pachyphlodes annagardnerae. Mycological Progress 17: 45–63. https://doi.org/10.1007/s11557–017–1348–3
Healy RA, Arnold AE, Bonito G et al. (2022) Endophytism and endolichenism in Pezizomycetes: the exception or the rule?. New Phytologist 233(5). https://doi.org/10.1111/nph.17886
Izzo AD, Meyer M, Trappe JM et al. (2005) Hypogeous ectomycorrhizal fungal species on roots and in small mammal diet in a mixed–conifer forest. Forest Science 51(3): 243–254. https://doi.org/10.1093/forestscience/51.3.243
Johannesson H, Martin MP (1999) Cladistic analysis of European species of Rhizopogon (Basidiomycotina) based on morphological and molecular characters. Mycotaxon 71: 267–283. https://www.cabidigitallibrary.org/doi/full/10.5555/19991005357
Kaounas V, Assyov B, Alvarado P (2011) New data on hypogeous fungi from Greece with special reference to Wakefieldia macrospora (Hymenogastraceae, Agaricales) and Geopora clausa (Pyronemataceae, Pezizales). Mycologia Balcanica 8(2): 105–113. https://doi.org/10.5281/zenodo.2550663
Kinoshita A, Sasaki H, Orihara T et al. (2021) Tuber iryudaense and T. tomentosum: Two new truffles encased in tomentose mycelium from Japan. Mycologia 113(3): 653–663. https://doi.org/10.1080/00275514.2021.1875709
Kinoshita A, Yamamoto K, Tainaka T et al. (2022) Tuber torulosum: A new truffle species decorated with moniliform cystidia from Japan. Mycoscience 63(1): 26–32. https://doi.org/10.47371/mycosci.2021.10.005
Kjøller R, Bruns TD (2003) Rhizopogon spore bank communities within and among California pine forests. Mycologia 95(4): 603–613. https://doi.org/10.1080/15572536.2004.11833064
Knapp DG, Zagyva I, Vági P et al. (2020) The new truffle genus Babosia and a new species of Stouffera from semiarid grasslands of Hungary. Mycologia 112(4): 808–818. https://doi.org/10.1080/00275514.2020.1768760
Koizumi T, Nara K (2016) Two new species of Rhizopogon associated with Pinus pumila from Japan. Mycoscience 57(4): 287–294. https://doi.org/10.1016/j.myc.2016.04.002
Konstantinidis G, Kaounas V (2012) Elaphomyces muricatus and Fischerula macrospora, two interesting hypogeous fungi from Greece. Ascomycete.org 4(5): 95–98. https://doi.org/10.30616/ajb.1398876
Koukol O, Valda S, Gaisler J et al. (2022) Rhizopogon confusus sp. nov., a correct name for a fungus previously recorded in Central Europe as the North American Rhizopogon salebrosus. Mycological Progress 21(5): 49. https://doi.org/10.1007/s11557–022–01777–1
Kovács GM, Trappe JM, Alsheikh AM et al. (2008) Imaia, a new truffle genus to accommodate Terfezia gigantea. Mycologia 100(6): 930–939. https://doi.org/10.3852/08–023
Kovács GM, Balazs TK, Calonge FD et al. (2011) The diversity of Terfezia desert truffles: new species and a highly variable species complex with intrasporocarpic nrDNA ITS heterogeneity. Mycologia 103(4): 841–853. https://doi.org/10.3852/10–312
Kovács GM, Trappe JM, Alsheikh AM et al. (2011) Terfezia disappears from the American truffle mycota as two new genera and Mattirolomyces species emerge. Mycologia 103(4): 831–840. https://doi.org/10.3852/10–273
Kumar LM, Smith ME, Nouhra ER et al. (2017) A molecular and morphological re–examination of the generic limits of truffles in the tarzetta–geopyxis lineage–Densocarpa, Hydnocystis, and Paurocotylis. Fungal Biology 121(3): 264–284. https://doi.org/10.1016/j.funbio.2016.12.004
Lebel T, Castellano MA, Beever RE (2015) Cryptic diversity in the sequestrate genus Stephanospora (Stephanosporaceae: Agaricales) in Australasia. Fungal Biology 119(4): 201–228. https://doi.org/10.1016/j.funbio.2014.12.007
Lebel T, Davoodian N, Bloomfield MC et al. (2022) A mixed bag of sequestrate fungi from five different families: Boletaceae, Russulaceae, Psathyrellaceae, Strophariaceae, and Hysterangiaceae. Swainsona 36: 33–65. https://data.environment.sa.gov.au/Content/Publications/JABG36P033_Lebel.pdf
Leonardi M, Paz–Conde A, Guevara G et al. (2019) Two new species of Tuber previously reported as Tuber malacodermum. Mycologia 111(4): 676–689. https://doi.org/10.1080/00275514.2019.1603777
Li L, Zhao Y, Zhou D et al. (2016) Three new species of Rhizopogon from Southwest China. Phytotaxa 282(2): 151–163. https://doi.org/10.11646/phytotaxa.282.2.7
Li T, Huang K, Xu Y et al. (2019) Two new species of Pachyphlodes from China. Phytotaxa 411(2): 105–115. https://doi.org/10.11646/phytotaxa.411.2.2
Li L, Wan SP, Wang Y et al. (2023) New species of Hydnotrya (Ascomycota, Pezizomycetes) from southwestern China with notes on morphological characteristics of 17 species of Hydnotrya. MycoKeys 100: 49–67. https://doi.org/10.3897/mycokeys.100.106709
Li L, Wan S, Wang Y et al. (2024) A new species of the genus Truncocolumella (Basidiomycota, Boletales) found in the Hengduan Mountains of China. Biodiversity Data Journal 12: e128970. https://doi.org/10.3897/bdj.12.e128970
Li T, Mao N, Fu H et al. (2024) Two New Species of Hymenogaster (Hymenogastraceae, Agaricales) from China Based on Morphological and Molecular Markers. Diversity 16(5): 303. https://doi.org/10.3390/d16050303
Louro R, Santos–Silva C, Nobre T (2019) What is in a name? Terfezia classification revisited. Fungal Biology 123(4): 267–273. https://doi.org/10.1016/j.funbio.2019.01.003
Magurno F, Uszok S, Bierza K et al. (2024) Glomus mongioiense, a New Species of Arbuscular Mycorrhizal Fungi from Italian Alps and the Phylogeny–Spoiling Issue of Ribosomal Variants in the Glomus Genus. Agronomy 14(7): 1350. https://doi.org/10.3390/agronomy14071350
Maqsad I, Ali B, Bashir T et al. (2021) New record of Geopora sumneriana from Pakistan. Mycotaxon 136(2): 511–522. https://doi.org/10.5248/136.511
Martín MP, García MA (2009) How many species in the Rhizopogon roseolus group?. Mycotaxon 109(1): 111–128. https://doi.org/10.5248/109.111
Martín MP, Raidl S (2002) The taxonomic position of Rhizopogon melanogastroides (Boletales). Mycotaxon 84: 221–228. https://doi.org/10.5555/20033033058
Martín MP, Huang A, Ortega MA (2023) Additions to Rhizopogon (Boletales, Basidiomycota) in Finland and Europe based on molecular and morphological evidence. In Annales Botanici Fennici 60(1): 67–70. https://doi.org/10.5735/085.060.0110
Molina R, Trappe JM (1994) Biology of the ectomycorrhizal genus, Rhizopogon: I. Host associations, host‐specificity and pure culture syntheses. New Phytologist 126(4): 653–675. https://doi.org/10.1111/j.1469–8137.1994.tb02961.x
Moreno G, Alvarado P, Manjón JL (2012) Phylogenetic affiliation of Choiromyces magnusii and C. venosus (Tuberaceae Ascomycota) from Spain. Mycological Progress 11: 463–471. https://doi.org/10.1007/s11557–011–0762–1
Moreno G, Lizárraga M, Esqueda M et al. (2012) New records of little–known species of Carbomyces (Carbomycetaceae, Ascomycota). Mycotaxon 120(1): 89–98. https://doi.org/10.5248/120.89
Mujic AB, Hosaka K, Spatafora JW (2014) Rhizopogon togasawariana sp. nov., the first report of Rhizopogon associated with an Asian species of Pseudotsuga. Mycologia 106(1): 105–112. https://doi.org/10.3852/13–055
Mujic AB, Elliott TF, Stephens RB et al. (2024) Rare but widespread: A systematic revision of the truffle–forming genera Destuntzia and Kjeldsenia and the formation of a new genus, Hosakaea. Mycologia 116(1): 148–169. https://doi.org/10.1080/00275514.2023.2259786
Ntshakaza P (2014) Host relations of Kalaharituber pfeilii (Henn.) Trappe & Kagan–Zur. Master’s Thesis, Rhodes University, Grahamstown. https://core.ac.uk/download/pdf/145054477.pdf
Orihara T, Smith ME (2017) Unique phylogenetic position of the African truffle–like fungus, Octaviania ivoryana (Boletaceae, Boletales), and the proposal of a new genus, Afrocastellanoa. Mycologia 109(2): 323–332. https://doi.org/10.1080/00275514.2017.1301750
Orihara T, Sawada F, Ikeda S et al. (2010) Taxonomic reconsideration of a sequestrate fungus, Octaviania columellifera, with the proposal of a new genus, Heliogaster, and its phylogenetic relationships in the Boletales. Mycologia 102(1): 108–121. https://doi.org/10.3852/08–168
Orihara T, Smith ME, Shimomura N et al. (2012) Diversity and systematics of the sequestrate genus Octaviania in Japan: two new subgenera and eleven new species. Persoonia–Molecular Phylogeny and Evolution of Fungi 28(1): 85–112. https://doi.org/10.3767/003158512x650121
Orihara T, Healy R, Corrales A et al. (2021) Multilocus phylogenies reveal three new truffle–like taxa and the traces of interspecific hybridization in Octaviania (Boletaceae, Boletales). IMA fungus 12: 1–22. https://doi.org/10.1186/s43008–021–00066–y
Orihara T, Castellano MA, Ohmae M et al. (2022) Taxonomic re–examination and phylogeny of neglected Japanese black deer truffles, Elaphomyces miyabeanus and E. nopporensis. Truffology 5(1): 3–13. https://doi.org/10.3767/003158517x697309
Osmundson TW, Robert VA, Schoch CL et al. (2013) Filling gaps in biodiversity knowledge for macrofungi: contributions and assessment of an herbarium collection DNA barcode sequencing project. PLos One 8(4): e62419. https://doi.org/10.1371/journal.pone.0062419
Páez CP, Healy RA, Guevara G et al. (2021) Greetings from belowground: two new species of truffles in the genus Pachyphlodes (Pezizaceae, Pezizales) from México. MycoKeys 82: 159. https://doi.org/10.3897/mycokeys.82.67685
Park H, Gwon JH, Lee JC et al. (2021) Report on a New Truffle Species, Tuber koreanum sp. nov., from Korea. Mycobiology 49(6): 527–533. https://doi.org/10.1080/12298093.2021.1992089
Park H, Gwon JH, Lee JC et al. (2021) Morphological and phylogenetic characteristics of Tuber himalayense collected from rhizosphere of Quercus dentata in Korea. The Korean Journal of Mycology 49(1): 101–108. https://doi.org/10.1080/12298093.2022.2065717
Peintner U, Bougher NL, Castellano MA et al. (2001) Multiple origins of sequestrate fungi related to Cortinarius (Cortinariaceae). American Journal of Botany 88(12): 2168–79. https://doi.org/10.2307/3558378
Peña–Ramírez R, Ge ZW, Gaitán–Hernández R et al. (2019) A novel sequestrate species from Mexico: Aroramyces guanajuatensis sp. nov. (Hysterangiaceae, Hysterangiales). MycoKeys 61: 27. https://doi.org/10.3897/mycokeys.61.36444
Redecker D, Raab P, Oehl F et al. (2007) A novel clade of sporocarp–forming species of glomeromycotan fungi in the Diversisporales lineage. Mycological Progress 6(1): 35–44. https://doi.org/10.1007/s11557–007–0524–2
Rennick B, Benucci GMN, Du ZY et al. (2023) Tuber rugosum, a new species from northeastern North America: Slug mycophagy aides in electron microscopy of ascospores. Mycologia 115(3): 340–356. https://doi.org/10.1080/00275514.2023.2184983
Sammut C, Alvarado P, van Vooren N (2023) Emendation of Marcelleina Brumm., Korf & Rifai (Ascomycota, Pezizales) and proposal of Iodomarcelleina obscura gen. nov., sp. nov. and Scotopezia pseudoanthracina gen. nov., comb. nov. for the lineages outside it. Cryptogamie Mycologie 44(12): 159–170. https://doi.org/10.5252/cryptogamiemycologie2023v44a12
Sbissi I, Nouioui I, Türkoglu A et al. (2020) Revision of the genus Reddellomyces (Tuberaceae): a combination of molecular and morphological analysis provides insights into species diversity. Phytotaxa 439(3): 186–198. https://doi.org/10.11646/phytotaxa.439.3.2
Schoch CL, Robbertse B, Robert V et al. (2014) Finding needles in haystacks: linking scientific names, reference specimens and molecular data for Fungi. Database 2014: bau061. https://doi.org/10.1093/database/bau061
Sheedy EM, Ryberg M, Lebel T et al. (2016) Dating the emergence of truffle–like fungi in Australia, by using an augmented meta–analysis. Australian Systematic Botany 29(5): 284–302. https://doi.org/10.1071/sb16025
Sheibani M, Jamali S (2020) Geopora ramila sp. nov. (Pezizales, Pyronemataceae) evidenced by morphological characters and phylogenetic analyses in Iran. Phytotaxa 475(1): 29–42. https://doi.org/10.11646/phytotaxa.475.1.3
Shirakawa M, Tanaka M (2020) Two new deer truffle species, Elaphomyces marmoratus and Elaphomyces fuscus spp. nov., from a secondary forest in Japan. Mycoscience 61(6): 315–322. https://doi.org/10.1016/j.myc.2020.07.002
Smith ME, Trappe JM, Rizzo DM (2006) Genea, Genabea and Gilkeya gen. nov.: ascomata and ectomycorrhiza formation in a Quercus woodland. Mycologia 98(5): 699–716. https://doi.org/10.1080/15572536.2006.11832642
Smith ME, Douhan GW, Rizzo DM (2007) Ectomycorrhizal community structure in a xeric Quercus woodland based on rDNA sequence analysis of sporocarps and pooled roots. New Phytologist 174(4). https://doi.org/10.1111/j.1469–8137.2007.02040.x
Smith ME, Schell KJ, Castellano MA et al. (2013) The enigmatic truffle Fevansia aurantiaca is an ectomycorrhizal member of the Albatrellus lineage. Mycorrhiza 23(8): 663–668. https://doi.org/10.1007/s00572–013–0502–2
Smith ME, Amses KR, Elliott TF et al. (2015) New sequestrate fungi from Guyana: Jimtrappea guyanensis gen. sp. nov., Castellanea pakaraimophila gen. sp. nov., and Costatisporus cyanescens gen. sp. nov.(Boletaceae, Boletales). IMA Fungus 6(2): 297–317. https://doi.org/10.5598/imafungus.2015.06.02.03
Sokolski S, Dalpé Y, Seguin S et al. (2010) Conspecificity of DAOM 197198, the model arbuscular mycorrhizal fungus, with Glomus irregulare: molecular evidence with three protein–encoding genes. Botany 88(9): 829–838. https://doi.org/10.1139/b10–050
Somrau AE, Lemmond B, Ramirez NA et al. (2024) The morphology, phylogeny, and distribution of the pine–associated sequestrate fungus Lactarius cinnabarinus comb. nov.(= Zelleromyces cinnabarinus) in the United States, Argentina and Brazil. Plant and Fungal Systematics 69(2): 125–134. https://doi.org/10.35535/pfsyst–2024–0012
Stielow B, Bratek Z, Orczán AKI et al. (2011) Species delimitation in taxonomically difficult fungi: the case of Hymenogaster. PLos One 6(1): e15614. https://doi.org/10.1371/journal.pone.0015614
Sugiyama Y, Murata M, Nara K (2017) A new Rhizopogon species associated with Pinus amamiana in Japan. Mycoscience 59(2): 176–180. https://doi.org/10.1016/j.myc.2017.10.001
Sukarno N, Listiyowati S, Rahayu N et al. (2018) Elaphomyces tropicalis sp. nov.: A new ectomycorrhizal fungus associated with dipterocarps from tropical Indonesia. Mycoscience 60(2): 83–88. https://doi.org/10.1016/j.myc.2018.12.004
Sulzbacher MA, Grebenc T, Nouhra ER et al. (2019) Hysterangium atlanticum sp. nov., forms ectomycorrhizae with Coccoloba species (Polygonaceae) from the Atlantic rainforest of Northeastern Brazil. Symbiosis 78(3): 275–286. https://doi.org/10.1007/s13199–019–00617–3
Takamichi O, Kentaro H, Kohei Y et al. (2020) The surveys and current distribution of endangered of "extinct" sequestrate fungi appeared in the Japanese Red Lists. Truffology 3(1): 17–27. https://jats–truffles.org/wp–content/uploads/truffology/vol_3/T2020–3_Orihara_et_al_10.pdf
Tan YP, Bishop–Hurley SL, Shivas RG et al. (2022) Fungal Planet description sheets: 1436–1477. Persoonia–Molecular Phylogeny and Evolution of Fungi 49(1): 261–350. https://doi.org/10.3767/persoonia.2022.49.08
Trappe JM, Castellano MA, Halling RE et al. (2013) Australasian sequestrate fungi 18: Solioccasus polychromus gen. & sp. nov., a richly colored, tropical to subtropical, hypogeous fungus. Mycologia 105(4): 888–895. https://doi.org/10.3852/12–046
Trappe JM, Kovács GM, Claridge AW (2010) Comparative taxonomy of desert truffles of the Australian outback and the African Kalahari. Mycological Progress 9(1): 131–143. https://doi.org/10.1007/s11557–009–0612–6
Trappe MJ, Trappe JM, Bonito GM (2010). Kalapuya brunnea gen. & sp. nov. and its relationship to the other sequestrate genera in Morchellaceae. Mycologia 102(5): 1058–1065. https://doi.org/10.3852/09–232
Valda S (2021) Rhizopogon vinicolor – Kořenovec vínový, nově nalezený druh podzemní houby na území ČR. Mykologické Listy 150: 1–13. https://czechmycology.org/_ml/ML150.pdf#page=3
Valda S, Kolařík M (2024) Surprising discovery of Sedecula pulvinata in Central Europe–is it really a species endemic to the western USA? Czech Mycology 76(1): 33–44. https://doi.org/10.33585/cmy.76103
van Vooren N (2023) Proposals for the taxonomy of some Pezizales genera or species. Ascomycete.org 15(1): 9–12. https://doi.org/10.25664/art–0365
Vidal JM, Cseh P, Merényi Z et al. (2023) The genus Gautieria (Gomphales) in Europe and the Mediterranean Basin: a morphological and phylogenetic taxonomic revision. Persoonia–Molecular Phylogeny and Evolution of Fungi 50(1): 48–122. https://doi.org/10.3767/persoonia.2023.50.03
Vu D, Groenewald M, De Vries M et al. (2019) Large–scale generation and analysis of filamentous fungal DNA barcodes boosts coverage for kingdom fungi and reveals thresholds for fungal species and higher taxon delimitation. Studies in Mycology 92(1): 135–154. https://doi.org/10.1016/j.simyco.2018.05.001
Wan S, Liu J, Huang L et al. (2021) Tuber qujingense and T. songlu, two new species from Yunnan, China. Phytotaxa 527(4): 248–256. https://doi.org/10.11646/phytotaxa.527.4.2
Wan SP, Huang LL, Cui MJ et al. (2022) Phylogenetic Analyses of Hydnobolites and New Species from China. Journal of Fungi 8(12): 1302. https://doi.org/10.3390/jof8121302
Wang R, Yu FQ, Moreno JP et al. (2021) A new edible Rhizopogon species from Southwest China, and its mycorrhizal synthesis with two native pines. Mycorrhiza 31: 85–92. https://doi.org/10.1007/s00572–020–00996–2
Wang R, Dong G, Li Y et al. (2024) Three New Truffle Species (Tuber, Tuberaceae, Pezizales, and Ascomycota) from Yunnan, China, and Multigen Phylogenetic Arrangement within the Melanosporum Group. Journal of Fungi 10(9): 640. https://doi.org/10.3390/jof10090640
Xu YY, Yan XY, Li T et al. (2020) A taxonomic reassessment of the genus Balsamia from China. MycoKeys 67: 81. https://doi.org/10.3897/mycokeys.67.50068
Xu YY, Yan XY, Li T et al. (2022) The taxonomic revision of Melanogaster (Paxillaceae, Boletales) in China based on molecular and morphological evidence. Mycological Progress 21(12): 98. https://doi.org/10.1007/s11557–022–01842–9
Yamamoto K, Degawa Y, Hirose D et al. (2015) Morphology and phylogeny of four Endogone species and Sphaerocreas pubescens collected in Japan. Mycological Progress 14: 1–17. https://doi.org/10.1007/s11557–015–1111–6
Yamamoto K, Sasaki H, Ohmae M et al. (2020) Leucangium microspermum: Re–examination of Japanese L. carthusianum reveals its taxonomic novelty. Truffology 3(1): 1–7. https://jats–truffles.org/wp–content/uploads/truffology/vol_3/T2020–1_Yamamoto_et_al_Leucangium_10.pdf
Yamamoto K, Degawa Y, Yamada A (2020) Taxonomic study of Endogonaceae in the Japanese islands: New species of Endogone, Jimgerdemannia, and Vinositunica, gen. nov. Mycologia 112(2): 309–328. https://doi.org/10.1080/00275514.2019.1689092
Yamamoto K, Endo N, Ohmae M et al. (2021) Balsamia oblonga (Helvellaceae), a new species from a subalpine forest in Japan. Truffology 4(1): 1–7. https://jats–truffles.org/wp–content/uploads/truffology/vol_4/T2021–1_Yamamoto_et_al.pdf
Yan X, Cao J, Fan L (2018) Four new Tuber species added to the Rufum group from China based on morphological and molecular evidence. Mycologia 110(4): 771–779. https://doi.org/10.1080/00275514.2018.1490120
Yan XY, Xu YY, Li T et al. (2020) Molecular data reveals rich diversity of the sequestrate genus Melanogaster (Boletales, Paxillaceae) with emphasis on the species from China. Research Square. https://doi.org/10.21203/rs.3.rs–100635/v1
Yang KL, Yang ZL, Zhang M et al. (2023) Gautieria mianjin (Gomphales, Basidiomycota), a new species of false truffle from China. Phytotaxa 594(2): 119–129. https://doi.org/10.11646/phytotaxa.594.2.3
Yu F, Goto BT, Magurno F et al. (2022) Glomus chinense and Dominikia gansuensis, two new Glomeraceae species of arbuscular mycorrhizal fungi from high altitude in the Tibetan Plateau. Mycological Progress 21(2): 32. https://doi.org/10.1007/s11557–022–01799–9
Yuan TJ, Raspe O, Li YJ et al. (2021) Choiromyces cerebriformis (Tuberaceae), a new hypogeous species from Yunnan, China. Phytotaxa 482(3): 251–260. https://doi.org/10.11646/phytotaxa.482.3.3
Yuan TJ, Luo HM, Su K et al. (2024)﻿ Three new Melanogaster species (Boletales, Paxillaceae) from southwestern China based on morphological and molecular evidence. MycoKeys 107: 141. https://doi.org/10.3897/mycokeys.107.123565
Zamora JC, de Diego Calonge F, Hosaka K et al. (2014) Systematics of the genus Geastrum (Fungi: Basidiomycota) revisited. Taxon 63(3): 477–497. https://doi.org/10.12705/633.36
Zhou HM, Dai YC, Bian LS et al. (2024) Diversity, divergence time, and biogeography of the genus Albatrellus (Agaricomycetes, Russulales). Mycology 16(2): 738–776. https://doi.org/10.1080/21501203.2024.2386021
Zitouni–Haouar FEH, Alvarado P, Sbissi I et al. (2015) Contrasted genetic diversity, relevance of climate and host plants, and comments on the taxonomic problems of the genus Picoa (Pyronemataceae, Pezizales). PLos One 10(9): e0138513. https://doi.org/10.1371/journal.pone.0138513
Zitouni–Haouar FEH, Bidartondo MI, Moreno G et al. (2023) Bioclimatic origin shapes phylogenetic structure of Tirmania (Pezizaceae): new species and new record from North Africa. Journal of Fungi 9(5): 532. https://doi.org/10.3390/jof9050532
