# Supplementary material for: The contribution of environmental DNA to exploring hypogeous fungal diversity and vulnerability
Source: BMC Microbiol. 2026 Mar 24;26:423. doi: 10.1186/s12866-026-04984-y (PMC13134340; doi:10.1186/s12866-026-04984-y)
Supplement: Supplementary file 4 — Additional file 4. Curated ITS reference database for hypogeous fungal identification. [file 12866_2026_4984_MOESM4_ESM.xlsx]

## Sheet: Table S4
Additional file 4. Curated ITS reference databse for hypogeous fungal identification
Status	ID	Taxon	ITS_ori	Kingdom	Phylum	Class	Order	Family	Genus	Species	source	SSU	ITS1	5_8S	ITS2	LSU	ITS	5_8S_ITS2
Included	SH1227328.10FU_MT153946_refs	k__Fungi;p__Ascomycota;c__Dothideomycetes;o__Abrothallales;f__Abrothallaceae;g__Abrothallus;s__subhalei;sh_SH1227328.10FU_MT153946_refs	CAACCCTTGCTTACCTACCACGTTGCTTCGGCGGGCCCGGGGCAAGCCCCCCGCCCTCGCGGGCGCGCGCCCGCCGGAGGCCAACCAAACTCTGATCAGCGACTGTCTGAGCGAATGCGAAAATAAGTGAAAACTTTTAACAACGGATCTCTTGGTTCTGGCATCGATGAAGAACGCAGCGAAATGCGATAAGTAATGTGAATTGCAGAATTCAGTGAATCATCGAATCTTTGAACGCACATTGCGCCCCCTGGTATTCCGGGGGGCATGCCTGTTCGAGCGTCATTTCACCAATCAAGCTCGGCTTGGTATTGGGCCTCGTCCTTCACCGGACGGGCCTCAAAGCCCCCGGCCGCGCGGTCCCGCTTCAGGCGTAGCAGAGCTTTTGCAGCCTCGCCT…	Fungi	Ascomycota	Dothideomycetes	Abrothallales	Abrothallaceae	Abrothallus	subhalei	UNITE		CAACCCTTGCTTACCTACCACGTTGCTTCGGCGGGCCCGGGGCAAGCCCCCCGCCCTCGCGGGCGCGCGCCCGCCGGAGGCCAACCAAACTCTGATCAGCGACTGTCTGAGCGAATGCGAAAATAAGTGA	AAACTTTTAACAACGGATCTCTTGGTTCTGGCATCGATGAAGAACGCAGCGAAATGCGATAAGTAATGTGAATTGCAGAATTCAGTGAATCATCGAATCTTTGAACGCACATTGCGCCCCCTGGTATTCCGGGGGGCATGCCTGTTCGAGCGTCATTT	CACCAATCAAGCTCGGCTTGGTATTGGGCCTCGTCCTTCACCGGACGGGCCTCAAAGCCCCCGGCCGCGCGGTCCCGCTTCAGGCGTAGCAGAGCTTTTGCAGCCTCGCCTTGGAAGCCGGTGGCCGCGTCGAGCCGCGAAAGCGAACCTTATACATTCACAAG		CAACCCTTGCTTACCTACCACGTTGCTTCGGCGGGCCCGGGGCAAGCCCCCCGCCCTCGCGGGCGCGCGCCCGCCGGAGGCCAACCAAACTCTGATCAGCGACTGTCTGAGCGAATGCGAAAATAAGTGAAAACTTTTAACAACGGATCTCTTGGTTCTGGCATCGATGAAGAACGCAGCGAAATGCGATAAGTAATGTGAATTGCAGAATTCAGTGAATCATCGAATCTTTGAACGCACATTGCGCCCCCTGGTATTCCGGGGGGCATGCCTGTTCGAGCGTCATTTCACCAATCAAGCTCGGCTTGGTATTGGGCCTCGTCCTTCACCGGACGGGCCTCAAAGCCCCCGGCCGCGCGGTCCCGCTTCAGGCGTAGCAGAGCTTTTGCAGCCTCGCCT…	AAACTTTTAACAACGGATCTCTTGGTTCTGGCATCGATGAAGAACGCAGCGAAATGCGATAAGTAATGTGAATTGCAGAATTCAGTGAATCATCGAATCTTTGAACGCACATTGCGCCCCCTGGTATTCCGGGGGGCATGCCTGTTCGAGCGTCATTTCACCAATCAAGCTCGGCTTGGTATTGGGCCTCGTCCTTCACCGGACGGGCCTCAAAGCCCCCGGCCGCGCGGTCCCGCTTCAGGCGTAGCAGAGCTTTTGCAGCCTCGCCTTGGAAGCCGGTGGCCGCGTCGAGCCGCGAAAGCGAACCTTATACATTCACAAG
Included	SH1232203.10FU_KY102517_refs	k__Fungi;p__Ascomycota;c__Saccharomycetes;o__Saccharomycetales;f__Saccharomycetales incertae sedis;g__Candida;s__vrieseae;sh_SH1232203.10FU_KY102517_refs	CAGTTAGTTTATGTTCTCTCTGCCTGCGCTTAGTTGCGCGGCGAGGAACAGACAACCTTACACACTGTGTTTTTGTTTTTATGAAACATTGCTTTGGCTTGGCTTTATTGTCGGGCCAGAGACCAACCTAAACTTCAGATTTTTATTTGAATTGTTTTTTAATTTGTTTGTCAATTTTGTTTGATTAATTTCAAAATAATCTTCAAAACTTTCAACAACGGATCTCTTGGTTCTCGCATCGATGAAGAACGCAGCGAAATGCGATAAGTAATATGAATTGCAGATTTTCGTGAATCATCGAATCTTTGAACGCACATTGCGCCCTCTGGTATTCCGGAGGGCATGCCTGTTTGAGCGTCATTTCTCTCTCAAACCGCAAGGTTTGGTATTGAGTGATAC…	Fungi	Ascomycota	Saccharomycetes	Saccharomycetales	Saccharomycetales incertae sedis	Candida	vrieseae	UNITE		CAGTTAGTTTATGTTCTCTCTGCCTGCGCTTAGTTGCGCGGCGAGGAACAGACAACCTTACACACTGTGTTTTTGTTTTTATGAAACATTGCTTTGGCTTGGCTTTATTGTCGGGCCAGAGACCAACCTAAACTTCAGATTTTTATTTGAATTGTTTTTTAATTTGTTTGTCAATTTTGTTTGATTAATTTCAAAATAATCTTCA	AAACTTTCAACAACGGATCTCTTGGTTCTCGCATCGATGAAGAACGCAGCGAAATGCGATAAGTAATATGAATTGCAGATTTTCGTGAATCATCGAATCTTTGAACGCACATTGCGCCCTCTGGTATTCCGGAGGGCATGCCTGTTTGAGCGTCATTT	CTCTCTCAAACCGCAAGGTTTGGTATTGAGTGATACTCTTAGTTGAACTAGGCGTTTGCTTGAAATGTAACGGCAGGAGTGTACTAGATAGTACGAACTGGTTATTCAATGTATTAGGTTTATCCAACTCGTTGAAACGCTGGGGAAGTAAATTTCTGGTAATTTGGCTCGGCCTTATAACAACAAACATAAG		CAGTTAGTTTATGTTCTCTCTGCCTGCGCTTAGTTGCGCGGCGAGGAACAGACAACCTTACACACTGTGTTTTTGTTTTTATGAAACATTGCTTTGGCTTGGCTTTATTGTCGGGCCAGAGACCAACCTAAACTTCAGATTTTTATTTGAATTGTTTTTTAATTTGTTTGTCAATTTTGTTTGATTAATTTCAAAATAATCTTCAAAACTTTCAACAACGGATCTCTTGGTTCTCGCATCGATGAAGAACGCAGCGAAATGCGATAAGTAATATGAATTGCAGATTTTCGTGAATCATCGAATCTTTGAACGCACATTGCGCCCTCTGGTATTCCGGAGGGCATGCCTGTTTGAGCGTCATTTCTCTCTCAAACCGCAAGGTTTGGTATTGAGTGATAC…	AAACTTTCAACAACGGATCTCTTGGTTCTCGCATCGATGAAGAACGCAGCGAAATGCGATAAGTAATATGAATTGCAGATTTTCGTGAATCATCGAATCTTTGAACGCACATTGCGCCCTCTGGTATTCCGGAGGGCATGCCTGTTTGAGCGTCATTTCTCTCTCAAACCGCAAGGTTTGGTATTGAGTGATACTCTTAGTTGAACTAGGCGTTTGCTTGAAATGTAACGGCAGGAGTGTACTAGATAGTACGAACTGGTTATTCAATGTATTAGGTTTATCCAACTCGTTGAAACGCTGGGGAAGTAAATTTCTGGTAATTTGGCTCGGCCTTATAACAACAAACATAAG
Included	SH1233462.10FU_AY857528_refs	k__Fungi;p__Ascomycota;c__Eurotiomycetes;o__Chaetothyriales;f__Herpotrichiellaceae;g__Exophiala;s__lecanii-corni;sh_SH1233462.10FU_AY857528_refs	ATCATTAACGAGTTAGGGTCTTTTATAGGCTCGACCTCCCAACCCTTTGTTTACCCGACCCACGTTGCTTCGGCGAGCCCGTCTCTCCCTCTCCGGGGGGGCAGACCGCCGGGGGGCCTTCAAACCGTCCTCTGGCCCGCGCTCGTCGGTGGCCAACCTTTACAAATTCTTAATTAAACGTGTCTACTCTGAGTACTATTTTTTAATTAAAAGCAAAACTTTCAACAACGGATCTCTTGGTTCTGGCATCGATGAAGAACGCAGCGAAATGCGATAAGTAATGCGAATTGCAGAATTCCAGTGAGTCATCGAATCTTTGAACGCACATTGCGCCCTTTGGCATTCCGAAGGGCATGCCTGTTCGAGCGTCATTATCACCTCTCAAGCCCCCCTTTTCTG…	Fungi	Ascomycota	Eurotiomycetes	Chaetothyriales	Herpotrichiellaceae	Exophiala	lecanii-corni	UNITE		ATCATTAACGAGTTAGGGTCTTTTATAGGCTCGACCTCCCAACCCTTTGTTTACCCGACCCACGTTGCTTCGGCGAGCCCGTCTCTCCCTCTCCGGGGGGGCAGACCGCCGGGGGGCCTTCAAACCGTCCTCTGGCCCGCGCTCGTCGGTGGCCAACCTTTACAAATTCTTAATTAAACGTGTCTACTCTGAGTACTATTTTTTAATTAAAAGCA	AAACTTTCAACAACGGATCTCTTGGTTCTGGCATCGATGAAGAACGCAGCGAAATGCGATAAGTAATGCGAATTGCAGAATTCCAGTGAGTCATCGAATCTTTGAACGCACATTGCGCCCTTTGGCATTCCGAAGGGCATGCCTGTTCGAGCGTCATTA	TCACCTCTCAAGCCCCCCTTTTCTGGGCTTGGTGTTGGACGGCCTGGCGTCGGCGACGACCCCACCTCCCAAAGACAATGACGGCGGCTTCGTGAGACCCCCGGTACACTGAGTTCCTCACCGAACACGTACTGGATCAAGGGTAGACGGAGCCCCGGTCGACCTCCCCTCACAGGGAGACACTTTTTTACAAGGTTGACC		ATCATTAACGAGTTAGGGTCTTTTATAGGCTCGACCTCCCAACCCTTTGTTTACCCGACCCACGTTGCTTCGGCGAGCCCGTCTCTCCCTCTCCGGGGGGGCAGACCGCCGGGGGGCCTTCAAACCGTCCTCTGGCCCGCGCTCGTCGGTGGCCAACCTTTACAAATTCTTAATTAAACGTGTCTACTCTGAGTACTATTTTTTAATTAAAAGCAAAACTTTCAACAACGGATCTCTTGGTTCTGGCATCGATGAAGAACGCAGCGAAATGCGATAAGTAATGCGAATTGCAGAATTCCAGTGAGTCATCGAATCTTTGAACGCACATTGCGCCCTTTGGCATTCCGAAGGGCATGCCTGTTCGAGCGTCATTATCACCTCTCAAGCCCCCCTTTTCTG…	AAACTTTCAACAACGGATCTCTTGGTTCTGGCATCGATGAAGAACGCAGCGAAATGCGATAAGTAATGCGAATTGCAGAATTCCAGTGAGTCATCGAATCTTTGAACGCACATTGCGCCCTTTGGCATTCCGAAGGGCATGCCTGTTCGAGCGTCATTATCACCTCTCAAGCCCCCCTTTTCTGGGCTTGGTGTTGGACGGCCTGGCGTCGGCGACGACCCCACCTCCCAAAGACAATGACGGCGGCTTCGTGAGACCCCCGGTACACTGAGTTCCTCACCGAACACGTACTGGATCAAGGGTAGACGGAGCCCCGGTCGACCTCCCCTCACAGGGAGACACTTTTTTACAAGGTTGACC
Included	SH1236832.10FU_HQ423449_refs	k__Fungi;p__Ascomycota;c__Dothideomycetes;o__Capnodiales;f__Johansoniaceae;g__Johansonia;s__chapadensis;sh_SH1236832.10FU_HQ423449_refs	CCGAGTGAGGGTCCTCGTGGCCCAACCTCCAACCCCCTGTGAGACCGACCGCGTTGCTTTGGGGGTGACCCTGTCCGGGCCCCCCGGAGGCACATATGAAACTCTTGTTATCTGTACGTCCGAGTCTTATTATCAATAAGCAAAACTTTCAACAACGGATCTCTTGGTTCTGGCATCGATGAAGAACGCAGCGAAACGCGATAGGTAATGTGAATTGCAGAATTCAGTGAATCATCGAATCTTTGAACGCACATTGCGCCCCCTGGTATTCCGGGGGGCATGCCTGTTCGAGCGTCATTACACCCCTCAAGCACCGCTTGGTATTGGGCGTCGCGGCCTGCCGCGCGCCCCAAAGTCACCGGCCGGGTGACCCGTCTCGGAGCGTCGTAGCATCGTCTC…	Fungi	Ascomycota	Dothideomycetes	Capnodiales	Johansoniaceae	Johansonia	chapadensis	UNITE		CCGAGTGAGGGTCCTCGTGGCCCAACCTCCAACCCCCTGTGAGACCGACCGCGTTGCTTTGGGGGTGACCCTGTCCGGGCCCCCCGGAGGCACATATGAAACTCTTGTTATCTGTACGTCCGAGTCTTATTATCAATAAGCA	AAACTTTCAACAACGGATCTCTTGGTTCTGGCATCGATGAAGAACGCAGCGAAACGCGATAGGTAATGTGAATTGCAGAATTCAGTGAATCATCGAATCTTTGAACGCACATTGCGCCCCCTGGTATTCCGGGGGGCATGCCTGTTCGAGCGTCATTA	CACCCCTCAAGCACCGCTTGGTATTGGGCGTCGCGGCCTGCCGCGCGCCCCAAAGTCACCGGCCGGGTGACCCGTCTCGGAGCGTCGTAGCATCGTCTCGCTCCCCGCGGCGGGTGGCCCCGCGCCGACCCAAATCCAAATTCACCAAG		CCGAGTGAGGGTCCTCGTGGCCCAACCTCCAACCCCCTGTGAGACCGACCGCGTTGCTTTGGGGGTGACCCTGTCCGGGCCCCCCGGAGGCACATATGAAACTCTTGTTATCTGTACGTCCGAGTCTTATTATCAATAAGCAAAACTTTCAACAACGGATCTCTTGGTTCTGGCATCGATGAAGAACGCAGCGAAACGCGATAGGTAATGTGAATTGCAGAATTCAGTGAATCATCGAATCTTTGAACGCACATTGCGCCCCCTGGTATTCCGGGGGGCATGCCTGTTCGAGCGTCATTACACCCCTCAAGCACCGCTTGGTATTGGGCGTCGCGGCCTGCCGCGCGCCCCAAAGTCACCGGCCGGGTGACCCGTCTCGGAGCGTCGTAGCATCGTCTC…	AAACTTTCAACAACGGATCTCTTGGTTCTGGCATCGATGAAGAACGCAGCGAAACGCGATAGGTAATGTGAATTGCAGAATTCAGTGAATCATCGAATCTTTGAACGCACATTGCGCCCCCTGGTATTCCGGGGGGCATGCCTGTTCGAGCGTCATTACACCCCTCAAGCACCGCTTGGTATTGGGCGTCGCGGCCTGCCGCGCGCCCCAAAGTCACCGGCCGGGTGACCCGTCTCGGAGCGTCGTAGCATCGTCTCGCTCCCCGCGGCGGGTGGCCCCGCGCCGACCCAAATCCAAATTCACCAAG
Included	SH1238518.10FU_DQ103547_refs	k__Fungi;p__Ascomycota;c__Dothideomycetes;o__Botryosphaeriales;f__Botryosphaeriaceae;g__Lasiodiplodia;s__venezuelensis;sh_SH1238518.10FU_DQ103547_refs	GGAAGGATCATTACCGAGTTCTCGGGCTTCGGCTCGACTCTCCCACCCTTTGTGAACGTACCTCTGTTGCTTTGGCGGCCCCGGCCGCCAGAGGACCTTCAAACTCCAGTCAGTAAACGCAGACGTCTGAAAAAACAAGTTAATAAACTAAAACTTTCAACAACGGATCTCTTGGTTCTGGCATCGATGAAGAACGCAGCGAAATGCGATAAGTAATGTGAATTGCAGAATTCAGTGAATCATCGAATCTTTGAACGCACATTGCGCCCCTTGGTATTCCGGGGGGCATGCCTGTTCGAGCGTCATTACAACCCTCAAGCTCTGCTTGGTATTGGGCACCGTCCTCACTGCGGACGCGCCTCGAAGACCTCGGCGGTGGCTGTTCGGCCCTCAAGCGTA…	Fungi	Ascomycota	Dothideomycetes	Botryosphaeriales	Botryosphaeriaceae	Lasiodiplodia	venezuelensis	UNITE		GGAAGGATCATTACCGAGTTCTCGGGCTTCGGCTCGACTCTCCCACCCTTTGTGAACGTACCTCTGTTGCTTTGGCGGCCCCGGCCGCCAGAGGACCTTCAAACTCCAGTCAGTAAACGCAGACGTCTGAAAAAACAAGTTAATAAACTA	AAACTTTCAACAACGGATCTCTTGGTTCTGGCATCGATGAAGAACGCAGCGAAATGCGATAAGTAATGTGAATTGCAGAATTCAGTGAATCATCGAATCTTTGAACGCACATTGCGCCCCTTGGTATTCCGGGGGGCATGCCTGTTCGAGCGTCATTA	CAACCCTCAAGCTCTGCTTGGTATTGGGCACCGTCCTCACTGCGGACGCGCCTCGAAGACCTCGGCGGTGGCTGTTCGGCCCTCAAGCGTAGTAGAATACACCTCGCTTTGGAGCGGTCGGCGTCGCCCGCCGGACGAACCTTCTGAACTTTTCTCAA	GGTTGACCTCGGAT	GGAAGGATCATTACCGAGTTCTCGGGCTTCGGCTCGACTCTCCCACCCTTTGTGAACGTACCTCTGTTGCTTTGGCGGCCCCGGCCGCCAGAGGACCTTCAAACTCCAGTCAGTAAACGCAGACGTCTGAAAAAACAAGTTAATAAACTAAAACTTTCAACAACGGATCTCTTGGTTCTGGCATCGATGAAGAACGCAGCGAAATGCGATAAGTAATGTGAATTGCAGAATTCAGTGAATCATCGAATCTTTGAACGCACATTGCGCCCCTTGGTATTCCGGGGGGCATGCCTGTTCGAGCGTCATTACAACCCTCAAGCTCTGCTTGGTATTGGGCACCGTCCTCACTGCGGACGCGCCTCGAAGACCTCGGCGGTGGCTGTTCGGCCCTCAAGCGTA…	AAACTTTCAACAACGGATCTCTTGGTTCTGGCATCGATGAAGAACGCAGCGAAATGCGATAAGTAATGTGAATTGCAGAATTCAGTGAATCATCGAATCTTTGAACGCACATTGCGCCCCTTGGTATTCCGGGGGGCATGCCTGTTCGAGCGTCATTACAACCCTCAAGCTCTGCTTGGTATTGGGCACCGTCCTCACTGCGGACGCGCCTCGAAGACCTCGGCGGTGGCTGTTCGGCCCTCAAGCGTAGTAGAATACACCTCGCTTTGGAGCGGTCGGCGTCGCCCGCCGGACGAACCTTCTGAACTTTTCTCAA
Included	SH1238602.10FU_MT028612_refs	k__Fungi;p__Ascomycota;c__Dothideomycetes;o__Botryosphaeriales;f__Botryosphaeriaceae;g__Neofusicoccum;s__magniconidium;sh_SH1238602.10FU_MT028612_refs	CCTGCGGAAGGATCATTACCGAGTTGATTCGAGCCCCGGCTCGACTCTCCCACCCTATGTGTACCTACCTCTGTTGCTTTGGCGGGCCGCGGTCCTCCGCACCGGCTCCCTTTGGGGGCTGGCCAGCGCCCGCCAGAGGACCACAAAACTCCAGTCAGTAAACGTCGCAGTCTGAAAAACAAGTTAATAAACTAAAACTTTCAACAACGGATCTCTTGGTTCTGGCATCGATGAAGAACGCAGCGAAATGCGATAAGTAATGTGAATTGCAGAATTCAGTGAATCATCGAATCTTTGAACGCACATTGCGCCCCTTGGTATTCCGAGGGGCATGCCTGTTCGAGCGTCATTTCAACCCTCAAGCTCTGCTTGGTATTGGGCTCCGTCCTCTGCGGACGC…	Fungi	Ascomycota	Dothideomycetes	Botryosphaeriales	Botryosphaeriaceae	Neofusicoccum	magniconidium	UNITE	CCTGCGGAAGGATCATTA	CCGAGTTGATTCGAGCCCCGGCTCGACTCTCCCACCCTATGTGTACCTACCTCTGTTGCTTTGGCGGGCCGCGGTCCTCCGCACCGGCTCCCTTTGGGGGCTGGCCAGCGCCCGCCAGAGGACCACAAAACTCCAGTCAGTAAACGTCGCAGTCTGAAAAACAAGTTAATAAACTA	AAACTTTCAACAACGGATCTCTTGGTTCTGGCATCGATGAAGAACGCAGCGAAATGCGATAAGTAATGTGAATTGCAGAATTCAGTGAATCATCGAATCTTTGAACGCACATTGCGCCCCTTGGTATTCCGAGGGGCATGCCTGTTCGAGCGTCATTT	CAACCCTCAAGCTCTGCTTGGTATTGGGCTCCGTCCTCTGCGGACGCGCCTTAAAGACCTCGGCGGTGGCGTCTTGCCTCAAGCGTAGTAGAAAACACCTCGCTTTGGAGCGCACGGCGCCGCCCGCCGGACGAACCTTTGAATTTTTCTCGAG		CCGAGTTGATTCGAGCCCCGGCTCGACTCTCCCACCCTATGTGTACCTACCTCTGTTGCTTTGGCGGGCCGCGGTCCTCCGCACCGGCTCCCTTTGGGGGCTGGCCAGCGCCCGCCAGAGGACCACAAAACTCCAGTCAGTAAACGTCGCAGTCTGAAAAACAAGTTAATAAACTAAAACTTTCAACAACGGATCTCTTGGTTCTGGCATCGATGAAGAACGCAGCGAAATGCGATAAGTAATGTGAATTGCAGAATTCAGTGAATCATCGAATCTTTGAACGCACATTGCGCCCCTTGGTATTCCGAGGGGCATGCCTGTTCGAGCGTCATTTCAACCCTCAAGCTCTGCTTGGTATTGGGCTCCGTCCTCTGCGGACGCGCCTTAAAGACCTCGGCG…	AAACTTTCAACAACGGATCTCTTGGTTCTGGCATCGATGAAGAACGCAGCGAAATGCGATAAGTAATGTGAATTGCAGAATTCAGTGAATCATCGAATCTTTGAACGCACATTGCGCCCCTTGGTATTCCGAGGGGCATGCCTGTTCGAGCGTCATTTCAACCCTCAAGCTCTGCTTGGTATTGGGCTCCGTCCTCTGCGGACGCGCCTTAAAGACCTCGGCGGTGGCGTCTTGCCTCAAGCGTAGTAGAAAACACCTCGCTTTGGAGCGCACGGCGCCGCCCGCCGGACGAACCTTTGAATTTTTCTCGAG
Included	SH1238654.10FU_AY615185_refs	k__Fungi;p__Ascomycota;c__Dothideomycetes;o__Botryosphaeriales;f__Botryosphaeriaceae;g__Neofusicoccum;s__mangiferae;sh_SH1238654.10FU_AY615185_refs	GGAAGGATCATTACCGAGTTGATTCGAGCTCCGGCTCGACTCTCCCACCCTATGTGTACCTTACCTCCGTTGCTTTGGCGGGCCGCGGTCCTCCGCACCGGCTCCCCTCGAGGGGGCTGGCCAGCGCCCGCCAGAGGACCACAAAACTCCAGTCAGTGAACGTTGCAGCCTGAAAAACAAGTTAATAAACTAAAACTTTCAACAACGGATCTCTTGGTTCTGGCATCGATGAAGAACGCAGCGAAATGCGATAAGTAATGTGAATTGCAGAATTCAGTGAATCATCGAATCTTTGAACGCACATTGCGCCCCTTGGTATTCCGAGGGGCATGCCTGTTCGAGCGTCATTTCAACCCTCAAGCTCTGCTTGGTATTGGGCTCCGTCCTCCGCGGACGCGC…	Fungi	Ascomycota	Dothideomycetes	Botryosphaeriales	Botryosphaeriaceae	Neofusicoccum	mangiferae	UNITE		GGAAGGATCATTACCGAGTTGATTCGAGCTCCGGCTCGACTCTCCCACCCTATGTGTACCTTACCTCCGTTGCTTTGGCGGGCCGCGGTCCTCCGCACCGGCTCCCCTCGAGGGGGCTGGCCAGCGCCCGCCAGAGGACCACAAAACTCCAGTCAGTGAACGTTGCAGCCTGAAAAACAAGTTAATAAACTA	AAACTTTCAACAACGGATCTCTTGGTTCTGGCATCGATGAAGAACGCAGCGAAATGCGATAAGTAATGTGAATTGCAGAATTCAGTGAATCATCGAATCTTTGAACGCACATTGCGCCCCTTGGTATTCCGAGGGGCATGCCTGTTCGAGCGTCATTT	CAACCCTCAAGCTCTGCTTGGTATTGGGCTCCGTCCTCCGCGGACGCGCCTCAAAGACCTCGGCGGTGGCGTCTTGCCTCAAGCGTAGTAGAAAACACCTCGCTTTGGAGCGCACGGCGTCGCCCGCCGGACGAACCTTTGAATATTTTTTCTCAA	GGTTGACCTCGGAT	GGAAGGATCATTACCGAGTTGATTCGAGCTCCGGCTCGACTCTCCCACCCTATGTGTACCTTACCTCCGTTGCTTTGGCGGGCCGCGGTCCTCCGCACCGGCTCCCCTCGAGGGGGCTGGCCAGCGCCCGCCAGAGGACCACAAAACTCCAGTCAGTGAACGTTGCAGCCTGAAAAACAAGTTAATAAACTAAAACTTTCAACAACGGATCTCTTGGTTCTGGCATCGATGAAGAACGCAGCGAAATGCGATAAGTAATGTGAATTGCAGAATTCAGTGAATCATCGAATCTTTGAACGCACATTGCGCCCCTTGGTATTCCGAGGGGCATGCCTGTTCGAGCGTCATTTCAACCCTCAAGCTCTGCTTGGTATTGGGCTCCGTCCTCCGCGGACGCGC…	AAACTTTCAACAACGGATCTCTTGGTTCTGGCATCGATGAAGAACGCAGCGAAATGCGATAAGTAATGTGAATTGCAGAATTCAGTGAATCATCGAATCTTTGAACGCACATTGCGCCCCTTGGTATTCCGAGGGGCATGCCTGTTCGAGCGTCATTTCAACCCTCAAGCTCTGCTTGGTATTGGGCTCCGTCCTCCGCGGACGCGCCTCAAAGACCTCGGCGGTGGCGTCTTGCCTCAAGCGTAGTAGAAAACACCTCGCTTTGGAGCGCACGGCGTCGCCCGCCGGACGAACCTTTGAATATTTTTTCTCAA
Included	SH1238666.10FU_KF777138_refs	k__Fungi;p__Ascomycota;c__Dothideomycetes;o__Botryosphaeriales;f__Botryosphaeriaceae;g__Alanphillipsia;s__aloes;sh_SH1238666.10FU_KF777138_refs	CCGAGTTCTCGGGCTCCGGCTCGACTCTCCCACCCTTTGTGAACATACCTCTGTTGCTTTGGCGGCCGCCCCGGGCTCCGCGCCCGGGTCATGCCGCCAGAGGACCTTCAAACTCCAGTCAGTGAACGTCGAAGTCTGATAATCAAGTTAATAAACTAAAACTTTCAACAACGGATCTCTTGGTTCTGGCATCGATGAAGAACGCAGCGAAATGCGATAAGTAATGTGAATTGCAGAATTCAGTGAATCATCGAATCTTTGAACGCACATTGCGCCCCTTGGTATTCCGAGGGGCATGCCTGTTCGAGCGTCATTACAACCCTCAAGCTCTGCTTGGTATTGGGCGCCGTCCTCGTTGCGGACGCGCCTCAAAGACCTCGGCGGTGGCGTCTAGCCCTC…	Fungi	Ascomycota	Dothideomycetes	Botryosphaeriales	Botryosphaeriaceae	Alanphillipsia	aloes	UNITE		CCGAGTTCTCGGGCTCCGGCTCGACTCTCCCACCCTTTGTGAACATACCTCTGTTGCTTTGGCGGCCGCCCCGGGCTCCGCGCCCGGGTCATGCCGCCAGAGGACCTTCAAACTCCAGTCAGTGAACGTCGAAGTCTGATAATCAAGTTAATAAACTA	AAACTTTCAACAACGGATCTCTTGGTTCTGGCATCGATGAAGAACGCAGCGAAATGCGATAAGTAATGTGAATTGCAGAATTCAGTGAATCATCGAATCTTTGAACGCACATTGCGCCCCTTGGTATTCCGAGGGGCATGCCTGTTCGAGCGTCATTA	CAACCCTCAAGCTCTGCTTGGTATTGGGCGCCGTCCTCGTTGCGGACGCGCCTCAAAGACCTCGGCGGTGGCGTCTAGCCCTCAAGCGTAGTAGAAAACACCTCGCTTTGGAGCGGTTGGCGTCGCCCGCCGGACGAACCTTCTGAACTCTTCTCAAG		CCGAGTTCTCGGGCTCCGGCTCGACTCTCCCACCCTTTGTGAACATACCTCTGTTGCTTTGGCGGCCGCCCCGGGCTCCGCGCCCGGGTCATGCCGCCAGAGGACCTTCAAACTCCAGTCAGTGAACGTCGAAGTCTGATAATCAAGTTAATAAACTAAAACTTTCAACAACGGATCTCTTGGTTCTGGCATCGATGAAGAACGCAGCGAAATGCGATAAGTAATGTGAATTGCAGAATTCAGTGAATCATCGAATCTTTGAACGCACATTGCGCCCCTTGGTATTCCGAGGGGCATGCCTGTTCGAGCGTCATTACAACCCTCAAGCTCTGCTTGGTATTGGGCGCCGTCCTCGTTGCGGACGCGCCTCAAAGACCTCGGCGGTGGCGTCTAGCCCTC…	AAACTTTCAACAACGGATCTCTTGGTTCTGGCATCGATGAAGAACGCAGCGAAATGCGATAAGTAATGTGAATTGCAGAATTCAGTGAATCATCGAATCTTTGAACGCACATTGCGCCCCTTGGTATTCCGAGGGGCATGCCTGTTCGAGCGTCATTACAACCCTCAAGCTCTGCTTGGTATTGGGCGCCGTCCTCGTTGCGGACGCGCCTCAAAGACCTCGGCGGTGGCGTCTAGCCCTCAAGCGTAGTAGAAAACACCTCGCTTTGGAGCGGTTGGCGTCGCCCGCCGGACGAACCTTCTGAACTCTTCTCAAG
Included	SH1239419.10FU_FR832474_refs	k__Fungi;p__Ascomycota;c__Ascomycota incertae sedis;o__Ascomycota incertae sedis;f__Ascomycota incertae sedis;g__Scolecobasidium;s__lascauxense;sh_SH1239419.10FU_FR832474_refs	AAGGATCATTACTGAGTGGCTGGAGCTCCCCGCTTGCGGGGGGCCGGTTACCCGACCTTTTGTCATGTGGGCCGCGCGTCCGGACCTCTCGGGGGCCGGCGCCGGCATCTTCAGGTTCGGCGGAAGCGGTGGGGCGTCTCCTGGCGCCCTGCCCGCCGCCGGTCGTATTCTCCAACTCTTGTTGTGTAACGGATGAAGTCTGACGTGAAAACAAACAAAAAAAAAGCAAAACTTTCAACAACGGATCTCTTGGCTCTGGCAACGATGAAGAACGCAGCGAAACGCGAAAGGTAATGCGAATTGCAGAATCAGTGAGTCATCGAATTTTTGAACGCACATTGCGCCTCTCGGTATTCCGGGAGGCACGCCTGTTCGAGCGCCATTACAAACTCCAAGCCC…	Fungi	Ascomycota	Ascomycota incertae sedis	Ascomycota incertae sedis	Ascomycota incertae sedis	Scolecobasidium	lascauxense	UNITE		AAGGATCATTACTGAGTGGCTGGAGCTCCCCGCTTGCGGGGGGCCGGTTACCCGACCTTTTGTCATGTGGGCCGCGCGTCCGGACCTCTCGGGGGCCGGCGCCGGCATCTTCAGGTTCGGCGGAAGCGGTGGGGCGTCTCCTGGCGCCCTGCCCGCCGCCGGTCGTATTCTCCAACTCTTGTTGTGTAACGGATGAAGTCTGACGTGAAAACAAACAAAAAAAAAGCA	AAACTTTCAACAACGGATCTCTTGGCTCTGGCAACGATGAAGAACGCAGCGAAACGCGAAAGGTAATGCGAATTGCAGAATCAGTGAGTCATCGAATTTTTGAACGCACATTGCGCCTCTCGGTATTCCGGGAGGCACGCCTGTTCGAGCGCCATTA	CAAACTCCAAGCCCCGGCTTGATGTTGGGCGACGTCCTGTAAGAGGGGCGCGCCTGGAACGTGTGGGCGGCGGAGGCCAGACCGCGAGCGTAGCAAGACTTCGGTCATCGCTCGTACGGCTCTGGCAGACGACCAGCCGGTTACGACGTGGTCGGGGAGCGCGAGCCCCCCGTCGACGACGACAGCAACCAAAAC	GTTTGGCCTCGGATCAGGCGGGGATACCCGCTGAACTTAA	AAGGATCATTACTGAGTGGCTGGAGCTCCCCGCTTGCGGGGGGCCGGTTACCCGACCTTTTGTCATGTGGGCCGCGCGTCCGGACCTCTCGGGGGCCGGCGCCGGCATCTTCAGGTTCGGCGGAAGCGGTGGGGCGTCTCCTGGCGCCCTGCCCGCCGCCGGTCGTATTCTCCAACTCTTGTTGTGTAACGGATGAAGTCTGACGTGAAAACAAACAAAAAAAAAGCAAAACTTTCAACAACGGATCTCTTGGCTCTGGCAACGATGAAGAACGCAGCGAAACGCGAAAGGTAATGCGAATTGCAGAATCAGTGAGTCATCGAATTTTTGAACGCACATTGCGCCTCTCGGTATTCCGGGAGGCACGCCTGTTCGAGCGCCATTACAAACTCCAAGCCC…	AAACTTTCAACAACGGATCTCTTGGCTCTGGCAACGATGAAGAACGCAGCGAAACGCGAAAGGTAATGCGAATTGCAGAATCAGTGAGTCATCGAATTTTTGAACGCACATTGCGCCTCTCGGTATTCCGGGAGGCACGCCTGTTCGAGCGCCATTACAAACTCCAAGCCCCGGCTTGATGTTGGGCGACGTCCTGTAAGAGGGGCGCGCCTGGAACGTGTGGGCGGCGGAGGCCAGACCGCGAGCGTAGCAAGACTTCGGTCATCGCTCGTACGGCTCTGGCAGACGACCAGCCGGTTACGACGTGGTCGGGGAGCGCGAGCCCCCCGTCGACGACGACAGCAACCAAAAC
Included	SH1239745.10FU_MK810903_refs	k__Fungi;p__Ascomycota;c__Dothideomycetes;o__Venturiales;f__Sympoventuriaceae;g__Neofusicladium;s__eucalypti;sh_SH1239745.10FU_MK810903_refs	CTGGGTTTACGGGCCATGTGCCCGCTCCCCACCCTTTGCATTGAGACGCGAAAGCCTCCCAACCATTATTTTGGCTGCGGACGCGCCGTCCTCCAGGGCACACGCCCCGGGGACCAACGGCTCTGCCCGGCCGGAATTGAAAAACCTGAGCAAGATTGAAGTCTGATCAGATTGTAAATAAGCGAAAACTTTCAACAACGGATCTCTTGGTTCTGGCAACGATGAAGAACGCAGCGAAATGCGATAAGTAATGTGAATTGCAGAATTCAGTGAATCATCGAATCTTTGAACGCACATTGCGCCCCCTGGTATTCCGGGGGGCACACCTGTCCGAGCGCCATTTCACCCCCCAAGCACTGCTTGATGTTGGGCGCTGACGCGTAGGCACGCCCCGAACCT…	Fungi	Ascomycota	Dothideomycetes	Venturiales	Sympoventuriaceae	Neofusicladium	eucalypti	UNITE		CTGGGTTTACGGGCCATGTGCCCGCTCCCCACCCTTTGCATTGAGACGCGAAAGCCTCCCAACCATTATTTTGGCTGCGGACGCGCCGTCCTCCAGGGCACACGCCCCGGGGACCAACGGCTCTGCCCGGCCGGAATTGAAAAACCTGAGCAAGATTGAAGTCTGATCAGATTGTAAATAAGCGA	AAACTTTCAACAACGGATCTCTTGGTTCTGGCAACGATGAAGAACGCAGCGAAATGCGATAAGTAATGTGAATTGCAGAATTCAGTGAATCATCGAATCTTTGAACGCACATTGCGCCCCCTGGTATTCCGGGGGGCACACCTGTCCGAGCGCCATTT	CACCCCCCAAGCACTGCTTGATGTTGGGCGCTGACGCGTAGGCACGCCCCGAACCTTTAGGCGCCCCGCGGCGGCTCCGAGCGTAGCAAGAGAAATCCCTCGCTCCGATCACCGCCCGCGGCGACCGCCTGGAAACCC		CTGGGTTTACGGGCCATGTGCCCGCTCCCCACCCTTTGCATTGAGACGCGAAAGCCTCCCAACCATTATTTTGGCTGCGGACGCGCCGTCCTCCAGGGCACACGCCCCGGGGACCAACGGCTCTGCCCGGCCGGAATTGAAAAACCTGAGCAAGATTGAAGTCTGATCAGATTGTAAATAAGCGAAAACTTTCAACAACGGATCTCTTGGTTCTGGCAACGATGAAGAACGCAGCGAAATGCGATAAGTAATGTGAATTGCAGAATTCAGTGAATCATCGAATCTTTGAACGCACATTGCGCCCCCTGGTATTCCGGGGGGCACACCTGTCCGAGCGCCATTTCACCCCCCAAGCACTGCTTGATGTTGGGCGCTGACGCGTAGGCACGCCCCGAACCT…	AAACTTTCAACAACGGATCTCTTGGTTCTGGCAACGATGAAGAACGCAGCGAAATGCGATAAGTAATGTGAATTGCAGAATTCAGTGAATCATCGAATCTTTGAACGCACATTGCGCCCCCTGGTATTCCGGGGGGCACACCTGTCCGAGCGCCATTTCACCCCCCAAGCACTGCTTGATGTTGGGCGCTGACGCGTAGGCACGCCCCGAACCTTTAGGCGCCCCGCGGCGGCTCCGAGCGTAGCAAGAGAAATCCCTCGCTCCGATCACCGCCCGCGGCGACCGCCTGGAAACCC
Included	SH1241730.10FU_DQ223733_refs	k__Fungi;p__Ascomycota;c__Sordariomycetes;o__Xylariales;f__Hypoxylaceae;g__Annulohypoxylon;s__atroroseum;sh_SH1241730.10FU_DQ223733_refs	CTGAGTTATCAAAAACTCCAACCCTTTGTGAACCTACCTATGTTTCCTCCGGCGTACCGCTGTAGCCTACCCGCAGGGCTCCCCCTTAGGGGGGTTTTGCTGGGGAGGTGCCTGAGTGCTACCTATCCTTCGGGGTACGGTTAGTGCAGTGAAGGTGCCGACCAAGGCCTCGGCGGCGCCGAGTAGGACCGCTCCAAACTTAAGCACTTAGTGCATCCAACCCCGCGTTGAACAACTATCGAAAATTTGCTTTTGCTTTTTTTCTTTACGCTAAAACGTCTTTCCCCGGTTGGAATTATTGCTCGAAATGATAATTTCCTTACCCTGTAGTCGTTTGTTTTCAAGCTACAATATATCTGCTCGAATAAAATTGCTTCAATATTTGCTCGAAAATTGTTC…	Fungi	Ascomycota	Sordariomycetes	Xylariales	Hypoxylaceae	Annulohypoxylon	atroroseum	UNITE		CTGAGTTATCAAAAACTCCAACCCTTTGTGAACCTACCTATGTTTCCTCCGGCGTACCGCTGTAGCCTACCCGCAGGGCTCCCCCTTAGGGGGGTTTTGCTGGGGAGGTGCCTGAGTGCTACCTATCCTTCGGGGTACGGTTAGTGCAGTGAAGGTGCCGACCAAGGCCTCGGCGGCGCCGAGTAGGACCGCTCCAAACTTAAGCACTTAGTGCATCCAACCCCGCGTTGAACAACTATCGAAAATTTGCTTTTGCTTTTTTTCTTTACGCTAAAACGTCTTTCCCCGGTTGGAATTATTGCTCGAAATGATAATTTCCTTACCCTGTAGTCGTTTGTTTTCAAGCTACAATATATCTGCTCGAATAAAATTGCTTCAATATTTGCTCGAAAATTGTTC…	AAACTTTCAACAACGGATCTCTTGGTTCTGGCATCGATGAAGAACGCAGCGAAATGCGATAAGTAATGTGAATTGCAGAATTCAGTGAATCATCGAATCTTTGAACGCACATTGCGCCCATTAGTATTCTAGTGGGCATGCCTATTCGAGCGTCATTA		GGCCTCGGCGGCGCCGAGTAGGACCGCTCCAAACTTAAGCACTTAGTGCATCCAACCCCGCGTTGAACAACTATCGAAAATTTGCTTTTGCTTTTTTTCTTTACGCTAAAACGTCTTTCCCCGGTTGGAATTATTGCTCGAAATGATAATTTCCTTACCCTGTAGTCGTTTGTTTTCAAGCTACAATATATCTGCTCGAATAAAATTGCTTCAATATTTGCTCGAAAATTGTTCAAAGCTCTTGAGGGGTCTGAATGAATTCATAAAAATTGGCAAAAGCCACCTATAAACTACGGTTTTTAGGGGGTGATCAAACCAAGGTTTTAAAACCAAATACGTTAAACTTTCAACAACGGATCTCTTGGTTCTGGCATCGATGAAGAACGCAGCGAAATGCGA…	CTGAGTTATCAAAAACTCCAACCCTTTGTGAACCTACCTATGTTTCCTCCGGCGTACCGCTGTAGCCTACCCGCAGGGCTCCCCCTTAGGGGGGTTTTGCTGGGGAGGTGCCTGAGTGCTACCTATCCTTCGGGGTACGGTTAGTGCAGTGAAGGTGCCGACCAAGGCCTCGGCGGCGCCGAGTAGGACCGCTCCAAACTTAAGCACTTAGTGCATCCAACCCCGCGTTGAACAACTATCGAAAATTTGCTTTTGCTTTTTTTCTTTACGCTAAAACGTCTTTCCCCGGTTGGAATTATTGCTCGAAATGATAATTTCCTTACCCTGTAGTCGTTTGTTTTCAAGCTACAATATATCTGCTCGAATAAAATTGCTTCAATATTTGCTCGAAAATTGTTC…	AAACTTTCAACAACGGATCTCTTGGTTCTGGCATCGATGAAGAACGCAGCGAAATGCGATAAGTAATGTGAATTGCAGAATTCAGTGAATCATCGAATCTTTGAACGCACATTGCGCCCATTAGTATTCTAGTGGGCATGCCTATTCGAGCGTCATTA
Included	SH1248410.10FU_MZ330789_refs	k__Fungi;p__Ascomycota;c__Lecanoromycetes;o__Acarosporales;f__Acarosporaceae;g__Glypholecia;s__qinghaiensis;sh_SH1248410.10FU_MZ330789_refs	CAGAGTTGGGGTCTTTCAGGCCCAACCTCCCAACCCTATGTGTACCTACATTTGTTGCTTTGGCGAGCCCGTGGGGTAACCCACCGGCGGCGACGTGCCGCCGAGCGCCCGTCAAAGACCCATTGAACCCCGTCAGCCGTGCAGTCCGAGTACCGATATAATATTTTAAAAACTTTCAACAACGGATCTCTTGGTTCTGGCATCGATGAAGAACGCAGCGAAATGCGATAAGTAATGTGAATTGCAGAATTCAGTGAATCATCGAATCTTTGAACGCACATTGCGCCCTTTGGTATTCCGAGGGGCATGCCTGTTCGAGCGTCATTACACCACTCAAGCTCGGCTTGGTTTTGGGCCCACGTCCCCTGTGGACGGTCCCGGAAATCAGTGGCAATCCAG…	Fungi	Ascomycota	Lecanoromycetes	Acarosporales	Acarosporaceae	Glypholecia	qinghaiensis	UNITE		CAGAGTTGGGGTCTTTCAGGCCCAACCTCCCAACCCTATGTGTACCTACATTTGTTGCTTTGGCGAGCCCGTGGGGTAACCCACCGGCGGCGACGTGCCGCCGAGCGCCCGTCAAAGACCCATTGAACCCCGTCAGCCGTGCAGTCCGAGTACCGATATAATATTTTAA	AAACTTTCAACAACGGATCTCTTGGTTCTGGCATCGATGAAGAACGCAGCGAAATGCGATAAGTAATGTGAATTGCAGAATTCAGTGAATCATCGAATCTTTGAACGCACATTGCGCCCTTTGGTATTCCGAGGGGCATGCCTGTTCGAGCGTCATTA	CACCACTCAAGCTCGGCTTGGTTTTGGGCCCACGTCCCCTGTGGACGGTCCCGGAAATCAGTGGCAATCCAGCCCCGGCTTCAAGCAGTATTAGTTTACCTTTCGCTTTGGAAGTCCAGGCCGGGTCGGCCAGACAACCCCCAATTCTTTCCAACA		CAGAGTTGGGGTCTTTCAGGCCCAACCTCCCAACCCTATGTGTACCTACATTTGTTGCTTTGGCGAGCCCGTGGGGTAACCCACCGGCGGCGACGTGCCGCCGAGCGCCCGTCAAAGACCCATTGAACCCCGTCAGCCGTGCAGTCCGAGTACCGATATAATATTTTAAAAACTTTCAACAACGGATCTCTTGGTTCTGGCATCGATGAAGAACGCAGCGAAATGCGATAAGTAATGTGAATTGCAGAATTCAGTGAATCATCGAATCTTTGAACGCACATTGCGCCCTTTGGTATTCCGAGGGGCATGCCTGTTCGAGCGTCATTACACCACTCAAGCTCGGCTTGGTTTTGGGCCCACGTCCCCTGTGGACGGTCCCGGAAATCAGTGGCAATCCAG…	AAACTTTCAACAACGGATCTCTTGGTTCTGGCATCGATGAAGAACGCAGCGAAATGCGATAAGTAATGTGAATTGCAGAATTCAGTGAATCATCGAATCTTTGAACGCACATTGCGCCCTTTGGTATTCCGAGGGGCATGCCTGTTCGAGCGTCATTACACCACTCAAGCTCGGCTTGGTTTTGGGCCCACGTCCCCTGTGGACGGTCCCGGAAATCAGTGGCAATCCAGCCCCGGCTTCAAGCAGTATTAGTTTACCTTTCGCTTTGGAAGTCCAGGCCGGGTCGGCCAGACAACCCCCAATTCTTTCCAACA
Included	SH1260248.10FU_JN899394_refs	k__Fungi;p__Ascomycota;c__Eurotiomycetes;o__Eurotiales;f__Aspergillaceae;g__Talaromyces;s__ucrainicus;sh_SH1260248.10FU_JN899394_refs	ATTACTGAGTGCAGGCCCCTTCCGGGCCTACCCTCCCACCCGTGTCTCTTATATACCCTGTTGCTTTGGCGGGCCCACCGGGTCCTCCGGTCGCCGGGGGGCACTGCGCCCCCGGGCCCGTGCCCGCCAGAGCACCCTATGAACCCTCTGAAGATCGGCGGTCTGAGTGGGATGAAATCATAAAACTTTCAACAATGGATCTCTTGGTTCCGGCATCGATGAAGAACGCAGCGAAATGCGATAAGTAATGTGAATTGCAGAATTCCGTGAATCATCGAATCTTTGAACGCACATTGCGCCCCCTGGCATTCCGGGGGGCATGCCTGTCCGAGCGTCATTTCTGCCCTCAAGCGCGGCTTGTGTGTTGGGCGTGGTCCCCCGGCCCCGGGGGACCTGCCC…	Fungi	Ascomycota	Eurotiomycetes	Eurotiales	Aspergillaceae	Talaromyces	ucrainicus	UNITE		ATTACTGAGTGCAGGCCCCTTCCGGGCCTACCCTCCCACCCGTGTCTCTTATATACCCTGTTGCTTTGGCGGGCCCACCGGGTCCTCCGGTCGCCGGGGGGCACTGCGCCCCCGGGCCCGTGCCCGCCAGAGCACCCTATGAACCCTCTGAAGATCGGCGGTCTGAGTGGGATGAAATCATA	AAACTTTCAACAATGGATCTCTTGGTTCCGGCATCGATGAAGAACGCAGCGAAATGCGATAAGTAATGTGAATTGCAGAATTCCGTGAATCATCGAATCTTTGAACGCACATTGCGCCCCCTGGCATTCCGGGGGGCATGCCTGTCCGAGCGTCATTT	CTGCCCTCAAGCGCGGCTTGTGTGTTGGGCGTGGTCCCCCGGCCCCGGGGGACCTGCCCCAAAGGCAGCGGCGACGTCCCGTCTAGGTCCTCGAGCGTATGGGGCTTGTCACCCGCTCGGGAGGGGCCTGCGGGCGTTGGTCACCCCTATTTCTTATTGTACGGTTGACC		ATTACTGAGTGCAGGCCCCTTCCGGGCCTACCCTCCCACCCGTGTCTCTTATATACCCTGTTGCTTTGGCGGGCCCACCGGGTCCTCCGGTCGCCGGGGGGCACTGCGCCCCCGGGCCCGTGCCCGCCAGAGCACCCTATGAACCCTCTGAAGATCGGCGGTCTGAGTGGGATGAAATCATAAAACTTTCAACAATGGATCTCTTGGTTCCGGCATCGATGAAGAACGCAGCGAAATGCGATAAGTAATGTGAATTGCAGAATTCCGTGAATCATCGAATCTTTGAACGCACATTGCGCCCCCTGGCATTCCGGGGGGCATGCCTGTCCGAGCGTCATTTCTGCCCTCAAGCGCGGCTTGTGTGTTGGGCGTGGTCCCCCGGCCCCGGGGGACCTGCCC…	AAACTTTCAACAATGGATCTCTTGGTTCCGGCATCGATGAAGAACGCAGCGAAATGCGATAAGTAATGTGAATTGCAGAATTCCGTGAATCATCGAATCTTTGAACGCACATTGCGCCCCCTGGCATTCCGGGGGGCATGCCTGTCCGAGCGTCATTTCTGCCCTCAAGCGCGGCTTGTGTGTTGGGCGTGGTCCCCCGGCCCCGGGGGACCTGCCCCAAAGGCAGCGGCGACGTCCCGTCTAGGTCCTCGAGCGTATGGGGCTTGTCACCCGCTCGGGAGGGGCCTGCGGGCGTTGGTCACCCCTATTTCTTATTGTACGGTTGACC
Included	SH1260519.10FU_JN899384_refs	k__Fungi;p__Ascomycota;c__Eurotiomycetes;o__Eurotiales;f__Aspergillaceae;g__Talaromyces;s__rubicundus;sh_SH1260519.10FU_JN899384_refs	CCGAGTGCGGGCCCTCGCGGCCCAACCTCCCACCCTTGTCCTATAACCTGTTGCTTTGGCGGGCCCACCGTGAGGTCGCCGGGGGACGAACGTCCCCGGGCCCGCGCCCGCCGAAGCGCCCTGTGAACCCTGATGAAGATGGGCTGTCTGAGGTACGAAAATCGTCAAAACTTTCAACAATGGATCTCTTGGTTCCGGCATCGATGAAGAACGCAGCGAAATGCGATAAGTAATGTGAATTGCAGAATTCCGTGAATCATCGAATCTTTGAACGCACATTGCGCCCCCTGGCATTCCGGGGGGCATGCCTGTCCGAGCGTCATTTCTGCCCTCAAGCACGGCTTGTGTGTTGGGTGTGGTCCCCCCGGGGACCTGCCCGAAAGGCAGCGGCGACGTCCG…	Fungi	Ascomycota	Eurotiomycetes	Eurotiales	Aspergillaceae	Talaromyces	rubicundus	UNITE		CCGAGTGCGGGCCCTCGCGGCCCAACCTCCCACCCTTGTCCTATAACCTGTTGCTTTGGCGGGCCCACCGTGAGGTCGCCGGGGGACGAACGTCCCCGGGCCCGCGCCCGCCGAAGCGCCCTGTGAACCCTGATGAAGATGGGCTGTCTGAGGTACGAAAATCGTCA	AAACTTTCAACAATGGATCTCTTGGTTCCGGCATCGATGAAGAACGCAGCGAAATGCGATAAGTAATGTGAATTGCAGAATTCCGTGAATCATCGAATCTTTGAACGCACATTGCGCCCCCTGGCATTCCGGGGGGCATGCCTGTCCGAGCGTCATTT	CTGCCCTCAAGCACGGCTTGTGTGTTGGGTGTGGTCCCCCCGGGGACCTGCCCGAAAGGCAGCGGCGACGTCCGTCGGTCCTCGAGCGTATGGGGCTCGTCACTCGCTCGGGAAGGACCTGCGGGGGTTGGTCACCACCACATTTACCACG		CCGAGTGCGGGCCCTCGCGGCCCAACCTCCCACCCTTGTCCTATAACCTGTTGCTTTGGCGGGCCCACCGTGAGGTCGCCGGGGGACGAACGTCCCCGGGCCCGCGCCCGCCGAAGCGCCCTGTGAACCCTGATGAAGATGGGCTGTCTGAGGTACGAAAATCGTCAAAACTTTCAACAATGGATCTCTTGGTTCCGGCATCGATGAAGAACGCAGCGAAATGCGATAAGTAATGTGAATTGCAGAATTCCGTGAATCATCGAATCTTTGAACGCACATTGCGCCCCCTGGCATTCCGGGGGGCATGCCTGTCCGAGCGTCATTTCTGCCCTCAAGCACGGCTTGTGTGTTGGGTGTGGTCCCCCCGGGGACCTGCCCGAAAGGCAGCGGCGACGTCCG…	AAACTTTCAACAATGGATCTCTTGGTTCCGGCATCGATGAAGAACGCAGCGAAATGCGATAAGTAATGTGAATTGCAGAATTCCGTGAATCATCGAATCTTTGAACGCACATTGCGCCCCCTGGCATTCCGGGGGGCATGCCTGTCCGAGCGTCATTTCTGCCCTCAAGCACGGCTTGTGTGTTGGGTGTGGTCCCCCCGGGGACCTGCCCGAAAGGCAGCGGCGACGTCCGTCGGTCCTCGAGCGTATGGGGCTCGTCACTCGCTCGGGAAGGACCTGCGGGGGTTGGTCACCACCACATTTACCACG
Included	SH1265906.10FU_AF210664_refs	k__Fungi;p__Ascomycota;c__Sordariomycetes;o__Hypocreales;f__Bionectriaceae;g__Clonostachys;s__phyllophilum;sh_SH1265906.10FU_AF210664_refs	CCGAGTTTACAACTCCCAAACCATTGTGAATCTTACCTTTTCGTTGCTTCGGCGGGATCGCCCCGGGCGCCATCGTGTGCCCCGGATCCAGGCGCCCGCCGGGGGACCTAAACTCTGTCGTTTAGTGGTATTTCTGAGTGGATTATCAAATAATCAAAACTTTCAACAACGGATCTCTTGGTTCTGGCATCGATGAAGAACGCAGCGAAATGCGAAAAGTAATGTGAATTGCAGAATTCAGTGAATCATCGAATCTTTGAACGCACATTGCGCCCGCCAGTATTCTGGCGGGCATGCCTGTCTGAGCGTCATTTCAACCCTCATGCCCTCCGGGCGTGGTGTTGGGGATCGGCCTTCAGCCCTCTCGGGGGCGAGGCCGGCCCCTAAATCTAGTGGCGG…	Fungi	Ascomycota	Sordariomycetes	Hypocreales	Bionectriaceae	Clonostachys	phyllophilum	UNITE		CCGAGTTTACAACTCCCAAACCATTGTGAATCTTACCTTTTCGTTGCTTCGGCGGGATCGCCCCGGGCGCCATCGTGTGCCCCGGATCCAGGCGCCCGCCGGGGGACCTAAACTCTGTCGTTTAGTGGTATTTCTGAGTGGATTATCAAATAATCA	AAACTTTCAACAACGGATCTCTTGGTTCTGGCATCGATGAAGAACGCAGCGAAATGCGAAAAGTAATGTGAATTGCAGAATTCAGTGAATCATCGAATCTTTGAACGCACATTGCGCCCGCCAGTATTCTGGCGGGCATGCCTGTCTGAGCGTCATTT	CAACCCTCATGCCCTCCGGGCGTGGTGTTGGGGATCGGCCTTCAGCCCTCTCGGGGGCGAGGCCGGCCCCTAAATCTAGTGGCGGACCCGCTGTGGCCTCCTCTGCGTAGTAGTGATACCCCGCACTGGAAAGCAGCGAGCCCCTGCCGTAAAACCCCAACTCTTCTAAG		CCGAGTTTACAACTCCCAAACCATTGTGAATCTTACCTTTTCGTTGCTTCGGCGGGATCGCCCCGGGCGCCATCGTGTGCCCCGGATCCAGGCGCCCGCCGGGGGACCTAAACTCTGTCGTTTAGTGGTATTTCTGAGTGGATTATCAAATAATCAAAACTTTCAACAACGGATCTCTTGGTTCTGGCATCGATGAAGAACGCAGCGAAATGCGAAAAGTAATGTGAATTGCAGAATTCAGTGAATCATCGAATCTTTGAACGCACATTGCGCCCGCCAGTATTCTGGCGGGCATGCCTGTCTGAGCGTCATTTCAACCCTCATGCCCTCCGGGCGTGGTGTTGGGGATCGGCCTTCAGCCCTCTCGGGGGCGAGGCCGGCCCCTAAATCTAGTGGCGG…	AAACTTTCAACAACGGATCTCTTGGTTCTGGCATCGATGAAGAACGCAGCGAAATGCGAAAAGTAATGTGAATTGCAGAATTCAGTGAATCATCGAATCTTTGAACGCACATTGCGCCCGCCAGTATTCTGGCGGGCATGCCTGTCTGAGCGTCATTTCAACCCTCATGCCCTCCGGGCGTGGTGTTGGGGATCGGCCTTCAGCCCTCTCGGGGGCGAGGCCGGCCCCTAAATCTAGTGGCGGACCCGCTGTGGCCTCCTCTGCGTAGTAGTGATACCCCGCACTGGAAAGCAGCGAGCCCCTGCCGTAAAACCCCAACTCTTCTAAG
Included	SH1266104.10FU_UDB0781028_refs	k__Fungi;p__Ascomycota;c__Sordariomycetes;o__Hypocreales;f__Hypocreaceae;g__Hypomyces;s__viridigriseus;sh_SH1266104.10FU_UDB0781028_refs	GGATCATTACCGAGTTTACAACTCCCAAACCCACTGTGAACCTTACCTATCTGTTGCTTCGGCGGGGTCGCCCCGGGCGCCAGCTTCACGGCTGCCCCCGGAACCAGGCGCCCGCCGGAGGTACCAAACTCTTCTGTATTTATAGCGGCCTTATCTGAGTGGCTTTAATGCAAAACAAATGAATCAAAACTTTCAACAACGGATCTCTTGGTTCTGGCATCGATGAAGAACGCAGCGAAATGCGATAAGTAATGTGAATTGCAGAATTCAGTGAATCATCGAATCTTTGAACGCACATTGCGCCCGCCAGTATTCTGGCGGGCATGCCTGTTCGAGCGTCATTTCAACCCTCAAGCCCCCCCCGGGGGCTCGGTGTTGGGGACCGGCCGCCGCCTCTGT…	Fungi	Ascomycota	Sordariomycetes	Hypocreales	Hypocreaceae	Hypomyces	viridigriseus	UNITE		GGATCATTACCGAGTTTACAACTCCCAAACCCACTGTGAACCTTACCTATCTGTTGCTTCGGCGGGGTCGCCCCGGGCGCCAGCTTCACGGCTGCCCCCGGAACCAGGCGCCCGCCGGAGGTACCAAACTCTTCTGTATTTATAGCGGCCTTATCTGAGTGGCTTTAATGCAAAACAAATGAATCA	AAACTTTCAACAACGGATCTCTTGGTTCTGGCATCGATGAAGAACGCAGCGAAATGCGATAAGTAATGTGAATTGCAGAATTCAGTGAATCATCGAATCTTTGAACGCACATTGCGCCCGCCAGTATTCTGGCGGGCATGCCTGTTCGAGCGTCATTT	CAACCCTCAAGCCCCCCCCGGGGGCTCGGTGTTGGGGACCGGCCGCCGCCTCTGTCGCGGTGGCCGCCCCCGAAATGCAGTGGCGATCTCGCCGCAGCGTCCCCTGCGTAGTAGTGTAAAAACCTCGCACCGGAGCGCGGCGCGGCCTAGCCGTTAAACCCCCCAAACTTCTGAAAG		GGATCATTACCGAGTTTACAACTCCCAAACCCACTGTGAACCTTACCTATCTGTTGCTTCGGCGGGGTCGCCCCGGGCGCCAGCTTCACGGCTGCCCCCGGAACCAGGCGCCCGCCGGAGGTACCAAACTCTTCTGTATTTATAGCGGCCTTATCTGAGTGGCTTTAATGCAAAACAAATGAATCAAAACTTTCAACAACGGATCTCTTGGTTCTGGCATCGATGAAGAACGCAGCGAAATGCGATAAGTAATGTGAATTGCAGAATTCAGTGAATCATCGAATCTTTGAACGCACATTGCGCCCGCCAGTATTCTGGCGGGCATGCCTGTTCGAGCGTCATTTCAACCCTCAAGCCCCCCCCGGGGGCTCGGTGTTGGGGACCGGCCGCCGCCTCTGT…	AAACTTTCAACAACGGATCTCTTGGTTCTGGCATCGATGAAGAACGCAGCGAAATGCGATAAGTAATGTGAATTGCAGAATTCAGTGAATCATCGAATCTTTGAACGCACATTGCGCCCGCCAGTATTCTGGCGGGCATGCCTGTTCGAGCGTCATTTCAACCCTCAAGCCCCCCCCGGGGGCTCGGTGTTGGGGACCGGCCGCCGCCTCTGTCGCGGTGGCCGCCCCCGAAATGCAGTGGCGATCTCGCCGCAGCGTCCCCTGCGTAGTAGTGTAAAAACCTCGCACCGGAGCGCGGCGCGGCCTAGCCGTTAAACCCCCCAAACTTCTGAAAG
Included	SH1288786.10FU_MK883271_refs	k__Fungi;p__Ascomycota;c__Leotiomycetes;o__Helotiales;f__Cenangiaceae;g__Cenangiopsis;s__violascens;sh_SH1288786.10FU_MK883271_refs	CAGAGTTCGTGCCTTATAGTACAGGTAGAAGATCTCCCACCCTTGTGTATCACATACCATGTTGCTTCGGCGGGCCGCCGCGAGGCCCCGGCTCCGCGCTGGGCTGCGCCCGCCGAAGGACCCCTAAACCCTGAATGTTAGTGTCGTCTGAGTACTATATAATAGTTAAAACTTTCAACAACGGATCTCTTGGTTCTGGCATCGATGAAGAACGCAGCGAAATGCGATAAGTAATGTGAATTGCAGAATTCAGTGAATCATCGAATCTTTGAACGCACATTGCGCCCCTTGGTATTCCGGGGGGCATGCCTGTTCGAGCGTCATTTCAACCCTCCAGCACCGCTGGGTATTGGGCCCCGCCGGCGACGGCAGGCCCTAAAGCGAGTGGCGGCGCCTGTA…	Fungi	Ascomycota	Leotiomycetes	Helotiales	Cenangiaceae	Cenangiopsis	violascens	UNITE		CAGAGTTCGTGCCTTATAGTACAGGTAGAAGATCTCCCACCCTTGTGTATCACATACCATGTTGCTTCGGCGGGCCGCCGCGAGGCCCCGGCTCCGCGCTGGGCTGCGCCCGCCGAAGGACCCCTAAACCCTGAATGTTAGTGTCGTCTGAGTACTATATAATAGTTA	AAACTTTCAACAACGGATCTCTTGGTTCTGGCATCGATGAAGAACGCAGCGAAATGCGATAAGTAATGTGAATTGCAGAATTCAGTGAATCATCGAATCTTTGAACGCACATTGCGCCCCTTGGTATTCCGGGGGGCATGCCTGTTCGAGCGTCATTT	CAACCCTCCAGCACCGCTGGGTATTGGGCCCCGCCGGCGACGGCAGGCCCTAAAGCGAGTGGCGGCGCCTGTAGGCCCTGAACGTAGTACAACCCTCGTTACAGGCCCCTGCGGGACGCTGGCCAGCAACCCCAACATACACTATG		CAGAGTTCGTGCCTTATAGTACAGGTAGAAGATCTCCCACCCTTGTGTATCACATACCATGTTGCTTCGGCGGGCCGCCGCGAGGCCCCGGCTCCGCGCTGGGCTGCGCCCGCCGAAGGACCCCTAAACCCTGAATGTTAGTGTCGTCTGAGTACTATATAATAGTTAAAACTTTCAACAACGGATCTCTTGGTTCTGGCATCGATGAAGAACGCAGCGAAATGCGATAAGTAATGTGAATTGCAGAATTCAGTGAATCATCGAATCTTTGAACGCACATTGCGCCCCTTGGTATTCCGGGGGGCATGCCTGTTCGAGCGTCATTTCAACCCTCCAGCACCGCTGGGTATTGGGCCCCGCCGGCGACGGCAGGCCCTAAAGCGAGTGGCGGCGCCTGTA…	AAACTTTCAACAACGGATCTCTTGGTTCTGGCATCGATGAAGAACGCAGCGAAATGCGATAAGTAATGTGAATTGCAGAATTCAGTGAATCATCGAATCTTTGAACGCACATTGCGCCCCTTGGTATTCCGGGGGGCATGCCTGTTCGAGCGTCATTTCAACCCTCCAGCACCGCTGGGTATTGGGCCCCGCCGGCGACGGCAGGCCCTAAAGCGAGTGGCGGCGCCTGTAGGCCCTGAACGTAGTACAACCCTCGTTACAGGCCCCTGCGGGACGCTGGCCAGCAACCCCAACATACACTATG
Included	SH1272964.10FU_MH554053_refs	k__Fungi;p__Ascomycota;c__Sordariomycetes;o__Amphisphaeriales;f__Amphisphaeriaceae;g__Synnemapestaloides;s__juniperi;sh_SH1272964.10FU_MH554053_refs	GATCATTACAGAGTTTTTAACTCCCAAACCCATGTGAACTTACCATTGTTGCCTCGGCAGAGCGCTACCCTGCAGCAGTTACCCTGTAGCGACCTACCCGGTAGCTACCCTGTAACGGCTACCCTGTAGTAGTTTTGCCGGTGGACTTCTAAACTATTGTTATTTTATTGTTATCTGAGCGTCTTATTTTAATAAGTCAAAACTTTCAACAACGGATCTCTTGGTTCTGGCATCGATGAAGAACGCAGCGAAATGCGATACGTAATGTGAATTGCAGAATTCAGTGAATCATCGAATCTTTGAACGCACATTGCGCCCATTAGTACTCTAGTGGGCATGCCTGTTCGAGCGTCATTTCAACCCTTAAGCCTAGCTTAGTATTGGGAGTTTACCCTCGGG…	Fungi	Ascomycota	Sordariomycetes	Amphisphaeriales	Amphisphaeriaceae	Synnemapestaloides	juniperi	UNITE		GATCATTACAGAGTTTTTAACTCCCAAACCCATGTGAACTTACCATTGTTGCCTCGGCAGAGCGCTACCCTGCAGCAGTTACCCTGTAGCGACCTACCCGGTAGCTACCCTGTAACGGCTACCCTGTAGTAGTTTTGCCGGTGGACTTCTAAACTATTGTTATTTTATTGTTATCTGAGCGTCTTATTTTAATAAGTCA	AAACTTTCAACAACGGATCTCTTGGTTCTGGCATCGATGAAGAACGCAGCGAAATGCGATACGTAATGTGAATTGCAGAATTCAGTGAATCATCGAATCTTTGAACGCACATTGCGCCCATTAGTACTCTAGTGGGCATGCCTGTTCGAGCGTCATTT	CAACCCTTAAGCCTAGCTTAGTATTGGGAGTTTACCCTCGGGTAACTCCTCAAATCCAACGGCGGATCTGTGGTATCCTCTGAGCGTAGTAATTTTTATCTCGCTTTTGTTAGGTGCTGCAGCTCCCAGCCGCTAAACCCCCCAATTTTTTAATGGT		GATCATTACAGAGTTTTTAACTCCCAAACCCATGTGAACTTACCATTGTTGCCTCGGCAGAGCGCTACCCTGCAGCAGTTACCCTGTAGCGACCTACCCGGTAGCTACCCTGTAACGGCTACCCTGTAGTAGTTTTGCCGGTGGACTTCTAAACTATTGTTATTTTATTGTTATCTGAGCGTCTTATTTTAATAAGTCAAAACTTTCAACAACGGATCTCTTGGTTCTGGCATCGATGAAGAACGCAGCGAAATGCGATACGTAATGTGAATTGCAGAATTCAGTGAATCATCGAATCTTTGAACGCACATTGCGCCCATTAGTACTCTAGTGGGCATGCCTGTTCGAGCGTCATTTCAACCCTTAAGCCTAGCTTAGTATTGGGAGTTTACCCTCGGG…	AAACTTTCAACAACGGATCTCTTGGTTCTGGCATCGATGAAGAACGCAGCGAAATGCGATACGTAATGTGAATTGCAGAATTCAGTGAATCATCGAATCTTTGAACGCACATTGCGCCCATTAGTACTCTAGTGGGCATGCCTGTTCGAGCGTCATTTCAACCCTTAAGCCTAGCTTAGTATTGGGAGTTTACCCTCGGGTAACTCCTCAAATCCAACGGCGGATCTGTGGTATCCTCTGAGCGTAGTAATTTTTATCTCGCTTTTGTTAGGTGCTGCAGCTCCCAGCCGCTAAACCCCCCAATTTTTTAATGGT
Included	SH1277186.10FU_OP868952_refs	k__Fungi;p__Ascomycota;c__Leotiomycetes;o__Helotiales;f__Helotiaceae;g__Phaeohelotium;s__pallidum;sh_SH1277186.10FU_OP868952_refs	AAGGATCATTAACAGAGTTCCTGCCCCTATGGGTAGAAACCCCCCACCCTTGCGTATTGTATACTTGTTGCTTTGGCGAGCCGCCTACGGGCTCTCTGTACCGGCTTCGGCTGGGCCGCGCCCGCCAGAGGACCCTAAATTCTTATATTTTTCAGTGAAGTCTGAGTACTATCTTTAATAGTTAAAACTTTCAACAACGGATCTCTTGGTTCTGGCATCGATGAAGAACGCAGCGAAATGCGATAAGTAATGTGAATTGCAGAATTCAGTGAATCATCGAATCTTTGAACGCACATTGCGCCCTTTGGTATTCCGAGGGGCATGCCTGTTCGAGCGTCATTATAAACCATCCAGCACCGCTGGGTCTTGGGCGCCGCGTCCCCTGGGGGGCGGGCCTTA…	Fungi	Ascomycota	Leotiomycetes	Helotiales	Helotiaceae	Phaeohelotium	pallidum	UNITE		AAGGATCATTAACAGAGTTCCTGCCCCTATGGGTAGAAACCCCCCACCCTTGCGTATTGTATACTTGTTGCTTTGGCGAGCCGCCTACGGGCTCTCTGTACCGGCTTCGGCTGGGCCGCGCCCGCCAGAGGACCCTAAATTCTTATATTTTTCAGTGAAGTCTGAGTACTATCTTTAATAGTTA	AAACTTTCAACAACGGATCTCTTGGTTCTGGCATCGATGAAGAACGCAGCGAAATGCGATAAGTAATGTGAATTGCAGAATTCAGTGAATCATCGAATCTTTGAACGCACATTGCGCCCTTTGGTATTCCGAGGGGCATGCCTGTTCGAGCGTCATTA	TAAACCATCCAGCACCGCTGGGTCTTGGGCGCCGCGTCCCCTGGGGGGCGGGCCTTAAAAGCAGTGGCAGTGCCGTTAGGCCCTGAGCGTAGTATATACCCCTCGCTACGGGAGTCTGACGAACACCAGCCAGTAAACCCCCCCTATTCAATTAGGTTGACCTC		AAGGATCATTAACAGAGTTCCTGCCCCTATGGGTAGAAACCCCCCACCCTTGCGTATTGTATACTTGTTGCTTTGGCGAGCCGCCTACGGGCTCTCTGTACCGGCTTCGGCTGGGCCGCGCCCGCCAGAGGACCCTAAATTCTTATATTTTTCAGTGAAGTCTGAGTACTATCTTTAATAGTTAAAACTTTCAACAACGGATCTCTTGGTTCTGGCATCGATGAAGAACGCAGCGAAATGCGATAAGTAATGTGAATTGCAGAATTCAGTGAATCATCGAATCTTTGAACGCACATTGCGCCCTTTGGTATTCCGAGGGGCATGCCTGTTCGAGCGTCATTATAAACCATCCAGCACCGCTGGGTCTTGGGCGCCGCGTCCCCTGGGGGGCGGGCCTTA…	AAACTTTCAACAACGGATCTCTTGGTTCTGGCATCGATGAAGAACGCAGCGAAATGCGATAAGTAATGTGAATTGCAGAATTCAGTGAATCATCGAATCTTTGAACGCACATTGCGCCCTTTGGTATTCCGAGGGGCATGCCTGTTCGAGCGTCATTATAAACCATCCAGCACCGCTGGGTCTTGGGCGCCGCGTCCCCTGGGGGGCGGGCCTTAAAAGCAGTGGCAGTGCCGTTAGGCCCTGAGCGTAGTATATACCCCTCGCTACGGGAGTCTGACGAACACCAGCCAGTAAACCCCCCCTATTCAATTAGGTTGACCTC
Included	SH1277603.10FU_EU304347_refs	k__Fungi;p__Ascomycota;c__Dothideomycetes;o__Myriangiales;f__Endosporiaceae;g__Endosporium;s__populi-tremuloides;sh_SH1277603.10FU_EU304347_refs	CATTACCGAGTTAGGGTCCTTCGGGGCCCGACCTCCAACCCTTTGTCGTTCAAAAAACCTTTTGTTGCTTTGGCGGGACCGCCGGCCTCACGGCCGGCCGTCTGGCTCACGCCGGGCGAGCGCCCGCCAGGGGCCAACTCAAAACTCTTTCATTAAAACATGTCGTCTGAGTTAAATTGTAAATCAATCAAAACTTTCAACAACGGATCTCTTGGTTCTGGCATCGATGAAGAACGCAGCGAAATGCGATAAGTAATGTGAATTGCAGAATTCAGTGAATCATCGAATCTTTGAACGCACATTGCGCCCCTTGGTATTCCGAGGGGCATGCCTGTTCGAGCGTCATTTCACCACTCAAGCTCCGCTTGGTATTGGGCCCTCGCCCCCCGTCCGCGGGTG…	Fungi	Ascomycota	Dothideomycetes	Myriangiales	Endosporiaceae	Endosporium	populi-tremuloides	UNITE		CATTACCGAGTTAGGGTCCTTCGGGGCCCGACCTCCAACCCTTTGTCGTTCAAAAAACCTTTTGTTGCTTTGGCGGGACCGCCGGCCTCACGGCCGGCCGTCTGGCTCACGCCGGGCGAGCGCCCGCCAGGGGCCAACTCAAAACTCTTTCATTAAAACATGTCGTCTGAGTTAAATTGTAAATCAATCA	AAACTTTCAACAACGGATCTCTTGGTTCTGGCATCGATGAAGAACGCAGCGAAATGCGATAAGTAATGTGAATTGCAGAATTCAGTGAATCATCGAATCTTTGAACGCACATTGCGCCCCTTGGTATTCCGAGGGGCATGCCTGTTCGAGCGTCATTT	CACCACTCAAGCTCCGCTTGGTATTGGGCCCTCGCCCCCCGTCCGCGGGTGGGCGTGCCTCAAAAACCTCGGCGAAGTCGCACCGGCTTTGGGCGTAGTAGAATCTTTCAAAACGTCTTGCGGGCCGGCGCTTCTGCTGCCGTTAAACACCTTTTTATTCTAAG		CATTACCGAGTTAGGGTCCTTCGGGGCCCGACCTCCAACCCTTTGTCGTTCAAAAAACCTTTTGTTGCTTTGGCGGGACCGCCGGCCTCACGGCCGGCCGTCTGGCTCACGCCGGGCGAGCGCCCGCCAGGGGCCAACTCAAAACTCTTTCATTAAAACATGTCGTCTGAGTTAAATTGTAAATCAATCAAAACTTTCAACAACGGATCTCTTGGTTCTGGCATCGATGAAGAACGCAGCGAAATGCGATAAGTAATGTGAATTGCAGAATTCAGTGAATCATCGAATCTTTGAACGCACATTGCGCCCCTTGGTATTCCGAGGGGCATGCCTGTTCGAGCGTCATTTCACCACTCAAGCTCCGCTTGGTATTGGGCCCTCGCCCCCCGTCCGCGGGTG…	AAACTTTCAACAACGGATCTCTTGGTTCTGGCATCGATGAAGAACGCAGCGAAATGCGATAAGTAATGTGAATTGCAGAATTCAGTGAATCATCGAATCTTTGAACGCACATTGCGCCCCTTGGTATTCCGAGGGGCATGCCTGTTCGAGCGTCATTTCACCACTCAAGCTCCGCTTGGTATTGGGCCCTCGCCCCCCGTCCGCGGGTGGGCGTGCCTCAAAAACCTCGGCGAAGTCGCACCGGCTTTGGGCGTAGTAGAATCTTTCAAAACGTCTTGCGGGCCGGCGCTTCTGCTGCCGTTAAACACCTTTTTATTCTAAG
Included	SH1311167.10FU_MK503797_refs	k__Fungi;p__Ascomycota;c__Dothideomycetes;o__Pleosporales;f__Phaeosphaeriaceae;g__Phaeosphaeria;s__ampeli;sh_SH1311167.10FU_MK503797_refs	CATTCAGTAGCCTAGCTACTTGTTTTTACACCCTTGTTTTTTGCGTACCTATTGTTTCCTCGGCGGGCTTGCTCGCCGGTTGGACAAAACTTATAACCTTTTTTAAATCTTCAATCAGCGTCTGAATTATACATAATAATTACAACTTTCAACAACGGATCTCTTGGTTCTGGCATCGATGAAGAACGCAGCGAAATGCGATAAGTAGTGTGAATTGCAGAATTCAGTGAATCATCGAATCTTTGAACGCACATTGCGCCCCTTGGTATTCCATGGGGCATGCCTGTTCGAGCGTCATTTGTACCTTCAAGCTCTGCTTGGTGTTGGGCGTATTGTCAAATCCTCAGCGGTTAGACTCGCCTTAAAGTAATTGGCAGCCAGTGTTTTTGGTAGTAAGCG…	Fungi	Ascomycota	Dothideomycetes	Pleosporales	Phaeosphaeriaceae	Phaeosphaeria	ampeli	UNITE		CATTCAGTAGCCTAGCTACTTGTTTTTACACCCTTGTTTTTTGCGTACCTATTGTTTCCTCGGCGGGCTTGCTCGCCGGTTGGACAAAACTTATAACCTTTTTTAAATCTTCAATCAGCGTCTGAATTATACATAATAATTA	CAACTTTCAACAACGGATCTCTTGGTTCTGGCATCGATGAAGAACGCAGCGAAATGCGATAAGTAGTGTGAATTGCAGAATTCAGTGAATCATCGAATCTTTGAACGCACATTGCGCCCCTTGGTATTCCATGGGGCATGCCTGTTCGAGCGTCATTT	GTACCTTCAAGCTCTGCTTGGTGTTGGGCGTATTGTCAAATCCTCAGCGGTTAGACTCGCCTTAAAGTAATTGGCAGCCAGTGTTTTTGGTAGTAAGCGCAGCACATTTTGCGTCTTAGTCCGTCAACGGTGGCATCCACAAAGCCTCTTTCTCACT		CATTCAGTAGCCTAGCTACTTGTTTTTACACCCTTGTTTTTTGCGTACCTATTGTTTCCTCGGCGGGCTTGCTCGCCGGTTGGACAAAACTTATAACCTTTTTTAAATCTTCAATCAGCGTCTGAATTATACATAATAATTACAACTTTCAACAACGGATCTCTTGGTTCTGGCATCGATGAAGAACGCAGCGAAATGCGATAAGTAGTGTGAATTGCAGAATTCAGTGAATCATCGAATCTTTGAACGCACATTGCGCCCCTTGGTATTCCATGGGGCATGCCTGTTCGAGCGTCATTTGTACCTTCAAGCTCTGCTTGGTGTTGGGCGTATTGTCAAATCCTCAGCGGTTAGACTCGCCTTAAAGTAATTGGCAGCCAGTGTTTTTGGTAGTAAGCG…	CAACTTTCAACAACGGATCTCTTGGTTCTGGCATCGATGAAGAACGCAGCGAAATGCGATAAGTAGTGTGAATTGCAGAATTCAGTGAATCATCGAATCTTTGAACGCACATTGCGCCCCTTGGTATTCCATGGGGCATGCCTGTTCGAGCGTCATTTGTACCTTCAAGCTCTGCTTGGTGTTGGGCGTATTGTCAAATCCTCAGCGGTTAGACTCGCCTTAAAGTAATTGGCAGCCAGTGTTTTTGGTAGTAAGCGCAGCACATTTTGCGTCTTAGTCCGTCAACGGTGGCATCCACAAAGCCTCTTTCTCACT
Included	SH1322780.10FU_MF374354_refs	k__Fungi;p__Ascomycota;c__Sordariomycetes;o__Atractosporales;f__Conlariaceae;g__Conlarium;s__aquaticum;sh_SH1322780.10FU_MF374354_refs	CAGAGTTGAAAAACTCCCTAAACCCTTTGTTTATATACCTGTTCAGTTGCTTCGGCAGGCGGCCCCAGGGCGGGGCCTCCAGCCTGCTCACGCAGGTGCCTGCCGCTGGCGCAAAAAACTCTTGCTATATTTTACCATTCTGAGTCTCACAAAAATGAATCAAAACTTTCAACAACGGATCTCTTGGTTCTGGCAACGATGAAGAACGCAGCGAAATGCGATAAGTAATGTGAATTGCAGAATTCAGTGAATCATCGAATCTTTGAACGCACATTGCGCCCATTAGTATTCTAGTGGGCATGCCTGTTCGAGCGTCATTACAACCCTCAAGCGCTATAGTGCTTGGTGTTGGGGCATCTGCTTGCACTAGCAGGCCCTGAAAGATAGTGGCGAGGTCGC…	Fungi	Ascomycota	Sordariomycetes	Atractosporales	Conlariaceae	Conlarium	aquaticum	UNITE		CAGAGTTGAAAAACTCCCTAAACCCTTTGTTTATATACCTGTTCAGTTGCTTCGGCAGGCGGCCCCAGGGCGGGGCCTCCAGCCTGCTCACGCAGGTGCCTGCCGCTGGCGCAAAAAACTCTTGCTATATTTTACCATTCTGAGTCTCACAAAAATGAATCA	AAACTTTCAACAACGGATCTCTTGGTTCTGGCAACGATGAAGAACGCAGCGAAATGCGATAAGTAATGTGAATTGCAGAATTCAGTGAATCATCGAATCTTTGAACGCACATTGCGCCCATTAGTATTCTAGTGGGCATGCCTGTTCGAGCGTCATTA	CAACCCTCAAGCGCTATAGTGCTTGGTGTTGGGGCATCTGCTTGCACTAGCAGGCCCTGAAAGATAGTGGCGAGGTCGCTGTGACCCTGAGCGTAGTAGTTTACACCTCGCTTCTGTGGTTCGCGGCGGGTTCTTAGCCGTGAAAACCCCCAAATTTTCACAAGGTGACCTCGGAT		CAGAGTTGAAAAACTCCCTAAACCCTTTGTTTATATACCTGTTCAGTTGCTTCGGCAGGCGGCCCCAGGGCGGGGCCTCCAGCCTGCTCACGCAGGTGCCTGCCGCTGGCGCAAAAAACTCTTGCTATATTTTACCATTCTGAGTCTCACAAAAATGAATCAAAACTTTCAACAACGGATCTCTTGGTTCTGGCAACGATGAAGAACGCAGCGAAATGCGATAAGTAATGTGAATTGCAGAATTCAGTGAATCATCGAATCTTTGAACGCACATTGCGCCCATTAGTATTCTAGTGGGCATGCCTGTTCGAGCGTCATTACAACCCTCAAGCGCTATAGTGCTTGGTGTTGGGGCATCTGCTTGCACTAGCAGGCCCTGAAAGATAGTGGCGAGGTCGC…	AAACTTTCAACAACGGATCTCTTGGTTCTGGCAACGATGAAGAACGCAGCGAAATGCGATAAGTAATGTGAATTGCAGAATTCAGTGAATCATCGAATCTTTGAACGCACATTGCGCCCATTAGTATTCTAGTGGGCATGCCTGTTCGAGCGTCATTACAACCCTCAAGCGCTATAGTGCTTGGTGTTGGGGCATCTGCTTGCACTAGCAGGCCCTGAAAGATAGTGGCGAGGTCGCTGTGACCCTGAGCGTAGTAGTTTACACCTCGCTTCTGTGGTTCGCGGCGGGTTCTTAGCCGTGAAAACCCCCAAATTTTCACAAGGTGACCTCGGAT
Included	SH1330393.10FU_MT853065_refs	k__Fungi;p__Basidiomycota;c__Agaricomycetes;o__Agaricales;f__Clavariaceae;g__Clavaria;s__apulica;sh_SH1330393.10FU_MT853065_refs	CATTATCGATTCTCAATAGGATGTGCCTCATTAACTTGAGCGCACTCTGAATCACTTCATTCACCTGTGCACTATTTTGTAGGCAGAGGAGCAATCCTTTGTCTATGACTTTTTAAACACTATTTCATTTTGTTGGGTTTTGGGAAATATATAATACAACTTTCAACAATGGATCTCTTGGTTCTCGCATCGATGAAGAACGCAGCGAATTGCGATATGTAATGTGAATTGCAGAATTCAGTGAATCATCGAATCTTTGAACGCACATTGCACCCTCTGGTATTCTGGAGGGTATGCCTGTTTGAGTGTCATTAATACATCAAACACCAAGACTTTATTGTCTTTGTGTATTGGACTTTGAAGGCTTTGCTGATATGTTAAATGTCAGCTCCTTTTAAA…	Fungi	Basidiomycota	Agaricomycetes	Agaricales	Clavariaceae	Clavaria	apulica	UNITE		CATTATCGATTCTCAATAGGATGTGCCTCATTAACTTGAGCGCACTCTGAATCACTTCATTCACCTGTGCACTATTTTGTAGGCAGAGGAGCAATCCTTTGTCTATGACTTTTTAAACACTATTTCATTTTGTTGGGTTTTGGGAAATATATAATA	CAACTTTCAACAATGGATCTCTTGGTTCTCGCATCGATGAAGAACGCAGCGAATTGCGATATGTAATGTGAATTGCAGAATTCAGTGAATCATCGAATCTTTGAACGCACATTGCACCCTCTGGTATTCTGGAGGGTATGCCTGTTTGAGTGTCATTA	ATACATCAAACACCAAGACTTTATTGTCTTTGTGTATTGGACTTTGAAGGCTTTGCTGATATGTTAAATGTCAGCTCCTTTTAAATGCATTAGTGGAATGTGAACTCCATAAGACCGGCCTCGGTTTGATAGACCATTTGATCATCTATGCCGTCGCTGGTAACAAGGGGTTTGACCGCTTCAAACTGTCTTTGGACTTGTACTCTCTTGTACAATGAAACTTAAGC		CATTATCGATTCTCAATAGGATGTGCCTCATTAACTTGAGCGCACTCTGAATCACTTCATTCACCTGTGCACTATTTTGTAGGCAGAGGAGCAATCCTTTGTCTATGACTTTTTAAACACTATTTCATTTTGTTGGGTTTTGGGAAATATATAATACAACTTTCAACAATGGATCTCTTGGTTCTCGCATCGATGAAGAACGCAGCGAATTGCGATATGTAATGTGAATTGCAGAATTCAGTGAATCATCGAATCTTTGAACGCACATTGCACCCTCTGGTATTCTGGAGGGTATGCCTGTTTGAGTGTCATTAATACATCAAACACCAAGACTTTATTGTCTTTGTGTATTGGACTTTGAAGGCTTTGCTGATATGTTAAATGTCAGCTCCTTTTAAA…	CAACTTTCAACAATGGATCTCTTGGTTCTCGCATCGATGAAGAACGCAGCGAATTGCGATATGTAATGTGAATTGCAGAATTCAGTGAATCATCGAATCTTTGAACGCACATTGCACCCTCTGGTATTCTGGAGGGTATGCCTGTTTGAGTGTCATTAATACATCAAACACCAAGACTTTATTGTCTTTGTGTATTGGACTTTGAAGGCTTTGCTGATATGTTAAATGTCAGCTCCTTTTAAATGCATTAGTGGAATGTGAACTCCATAAGACCGGCCTCGGTTTGATAGACCATTTGATCATCTATGCCGTCGCTGGTAACAAGGGGTTTGACCGCTTCAAACTGTCTTTGGACTTGTACTCTCTTGTACAATGAAACTTAAGC
Included	SH1331413.10FU_AB809634_refs	k__Fungi;p__Ascomycota;c__Dothideomycetes;o__Pleosporales;f__Pleosporales incertae sedis;g__Pseudocoleophoma;s__polygonicola;sh_SH1331413.10FU_AB809634_refs	CGGAAGGATCATTACTGCTTGCTTACGGTTTCGTTCGGGCAACCGAGCGGGGCCGGGCACGCTACCCTTGCTTATGTATACCTATTGTTATTCCCTCGGCGGGGAGACCCGCCGCCGGGATCAATTAAACCCTTTTGTATAAAGCATCAAAACTTCTGAAAACAAATTAATAATTACAACTTTTAACAATGGATCTCTTGGTTCTGGCATCGATGAAGAACGCAGCGAAATGCGATAAGTAGTGTGAATTGCAGACTTTAGTGAATCATCGAATCTTTGAACGCACATTGCGCCCCTTGGTATTCCATTGGGCATGCCTGTTCGAGCGTCATTTACATCCTCAAGCTCATGCTTGGTGTTGGGCGTCTGTCCGCGCTTTCGGCGCGGACTCGCCCCAAA…	Fungi	Ascomycota	Dothideomycetes	Pleosporales	Pleosporales incertae sedis	Pseudocoleophoma	polygonicola	UNITE	CGGAAGGATCATTA	CTGCTTGCTTACGGTTTCGTTCGGGCAACCGAGCGGGGCCGGGCACGCTACCCTTGCTTATGTATACCTATTGTTATTCCCTCGGCGGGGAGACCCGCCGCCGGGATCAATTAAACCCTTTTGTATAAAGCATCAAAACTTCTGAAAACAAATTAATAATTA	CAACTTTTAACAATGGATCTCTTGGTTCTGGCATCGATGAAGAACGCAGCGAAATGCGATAAGTAGTGTGAATTGCAGACTTTAGTGAATCATCGAATCTTTGAACGCACATTGCGCCCCTTGGTATTCCATTGGGCATGCCTGTTCGAGCGTCATTT	ACATCCTCAAGCTCATGCTTGGTGTTGGGCGTCTGTCCGCGCTTTCGGCGCGGACTCGCCCCAAATCCATTGGCAGCGGCTTCGCCGGCTTCTTGCGCAGCACATTGCGATCTTGAAGGCTTTCGGCGGGCTCGCGTCCATCAAGTAACCCCCAAT		CTGCTTGCTTACGGTTTCGTTCGGGCAACCGAGCGGGGCCGGGCACGCTACCCTTGCTTATGTATACCTATTGTTATTCCCTCGGCGGGGAGACCCGCCGCCGGGATCAATTAAACCCTTTTGTATAAAGCATCAAAACTTCTGAAAACAAATTAATAATTACAACTTTTAACAATGGATCTCTTGGTTCTGGCATCGATGAAGAACGCAGCGAAATGCGATAAGTAGTGTGAATTGCAGACTTTAGTGAATCATCGAATCTTTGAACGCACATTGCGCCCCTTGGTATTCCATTGGGCATGCCTGTTCGAGCGTCATTTACATCCTCAAGCTCATGCTTGGTGTTGGGCGTCTGTCCGCGCTTTCGGCGCGGACTCGCCCCAAATCCATTGGCAGCGG…	CAACTTTTAACAATGGATCTCTTGGTTCTGGCATCGATGAAGAACGCAGCGAAATGCGATAAGTAGTGTGAATTGCAGACTTTAGTGAATCATCGAATCTTTGAACGCACATTGCGCCCCTTGGTATTCCATTGGGCATGCCTGTTCGAGCGTCATTTACATCCTCAAGCTCATGCTTGGTGTTGGGCGTCTGTCCGCGCTTTCGGCGCGGACTCGCCCCAAATCCATTGGCAGCGGCTTCGCCGGCTTCTTGCGCAGCACATTGCGATCTTGAAGGCTTTCGGCGGGCTCGCGTCCATCAAGTAACCCCCAAT
Included	SH1332461.10FU_JX975924_refs	k__Fungi;p__Mortierellomycota;c__Mortierellomycetes;o__Mortierellales;f__Mortierellaceae;g__Mortierella;s__armillariicola;sh_SH1332461.10FU_JX975924_refs	CATTCATAACAAGTGTTTTATGGCACTTTTTATCCATACCCACCTTGTGTGCAATGTCAGGGGAGGGTGTGTCGGTCTTTTTTGACCGGCCTCGCCCGCCCCAACATCAATCTATATCTTTTAAACACTTTGTCTGAAAAATATTCTGAATAAAACAATTCAAAATACAACTTTCAACAACGGATCTCTTGGCTCTCGCATCGATGAAGAACGCAGCGAAATGCGATACGTAATGTGAATTGCAGAATTCAGTGAATCATCGAATCTTTGAACGCATATTGCGCTCTTTGGTATTCCGAAGAGCATGCTTGTTTGAGTATCAGTAAAAACCTCAAGGTCCCTTTTCTTTGCTGAAAAAGGACTTTGGACTTGAGTGATCCCAACGCCAGGCAATTTTTT…	Fungi	Mortierellomycota	Mortierellomycetes	Mortierellales	Mortierellaceae	Mortierella	armillariicola	UNITE		CATTCATAACAAGTGTTTTATGGCACTTTTTATCCATACCCACCTTGTGTGCAATGTCAGGGGAGGGTGTGTCGGTCTTTTTTGACCGGCCTCGCCCGCCCCAACATCAATCTATATCTTTTAAACACTTTGTCTGAAAAATATTCTGAATAAAACAATTCAAAATA	CAACTTTCAACAACGGATCTCTTGGCTCTCGCATCGATGAAGAACGCAGCGAAATGCGATACGTAATGTGAATTGCAGAATTCAGTGAATCATCGAATCTTTGAACGCATATTGCGCTCTTTGGTATTCCGAAGAGCATGCTTGTTTGAGTATCAGTA	AAAACCTCAAGGTCCCTTTTCTTTGCTGAAAAAGGACTTTGGACTTGAGTGATCCCAACGCCAGGCAATTTTTTTTGACTGGGGGCGGGTTGCTTGAAATGCAGGTGCAGCTGGACTTTCTCCTGAGCTAAAAGCATATTCATTTAGTCCCGTCAAACGGACTATTACTTTTGCTGCAGCTAACACAAAGGGAGATTGACCACTTTGGCTGACTGATGCAGGATATTTCAATTTGGATTTATTTCCGACTTGTTAAA		CATTCATAACAAGTGTTTTATGGCACTTTTTATCCATACCCACCTTGTGTGCAATGTCAGGGGAGGGTGTGTCGGTCTTTTTTGACCGGCCTCGCCCGCCCCAACATCAATCTATATCTTTTAAACACTTTGTCTGAAAAATATTCTGAATAAAACAATTCAAAATACAACTTTCAACAACGGATCTCTTGGCTCTCGCATCGATGAAGAACGCAGCGAAATGCGATACGTAATGTGAATTGCAGAATTCAGTGAATCATCGAATCTTTGAACGCATATTGCGCTCTTTGGTATTCCGAAGAGCATGCTTGTTTGAGTATCAGTAAAAACCTCAAGGTCCCTTTTCTTTGCTGAAAAAGGACTTTGGACTTGAGTGATCCCAACGCCAGGCAATTTTTT…	CAACTTTCAACAACGGATCTCTTGGCTCTCGCATCGATGAAGAACGCAGCGAAATGCGATACGTAATGTGAATTGCAGAATTCAGTGAATCATCGAATCTTTGAACGCATATTGCGCTCTTTGGTATTCCGAAGAGCATGCTTGTTTGAGTATCAGTAAAAACCTCAAGGTCCCTTTTCTTTGCTGAAAAAGGACTTTGGACTTGAGTGATCCCAACGCCAGGCAATTTTTTTTGACTGGGGGCGGGTTGCTTGAAATGCAGGTGCAGCTGGACTTTCTCCTGAGCTAAAAGCATATTCATTTAGTCCCGTCAAACGGACTATTACTTTTGCTGCAGCTAACACAAAGGGAGATTGACCACTTTGGCTGACTGATGCAGGATATTTCAATTTGGATTTA…
Included	SH1332531.10FU_KP744428_refs	k__Fungi;p__Mortierellomycota;c__Mortierellomycetes;o__Mortierellales;f__Mortierellaceae;g__Mortierella;s__formosana;sh_SH1332531.10FU_KP744428_refs	GTGTTTTATGGCACTTTAATTCCATATCCACCTTGTGTGCAACGTAGTTCGTTTTTCCTTCTATGTTGAAGGAACTCGAACAAAACATCAACATTTTAATTATCAACAGATCGTCTGAAGTATTATATGAATAAATCAATTCAAAATACAACTTTCAACAACGGATCTCTTGGCTCTCGCATCGATGAAGAACGCAGCGAAATGCGATACGTAATGTGAATTGCAGAATTCAGTGAATCATCGAATCTTTGAACGCATATTGCGCTCTTTGGTATTCCGAAGAGCATGCTTGTTTGAGTATCAGTAAACACCTCAAGATCCCCTTTTTTTTTATTGGAAAAACGAATCTTGGACTTGAGCAAACCCAACATCCTTTTCTCTTTTAGAGACTTGGAGGCG…	Fungi	Mortierellomycota	Mortierellomycetes	Mortierellales	Mortierellaceae	Mortierella	formosana	UNITE		GTGTTTTATGGCACTTTAATTCCATATCCACCTTGTGTGCAACGTAGTTCGTTTTTCCTTCTATGTTGAAGGAACTCGAACAAAACATCAACATTTTAATTATCAACAGATCGTCTGAAGTATTATATGAATAAATCAATTCAAAATA	CAACTTTCAACAACGGATCTCTTGGCTCTCGCATCGATGAAGAACGCAGCGAAATGCGATACGTAATGTGAATTGCAGAATTCAGTGAATCATCGAATCTTTGAACGCATATTGCGCTCTTTGGTATTCCGAAGAGCATGCTTGTTTGAGTATCAGTA	AACACCTCAAGATCCCCTTTTTTTTTATTGGAAAAACGAATCTTGGACTTGAGCAAACCCAACATCCTTTTCTCTTTTAGAGACTTGGAGGCGGGTTGCTTGAAATAAAGGTGCAGCTGGACAATCTCCTGAGCTAAAAGCATATCTATTTAGTCCCGTAAAACGGATTATTACTTTTGCTACGGCTAACATAAAGGGAGTATTGACCTTTTTCGCTGACTGATGTAGGAAGTAAAACTCGAGTCGGTAAAACGACTTTT		GTGTTTTATGGCACTTTAATTCCATATCCACCTTGTGTGCAACGTAGTTCGTTTTTCCTTCTATGTTGAAGGAACTCGAACAAAACATCAACATTTTAATTATCAACAGATCGTCTGAAGTATTATATGAATAAATCAATTCAAAATACAACTTTCAACAACGGATCTCTTGGCTCTCGCATCGATGAAGAACGCAGCGAAATGCGATACGTAATGTGAATTGCAGAATTCAGTGAATCATCGAATCTTTGAACGCATATTGCGCTCTTTGGTATTCCGAAGAGCATGCTTGTTTGAGTATCAGTAAACACCTCAAGATCCCCTTTTTTTTTATTGGAAAAACGAATCTTGGACTTGAGCAAACCCAACATCCTTTTCTCTTTTAGAGACTTGGAGGCG…	CAACTTTCAACAACGGATCTCTTGGCTCTCGCATCGATGAAGAACGCAGCGAAATGCGATACGTAATGTGAATTGCAGAATTCAGTGAATCATCGAATCTTTGAACGCATATTGCGCTCTTTGGTATTCCGAAGAGCATGCTTGTTTGAGTATCAGTAAACACCTCAAGATCCCCTTTTTTTTTATTGGAAAAACGAATCTTGGACTTGAGCAAACCCAACATCCTTTTCTCTTTTAGAGACTTGGAGGCGGGTTGCTTGAAATAAAGGTGCAGCTGGACAATCTCCTGAGCTAAAAGCATATCTATTTAGTCCCGTAAAACGGATTATTACTTTTGCTACGGCTAACATAAAGGGAGTATTGACCTTTTTCGCTGACTGATGTAGGAAGTAAAACTCG…
Included	SH1352510.10FU_AY366914_refs	k__Fungi;p__Ascomycota;c__Eurotiomycetes;o__Chaetothyriales;f__Herpotrichiellaceae;g__Fonsecaea;s__monophora;sh_SH1352510.10FU_AY366914_refs	ATCATTAATGAGTTAGGGTCTCTAGGCCCGACCTCCCAACCCTTTGCTTACTAGACCTCAGTTGCTTCGGCAGGCCCGTCTTAATCTGACCGCTGGAGGACCGCCTAATGCGGGTGTTACCTCTGGCCAGTGTCTGCCGATAGCCTAATCTCCTAACTCTGGATCAATCATGATTTACAATGTCTAAGTGATTTTATTCAATTAAAAGCAAAAACTTTCAACAACGGATCTCTTGGTTCTGGCATCGATGAAGAACGCAGCGAAATGCGATAAGTAATGCGAATTGCAGAATTCCAGTGAGTCATCGAATCTTTGAACGCACATTGCGCCCTTTGGTATTCCGAAGGGCATGCCTGTTCGAGCGTCATTATCACCCCCTCAAGCCCCTGTGCTTGGTGT…	Fungi	Ascomycota	Eurotiomycetes	Chaetothyriales	Herpotrichiellaceae	Fonsecaea	monophora	UNITE		ATCATTAATGAGTTAGGGTCTCTAGGCCCGACCTCCCAACCCTTTGCTTACTAGACCTCAGTTGCTTCGGCAGGCCCGTCTTAATCTGACCGCTGGAGGACCGCCTAATGCGGGTGTTACCTCTGGCCAGTGTCTGCCGATAGCCTAATCTCCTAACTCTGGATCAATCATGATTTACAATGTCTAAGTGATTTTATTCAATTAAAAGCAA	AAACTTTCAACAACGGATCTCTTGGTTCTGGCATCGATGAAGAACGCAGCGAAATGCGATAAGTAATGCGAATTGCAGAATTCCAGTGAGTCATCGAATCTTTGAACGCACATTGCGCCCTTTGGTATTCCGAAGGGCATGCCTGTTCGAGCGTCATTA	TCACCCCCTCAAGCCCCTGTGCTTGGTGTTGGACGGCTTGGTGGAGCGAGTTCACACTTTCCACCCCTCCTAAAGACAATGACGGCGGCCTGCGGAACCCCCGGTACACTGAGCTTCTTTATTGAGCACGTATCGGATGAAGGGTGCCCGGGACCCGGTCTTCTCCCTCACGGGAACACTTTTTTTTTTAAGGTTGACC		ATCATTAATGAGTTAGGGTCTCTAGGCCCGACCTCCCAACCCTTTGCTTACTAGACCTCAGTTGCTTCGGCAGGCCCGTCTTAATCTGACCGCTGGAGGACCGCCTAATGCGGGTGTTACCTCTGGCCAGTGTCTGCCGATAGCCTAATCTCCTAACTCTGGATCAATCATGATTTACAATGTCTAAGTGATTTTATTCAATTAAAAGCAAAAACTTTCAACAACGGATCTCTTGGTTCTGGCATCGATGAAGAACGCAGCGAAATGCGATAAGTAATGCGAATTGCAGAATTCCAGTGAGTCATCGAATCTTTGAACGCACATTGCGCCCTTTGGTATTCCGAAGGGCATGCCTGTTCGAGCGTCATTATCACCCCCTCAAGCCCCTGTGCTTGGTGT…	AAACTTTCAACAACGGATCTCTTGGTTCTGGCATCGATGAAGAACGCAGCGAAATGCGATAAGTAATGCGAATTGCAGAATTCCAGTGAGTCATCGAATCTTTGAACGCACATTGCGCCCTTTGGTATTCCGAAGGGCATGCCTGTTCGAGCGTCATTATCACCCCCTCAAGCCCCTGTGCTTGGTGTTGGACGGCTTGGTGGAGCGAGTTCACACTTTCCACCCCTCCTAAAGACAATGACGGCGGCCTGCGGAACCCCCGGTACACTGAGCTTCTTTATTGAGCACGTATCGGATGAAGGGTGCCCGGGACCCGGTCTTCTCCCTCACGGGAACACTTTTTTTTTTAAGGTTGACC
Included	SH1340079.10FU_AB015934_refs	k__Fungi;p__Ascomycota;c__Leotiomycetes;o__Helotiales;f__Erysiphaceae;g__Erysiphe;s__diffusa;sh_SH1340079.10FU_AB015934_refs	CATTACAGAGCGTGAGGCTCAGTCGCGGCGTCTGCCATGTGCTGGGCCGACCCTCCCACCCGTGTCGATTTATTGATTGTTGCTTTGGCGGGCCGGGACCGTCCACGTCGCTCGCAGTGACGTGTGCGAACTGCCCACCGGCTTTGGCTGGAGCGTGCCCGCCAAAGACCCATCCCCAAACTCATATTGTCCTGCAGTCTAAGTGATATTATATAATTGATAAAACTTTCAACAACGGATCTCTTGGCTCTGGCATCGATGAAGAACGCAGCGAAATGCGATAAGTAATGTGAATTGCAGAATTTAGTGAATCATCGAATCTTTGAACGCACATTGCGCCCCTTGGTATTCCGAGGGGCATGCCTGTTCGAGCGTCATAACACCCCCTCGAGCTACAAT…	Fungi	Ascomycota	Leotiomycetes	Helotiales	Erysiphaceae	Erysiphe	diffusa	UNITE		CATTACAGAGCGTGAGGCTCAGTCGCGGCGTCTGCCATGTGCTGGGCCGACCCTCCCACCCGTGTCGATTTATTGATTGTTGCTTTGGCGGGCCGGGACCGTCCACGTCGCTCGCAGTGACGTGTGCGAACTGCCCACCGGCTTTGGCTGGAGCGTGCCCGCCAAAGACCCATCCCCAAACTCATATTGTCCTGCAGTCTAAGTGATATTATATAATTGATA	AAACTTTCAACAACGGATCTCTTGGCTCTGGCATCGATGAAGAACGCAGCGAAATGCGATAAGTAATGTGAATTGCAGAATTTAGTGAATCATCGAATCTTTGAACGCACATTGCGCCCCTTGGTATTCCGAGGGGCATGCCTGTTCGAGCGTCATAA	CACCCCCTCGAGCTACAATTGTGTGGCTGTGGTGTTGGGGCTCGCCGCGCCTCGCGGTGGCTCTTAAAGACAGTGGCGGTCCCGGCGTGGGCTCTACGCGTAGTACTTTTGATTCTCGCGACAGAGTGACGACGAAGATCAGCCAAAACCCCCCAACCTTTAATCAAGTCCGGTAAATACGGATTTACAG		CATTACAGAGCGTGAGGCTCAGTCGCGGCGTCTGCCATGTGCTGGGCCGACCCTCCCACCCGTGTCGATTTATTGATTGTTGCTTTGGCGGGCCGGGACCGTCCACGTCGCTCGCAGTGACGTGTGCGAACTGCCCACCGGCTTTGGCTGGAGCGTGCCCGCCAAAGACCCATCCCCAAACTCATATTGTCCTGCAGTCTAAGTGATATTATATAATTGATAAAACTTTCAACAACGGATCTCTTGGCTCTGGCATCGATGAAGAACGCAGCGAAATGCGATAAGTAATGTGAATTGCAGAATTTAGTGAATCATCGAATCTTTGAACGCACATTGCGCCCCTTGGTATTCCGAGGGGCATGCCTGTTCGAGCGTCATAACACCCCCTCGAGCTACAAT…	AAACTTTCAACAACGGATCTCTTGGCTCTGGCATCGATGAAGAACGCAGCGAAATGCGATAAGTAATGTGAATTGCAGAATTTAGTGAATCATCGAATCTTTGAACGCACATTGCGCCCCTTGGTATTCCGAGGGGCATGCCTGTTCGAGCGTCATAACACCCCCTCGAGCTACAATTGTGTGGCTGTGGTGTTGGGGCTCGCCGCGCCTCGCGGTGGCTCTTAAAGACAGTGGCGGTCCCGGCGTGGGCTCTACGCGTAGTACTTTTGATTCTCGCGACAGAGTGACGACGAAGATCAGCCAAAACCCCCCAACCTTTAATCAAGTCCGGTAAATACGGATTTACAG
Included	SH1390696.10FU_MH862389_refs	k__Fungi;p__Ascomycota;c__Sordariomycetes;o__Ophiostomatales;f__Ophiostomataceae;g__Leptographium;s__neomexicanum;sh_SH1390696.10FU_MH862389_refs	ATCATTAGCGAGTTCACAGCGACTCCCAACCCGTGCAAACCTTACCGCATCCTTCTGAGAGCGCCCGTTGCCTCCTGACGGGCGGCGCGACCCCCCCTTCCCTGGGGGGGCTGCGACCGCCCGCCGGGGGCGCGGCGCGGCCGCTCTCTCCCCGAACCTTCTTTACAGTATACCATTACCGTCTGAGCAAAACCACTGAATCGTTAAAACTTTCAACAACGGATCTCTTGGTTCTGGCATCGATGAAGAACGCAGCGAACTGCGATAAGTAATGCGAATTGCAGAATTCAGCGAGCCATCGAATCTTTGAACGCACATTGCGCCCGCCAGCATTCTGGCGGGCATGCCTGTCCGAGCGTCATTTCCTCCCTCACGCAGCGCGCCTGCGTGGTGTTGGGG…	Fungi	Ascomycota	Sordariomycetes	Ophiostomatales	Ophiostomataceae	Leptographium	neomexicanum	UNITE		ATCATTAGCGAGTTCACAGCGACTCCCAACCCGTGCAAACCTTACCGCATCCTTCTGAGAGCGCCCGTTGCCTCCTGACGGGCGGCGCGACCCCCCCTTCCCTGGGGGGGCTGCGACCGCCCGCCGGGGGCGCGGCGCGGCCGCTCTCTCCCCGAACCTTCTTTACAGTATACCATTACCGTCTGAGCAAAACCACTGAATCGTTA	AAACTTTCAACAACGGATCTCTTGGTTCTGGCATCGATGAAGAACGCAGCGAACTGCGATAAGTAATGCGAATTGCAGAATTCAGCGAGCCATCGAATCTTTGAACGCACATTGCGCCCGCCAGCATTCTGGCGGGCATGCCTGTCCGAGCGTCATTT	CCTCCCTCACGCAGCGCGCCTGCGTGGTGTTGGGGCGTTCTGCGGCCAGGCCTGCGCCTAGCAGGCCGCCGCAGCCCCCGAAAGCCAGTGGCGGGCCGGCAGCGGGCTCCGAGCGCAGTAAGCAGCAGTGCCCTCGCTCTGGACGCCCCCGCCTGCGCCCTGCCCCAAAGACGGCAGACGCGAGTCTCCCTCCTTCTCAAGGTTGACC		ATCATTAGCGAGTTCACAGCGACTCCCAACCCGTGCAAACCTTACCGCATCCTTCTGAGAGCGCCCGTTGCCTCCTGACGGGCGGCGCGACCCCCCCTTCCCTGGGGGGGCTGCGACCGCCCGCCGGGGGCGCGGCGCGGCCGCTCTCTCCCCGAACCTTCTTTACAGTATACCATTACCGTCTGAGCAAAACCACTGAATCGTTAAAACTTTCAACAACGGATCTCTTGGTTCTGGCATCGATGAAGAACGCAGCGAACTGCGATAAGTAATGCGAATTGCAGAATTCAGCGAGCCATCGAATCTTTGAACGCACATTGCGCCCGCCAGCATTCTGGCGGGCATGCCTGTCCGAGCGTCATTTCCTCCCTCACGCAGCGCGCCTGCGTGGTGTTGGGG…	AAACTTTCAACAACGGATCTCTTGGTTCTGGCATCGATGAAGAACGCAGCGAACTGCGATAAGTAATGCGAATTGCAGAATTCAGCGAGCCATCGAATCTTTGAACGCACATTGCGCCCGCCAGCATTCTGGCGGGCATGCCTGTCCGAGCGTCATTTCCTCCCTCACGCAGCGCGCCTGCGTGGTGTTGGGGCGTTCTGCGGCCAGGCCTGCGCCTAGCAGGCCGCCGCAGCCCCCGAAAGCCAGTGGCGGGCCGGCAGCGGGCTCCGAGCGCAGTAAGCAGCAGTGCCCTCGCTCTGGACGCCCCCGCCTGCGCCCTGCCCCAAAGACGGCAGACGCGAGTCTCCCTCCTTCTCAAGGTTGACC
Included	SH1368623.10FU_KX306486_refs	k__Fungi;p__Ascomycota;c__Sordariomycetes;o__Magnaporthales;f__Magnaporthaceae;g__Gaeumannomyces;s__avenae;sh_SH1368623.10FU_KX306486_refs	CAGAGTTGAAAAACTCCAACCCCTGTGAACATACCTTTACTGTTGCTTCGGCGGACGATGGTTCCCCCCGGGGGGCCGGACGCCGCCGGAGGTTACAAACCCTGAATTTTAGTGTATCTCTGAGTACAAAACCAAATAATTAAAACTTTCAACAACGGATCTCTTGGTTCTGGCATCGATGAAGAACGCAGCGAAATGCGATAAGTAATGTGAATTGCAGAATTCAGTGAATCATCGAATCTTTGAACGCACATTGCGCCCGCCGGTATTCCGGCGGGCATGCCTGTCCGAGCGTCATTTCACCACTCAAGCCCAGCTTGGTGTTGGGGCACCCGGCCGCCCGGCGGTCGGGGCCCCCAAGAACATCGGCGGTCTCGCTAGGACCCTGAACGCAGTAAC…	Fungi	Ascomycota	Sordariomycetes	Magnaporthales	Magnaporthaceae	Gaeumannomyces	avenae	UNITE		CAGAGTTGAAAAACTCCAACCCCTGTGAACATACCTTTACTGTTGCTTCGGCGGACGATGGTTCCCCCCGGGGGGCCGGACGCCGCCGGAGGTTACAAACCCTGAATTTTAGTGTATCTCTGAGTACAAAACCAAATAATTA	AAACTTTCAACAACGGATCTCTTGGTTCTGGCATCGATGAAGAACGCAGCGAAATGCGATAAGTAATGTGAATTGCAGAATTCAGTGAATCATCGAATCTTTGAACGCACATTGCGCCCGCCGGTATTCCGGCGGGCATGCCTGTCCGAGCGTCATTT	CACCACTCAAGCCCAGCTTGGTGTTGGGGCACCCGGCCGCCCGGCGGTCGGGGCCCCCAAGAACATCGGCGGTCTCGCTAGGACCCTGAACGCAGTAACTCGCGGTAAAACGCGCTTCGTTCGGTGGCTTCCCGGCGGGCTCCAGCCGCTAAACCCCCTAAACTTTTTAG		CAGAGTTGAAAAACTCCAACCCCTGTGAACATACCTTTACTGTTGCTTCGGCGGACGATGGTTCCCCCCGGGGGGCCGGACGCCGCCGGAGGTTACAAACCCTGAATTTTAGTGTATCTCTGAGTACAAAACCAAATAATTAAAACTTTCAACAACGGATCTCTTGGTTCTGGCATCGATGAAGAACGCAGCGAAATGCGATAAGTAATGTGAATTGCAGAATTCAGTGAATCATCGAATCTTTGAACGCACATTGCGCCCGCCGGTATTCCGGCGGGCATGCCTGTCCGAGCGTCATTTCACCACTCAAGCCCAGCTTGGTGTTGGGGCACCCGGCCGCCCGGCGGTCGGGGCCCCCAAGAACATCGGCGGTCTCGCTAGGACCCTGAACGCAGTAAC…	AAACTTTCAACAACGGATCTCTTGGTTCTGGCATCGATGAAGAACGCAGCGAAATGCGATAAGTAATGTGAATTGCAGAATTCAGTGAATCATCGAATCTTTGAACGCACATTGCGCCCGCCGGTATTCCGGCGGGCATGCCTGTCCGAGCGTCATTTCACCACTCAAGCCCAGCTTGGTGTTGGGGCACCCGGCCGCCCGGCGGTCGGGGCCCCCAAGAACATCGGCGGTCTCGCTAGGACCCTGAACGCAGTAACTCGCGGTAAAACGCGCTTCGTTCGGTGGCTTCCCGGCGGGCTCCAGCCGCTAAACCCCCTAAACTTTTTAG
Included	SH1407176.10FU_KX506972_refs	k__Fungi;p__Ascomycota;c__Pezizomycetes;o__Pezizales;f__Helvellaceae;g__Helvella;s__guttata;sh_SH1407176.10FU_KX506972_refs	CCCGGGACGGGCAGATTGGACCTCGCTCGGCGCGAGCGGGGGCTACTCGCGTCGTGATGAAAACCCGCCTCGGGCGGCCTGCGGCCCACGGTCGGGAACGTCGGAGGATCGCCTCGCAGCGAGGAGCCAACATGGCGGCCGCCTCTGCCACCCCTCCAGCGGGGAGATTGGAGCTCGCGCGTTGCTTGAAGACCCGACTGGTGACCACCGTTTCCCCCGAAACACTCTCGGCGACCGCCAACCGGCGATTTCCAAACCACACTCTCTGCGTACAGATCCCTGTTGCTTCCCCGGGCTCCGTCCCGGGGGAGGTCCCAGAGCGAACGATGCCGCCCAACCCGCCATCTTGTCCTCGGTCTGACGGCCATCGCGCCAAGGAGGAAGGGGGAGAGCGAGGAA…	Fungi	Ascomycota	Pezizomycetes	Pezizales	Helvellaceae	Helvella	guttata	UNITE		CCCGGGACGGGCAGATTGGACCTCGCTCGGCGCGAGCGGGGGCTACTCGCGTCGTGATGAAAACCCGCCTCGGGCGGCCTGCGGCCCACGGTCGGGAACGTCGGAGGATCGCCTCGCAGCGAGGAGCCAACATGGCGGCCGCCTCTGCCACCCCTCCAGCGGGGAGATTGGAGCTCGCGCGTTGCTTGAAGACCCGACTGGTGACCACCGTTTCCCCCGAAACACTCTCGGCGACCGCCAACCGGCGATTTCCAAACCACACTCTCTGCGTACAGATCCCTGTTGCTTCCCCGGGCTCCGTCCCGGGGGAGGTCCCAGAGCGAACGATGCCGCCCAACCCGCCATCTTGTCCTCGGTCTGACGGCCATCGCGCCAAGGAGGAAGGGGGAGAGCGAGGAA…	AAACTTTCAACAACGGATCTCTTGGTTCCCGCATCGATGAAGAACGCAGCGAAATGCGATAAGTAATGTGAATTGCAGAATTCAGTGAATCATCGAATCTTTGAACGCACATTGCGCCCCCTGGCACTCTGGGGGGCATGCCTGTTCGAGCGTCTCCA	GTAAGAGCTCTCGCGCCGGTGGAAGGCGCGGTCGTGGCGGCGGTGGCGCGCCCCAGCGGGGCTGCCACCGGGCTGGAATGCATGGGCGGGACGCCTGCAGCGTGGCCGAGCGTGATATATACCATTGGCGCCGGCTCGCGGCGAGGCTCCCGGCCCTGGCCCGTCCGTCGGGCGGGGTAGCGCGTAGTGACGGAACTCCT		CCCGGGACGGGCAGATTGGACCTCGCTCGGCGCGAGCGGGGGCTACTCGCGTCGTGATGAAAACCCGCCTCGGGCGGCCTGCGGCCCACGGTCGGGAACGTCGGAGGATCGCCTCGCAGCGAGGAGCCAACATGGCGGCCGCCTCTGCCACCCCTCCAGCGGGGAGATTGGAGCTCGCGCGTTGCTTGAAGACCCGACTGGTGACCACCGTTTCCCCCGAAACACTCTCGGCGACCGCCAACCGGCGATTTCCAAACCACACTCTCTGCGTACAGATCCCTGTTGCTTCCCCGGGCTCCGTCCCGGGGGAGGTCCCAGAGCGAACGATGCCGCCCAACCCGCCATCTTGTCCTCGGTCTGACGGCCATCGCGCCAAGGAGGAAGGGGGAGAGCGAGGAA…	AAACTTTCAACAACGGATCTCTTGGTTCCCGCATCGATGAAGAACGCAGCGAAATGCGATAAGTAATGTGAATTGCAGAATTCAGTGAATCATCGAATCTTTGAACGCACATTGCGCCCCCTGGCACTCTGGGGGGCATGCCTGTTCGAGCGTCTCCAGTAAGAGCTCTCGCGCCGGTGGAAGGCGCGGTCGTGGCGGCGGTGGCGCGCCCCAGCGGGGCTGCCACCGGGCTGGAATGCATGGGCGGGACGCCTGCAGCGTGGCCGAGCGTGATATATACCATTGGCGCCGGCTCGCGGCGAGGCTCCCGGCCCTGGCCCGTCCGTCGGGCGGGGTAGCGCGTAGTGACGGAACTCCT
Included	SH1053084.10FU_KY102366_refs	k__Fungi;p__Ascomycota;c__Saccharomycetes;o__Saccharomycetales;f__Saccharomycetales incertae sedis;g__Candida;s__rishiriensis;sh_SH1053084.10FU_KY102366_refs	CAGTATTCTTTTCGAGCTGGATTGACCAGGCCGATTTCTGTGCTCTTTTCTTCTTCCCACACCCGACTGCGCTGCTGAAATATTGCGTGCGCGGTTGCTTATGGGGCGAAGGTCAGGGTGTAAAGCAGGAATTGTGTTTGGGCTTTCTATACCAAAAGCTTGGAAAACCTCCTACACACTTTGTTTTCTTATTAGAGACAAATTTGCTTTGGTCAGCTGCTGCGTAAAAACAGCGGTTTGGCCGAAGGTTTTATCAAAAACAAAACTCTTATTATTAGTGTTTTTTTAAAATATTACAGTCAATAACCAGAGAAGCTTTTGAAGCTTTGAACTAAAATTTAAAACTTTCAACAACGGATCTCTTGGTTCTCGCATCGATGAAGAACGCAGCGAAATGCG…	Fungi	Ascomycota	Saccharomycetes	Saccharomycetales	Saccharomycetales incertae sedis	Candida	rishiriensis	UNITE		CAGTATTCTTTTCGAGCTGGATTGACCAGGCCGATTTCTGTGCTCTTTTCTTCTTCCCACACCCGACTGCGCTGCTGAAATATTGCGTGCGCGGTTGCTTATGGGGCGAAGGTCAGGGTGTAAAGCAGGAATTGTGTTTGGGCTTTCTATACCAAAAGCTTGGAAAACCTCCTACACACTTTGTTTTCTTATTAGAGACAAATTTGCTTTGGTCAGCTGCTGCGTAAAAACAGCGGTTTGGCCGAAGGTTTTATCAAAAACAAAACTCTTATTATTAGTGTTTTTTTAAAATATTACAGTCAATAACCAGAGAAGCTTTTGAAGCTTTGAACTAAAATTTA	AAACTTTCAACAACGGATCTCTTGGTTCTCGCATCGATGAAGAACGCAGCGAAATGCGATAAGTAATGTGAATTGCAGATTTTCGTGAATCATTGAATCTTTGAACGCACATTGCGCCCTCTGGTATTCCGGAGGGCATGCCTGTTTGAGCGTCATTT	CCTTCTCAAACCCTTTATTGGGTCTGGTGATGGGCAGTACTCCTTCTCTCCGGAGAGCGAGTTTGCTTGAAATGTATCGGCATGAGTTTTTGTTTTATCGACTATAGATGTTTGTATCAATGTATTAGGTTTAATCCATCGTTGACATAGCTTCGAATAGACGGTAGCAAAGTTTTGGCTCTGCCTAACAAACTTTTATTTTATCATAAAG		CAGTATTCTTTTCGAGCTGGATTGACCAGGCCGATTTCTGTGCTCTTTTCTTCTTCCCACACCCGACTGCGCTGCTGAAATATTGCGTGCGCGGTTGCTTATGGGGCGAAGGTCAGGGTGTAAAGCAGGAATTGTGTTTGGGCTTTCTATACCAAAAGCTTGGAAAACCTCCTACACACTTTGTTTTCTTATTAGAGACAAATTTGCTTTGGTCAGCTGCTGCGTAAAAACAGCGGTTTGGCCGAAGGTTTTATCAAAAACAAAACTCTTATTATTAGTGTTTTTTTAAAATATTACAGTCAATAACCAGAGAAGCTTTTGAAGCTTTGAACTAAAATTTAAAACTTTCAACAACGGATCTCTTGGTTCTCGCATCGATGAAGAACGCAGCGAAATGCG…	AAACTTTCAACAACGGATCTCTTGGTTCTCGCATCGATGAAGAACGCAGCGAAATGCGATAAGTAATGTGAATTGCAGATTTTCGTGAATCATTGAATCTTTGAACGCACATTGCGCCCTCTGGTATTCCGGAGGGCATGCCTGTTTGAGCGTCATTTCCTTCTCAAACCCTTTATTGGGTCTGGTGATGGGCAGTACTCCTTCTCTCCGGAGAGCGAGTTTGCTTGAAATGTATCGGCATGAGTTTTTGTTTTATCGACTATAGATGTTTGTATCAATGTATTAGGTTTAATCCATCGTTGACATAGCTTCGAATAGACGGTAGCAAAGTTTTGGCTCTGCCTAACAAACTTTTATTTTATCATAAAG
Included	SH1052951.10FU_KY105311_refs	k__Fungi;p__Ascomycota;c__Saccharomycetes;o__Saccharomycetales;f__Saccharomycetaceae;g__Saturnispora;s__ahearnii;sh_SH1052951.10FU_KY105311_refs	TCATTAAGGTGATTTTTAAACTATTACATTGTGTTTTAAGAACAAACTCAACTAAACCTAATTTATTCAACCAAAAGATAACGTTAAAACTTTCAACAACGGATCTCTTGGCTCTCGCACCGATGAAGAGCGCAGCGAAATGCGATAACTAATGTGAATTGCAGGCATCGTGAATCATCGAGTTCTTGAACGCACATTGCGCCCTGTGGTATTCTGCAGGGCATGCCTGTTTGAGCGTCGGTTCATTCTATGAACTGGGCTTACGAATTTTTGTTTGTCTGAAATATGAGCCAAAATTTTTCTTTGTGCGCTACTACGTATCCGCCAAAGGAGAGAAAACCTCTAA	Fungi	Ascomycota	Saccharomycetes	Saccharomycetales	Saccharomycetaceae	Saturnispora	ahearnii	UNITE		TCATTAAGGTGATTTTTAAACTATTACATTGTGTTTTAAGAACAAACTCAACTAAACCTAATTTATTCAACCAAAAGATAACGTTA	AAACTTTCAACAACGGATCTCTTGGCTCTCGCACCGATGAAGAGCGCAGCGAAATGCGATAACTAATGTGAATTGCAGGCATCGTGAATCATCGAGTTCTTGAACGCACATTGCGCCCTGTGGTATTCTGCAGGGCATGCCTGTTTGAGCGTCGGTTCAT	TCTATGAACTGGGCTTACGAATTTTTGTTTGTCTGAAATATGAGCCAAAATTTTTCTTTGTGCGCTACTACGTATCCGCCAAAGGAGAGAAAACCTCTAA		TCATTAAGGTGATTTTTAAACTATTACATTGTGTTTTAAGAACAAACTCAACTAAACCTAATTTATTCAACCAAAAGATAACGTTAAAACTTTCAACAACGGATCTCTTGGCTCTCGCACCGATGAAGAGCGCAGCGAAATGCGATAACTAATGTGAATTGCAGGCATCGTGAATCATCGAGTTCTTGAACGCACATTGCGCCCTGTGGTATTCTGCAGGGCATGCCTGTTTGAGCGTCGGTTCATTCTATGAACTGGGCTTACGAATTTTTGTTTGTCTGAAATATGAGCCAAAATTTTTCTTTGTGCGCTACTACGTATCCGCCAAAGGAGAGAAAACCTCTAA	AAACTTTCAACAACGGATCTCTTGGCTCTCGCACCGATGAAGAGCGCAGCGAAATGCGATAACTAATGTGAATTGCAGGCATCGTGAATCATCGAGTTCTTGAACGCACATTGCGCCCTGTGGTATTCTGCAGGGCATGCCTGTTTGAGCGTCGGTTCATTCTATGAACTGGGCTTACGAATTTTTGTTTGTCTGAAATATGAGCCAAAATTTTTCTTTGTGCGCTACTACGTATCCGCCAAAGGAGAGAAAACCTCTAA
Included	SH1072997.10FU_LT000110_refs	k__Fungi;p__Basidiomycota;c__Agaricomycetes;o__Agaricales;f__Tricholomataceae;g__Tricholoma;s__sejunctum;sh_SH1072997.10FU_LT000110_refs	CTGCGGAGGATCATTATTGAATAAGCTTGGTTGGGTTGTTGCTGGCTCTTCGGGGCATGTGCACGCCTGACACCAACTTTCTTACCACCTGTGCACTTTTTGTAGACTTGGGAATTTACCCTTCTCGAGGAAACTCGGTTTGAGGACTGCTGTGCGCAAGCTGGCTTTCCTTGCAATTCCCAGTCTATGTTTTTAAATATACCCCTATAGTATGTTAACAGAATGTCATTTTAACTGGCTTAATTGCCTTTAAAACCTATACAACTTTCAACAACGGATCTCTTGGCTCTCGCATCGATGAAGAACGCAGCGAAATGCGATAAGTAATGTGAATTGCAGAATTCAGTGAATCATCGAATCTTTGAACGCACCTTGCGCTCCTTGGTATTCCGAGGAGCA…	Fungi	Basidiomycota	Agaricomycetes	Agaricales	Tricholomataceae	Tricholoma	sejunctum	UNITE	CTGCGGAGGATCATTA	TTGAATAAGCTTGGTTGGGTTGTTGCTGGCTCTTCGGGGCATGTGCACGCCTGACACCAACTTTCTTACCACCTGTGCACTTTTTGTAGACTTGGGAATTTACCCTTCTCGAGGAAACTCGGTTTGAGGACTGCTGTGCGCAAGCTGGCTTTCCTTGCAATTCCCAGTCTATGTTTTTAAATATACCCCTATAGTATGTTAACAGAATGTCATTTTAACTGGCTTAATTGCCTTTAAAACCTATA	CAACTTTCAACAACGGATCTCTTGGCTCTCGCATCGATGAAGAACGCAGCGAAATGCGATAAGTAATGTGAATTGCAGAATTCAGTGAATCATCGAATCTTTGAACGCACCTTGCGCTCCTTGGTATTCCGAGGAGCATGCCTGTTTGAGTGTCATGA	AATTCTCAACCTTATCAGCTTTATTTGTTGATTAGGCTTGGACTTTTGGGGGTTTTGCGGGCTTTTCTCAAAAGTCGGCTCTCCTTAAATTTATTAGCGGGACCTTTTGGTTGCCCCAGCCCTAGTGTGATAATTATCTACGCTTATTGCTAGAGTGACTTGATGCCGCTTCTAATCGTCTCAATCTCGAGACAATTTATTGCTTATGACA		TTGAATAAGCTTGGTTGGGTTGTTGCTGGCTCTTCGGGGCATGTGCACGCCTGACACCAACTTTCTTACCACCTGTGCACTTTTTGTAGACTTGGGAATTTACCCTTCTCGAGGAAACTCGGTTTGAGGACTGCTGTGCGCAAGCTGGCTTTCCTTGCAATTCCCAGTCTATGTTTTTAAATATACCCCTATAGTATGTTAACAGAATGTCATTTTAACTGGCTTAATTGCCTTTAAAACCTATACAACTTTCAACAACGGATCTCTTGGCTCTCGCATCGATGAAGAACGCAGCGAAATGCGATAAGTAATGTGAATTGCAGAATTCAGTGAATCATCGAATCTTTGAACGCACCTTGCGCTCCTTGGTATTCCGAGGAGCATGCCTGTTTGAGTGTC…	CAACTTTCAACAACGGATCTCTTGGCTCTCGCATCGATGAAGAACGCAGCGAAATGCGATAAGTAATGTGAATTGCAGAATTCAGTGAATCATCGAATCTTTGAACGCACCTTGCGCTCCTTGGTATTCCGAGGAGCATGCCTGTTTGAGTGTCATGAAATTCTCAACCTTATCAGCTTTATTTGTTGATTAGGCTTGGACTTTTGGGGGTTTTGCGGGCTTTTCTCAAAAGTCGGCTCTCCTTAAATTTATTAGCGGGACCTTTTGGTTGCCCCAGCCCTAGTGTGATAATTATCTACGCTTATTGCTAGAGTGACTTGATGCCGCTTCTAATCGTCTCAATCTCGAGACAATTTATTGCTTATGACA
Included	SH1074172.10FU_KY953087_refs	k__Fungi;p__Basidiomycota;c__Agaricomycetes;o__Polyporales;f__Incrustoporiaceae;g__Skeletocutis;s__semipileata;sh_SH1074172.10FU_KY953087_refs	TCGAGTCTTTGAAAGAAGTTGTAGCTGGCCTTTCGGGGCATGTGCACGCTTCGCTCAAATCCAACTCATTTTCAACACCTGTGCACATATTGTAGGATGGTTGATACAAACGAAGAACTTAGGTTCCTCTCGAGTTGTTGACGCCTTCCTATGTTTCATTTACACACTCATTGTCGTACCATGAATGTTTTTTGCGCTTAAATAACGCATTATATATAACTTTTAGCAACGGATCTCTTGGCTCTCGCATCGATGAAGAACGCAGCGAAATGCGATAAGTAATGTGAATTGCAGAATTCAGTGAATCATCGAATCTTTGAACGCAACTTGCGCCCTTTGGTATTCCGAAGGGCATGCCCGTTTGAGTGTCATGGTATTCTCAAAGCCCTCTTCATTTTT…	Fungi	Basidiomycota	Agaricomycetes	Polyporales	Incrustoporiaceae	Skeletocutis	semipileata	UNITE		TCGAGTCTTTGAAAGAAGTTGTAGCTGGCCTTTCGGGGCATGTGCACGCTTCGCTCAAATCCAACTCATTTTCAACACCTGTGCACATATTGTAGGATGGTTGATACAAACGAAGAACTTAGGTTCCTCTCGAGTTGTTGACGCCTTCCTATGTTTCATTTACACACTCATTGTCGTACCATGAATGTTTTTTGCGCTTAAATAACGCATTATATA	TAACTTTTAGCAACGGATCTCTTGGCTCTCGCATCGATGAAGAACGCAGCGAAATGCGATAAGTAATGTGAATTGCAGAATTCAGTGAATCATCGAATCTTTGAACGCAACTTGCGCCCTTTGGTATTCCGAAGGGCATGCCCGTTTGAGTGTCATGG	TATTCTCAAAGCCCTCTTCATTTTTTTGATGATGTTGGCGCTTTGGATTTGGAGGTCTTTTTTGCRGGTTTAGTTAATAAATCTGCTCCTCTTGAATGTATTAGCTGGAAATCTTTGCTCAGGTCTAGCTTCAGTGTGATAATTGTCTACGCTGTAGCTGTCTAAGCACATGTATGGAATTCCGCTTCTAGTTGTCTTCTAAAGACAGATTGTAATGATCTTTTGACA		TCGAGTCTTTGAAAGAAGTTGTAGCTGGCCTTTCGGGGCATGTGCACGCTTCGCTCAAATCCAACTCATTTTCAACACCTGTGCACATATTGTAGGATGGTTGATACAAACGAAGAACTTAGGTTCCTCTCGAGTTGTTGACGCCTTCCTATGTTTCATTTACACACTCATTGTCGTACCATGAATGTTTTTTGCGCTTAAATAACGCATTATATATAACTTTTAGCAACGGATCTCTTGGCTCTCGCATCGATGAAGAACGCAGCGAAATGCGATAAGTAATGTGAATTGCAGAATTCAGTGAATCATCGAATCTTTGAACGCAACTTGCGCCCTTTGGTATTCCGAAGGGCATGCCCGTTTGAGTGTCATGGTATTCTCAAAGCCCTCTTCATTTTT…	TAACTTTTAGCAACGGATCTCTTGGCTCTCGCATCGATGAAGAACGCAGCGAAATGCGATAAGTAATGTGAATTGCAGAATTCAGTGAATCATCGAATCTTTGAACGCAACTTGCGCCCTTTGGTATTCCGAAGGGCATGCCCGTTTGAGTGTCATGGTATTCTCAAAGCCCTCTTCATTTTTTTGATGATGTTGGCGCTTTGGATTTGGAGGTCTTTTTTGCRGGTTTAGTTAATAAATCTGCTCCTCTTGAATGTATTAGCTGGAAATCTTTGCTCAGGTCTAGCTTCAGTGTGATAATTGTCTACGCTGTAGCTGTCTAAGCACATGTATGGAATTCCGCTTCTAGTTGTCTTCTAAAGACAGATTGTAATGATCTTTTGACA
Included	SH1049864.10FU_JX348889_reps	k__Fungi;p__Ascomycota;c__Sordariomycetes;o__Hypocreales;f__Nectriaceae;g__Fusarium;s__buharicum;sh_SH1049864.10FU_JX348889_reps	CCGAGTTTACAACTCCCAAACCCCTGTGAACATACCTTAACGTTGCCTCGGCGGATCAGCCCGCTCCCGGTAAAACGGGACGGCCCGCCAGAGGACCCAAACCCTATTGTTTTTAGTGTATCTTCTGAGTAACATAAACAAATAAATCAAAACTTTCAACAACGGATCTCTTGGTTCTGGCATCGATGAAGAACGCAGCAAAATGCGATAAGTAGTGTGAATTGCAGAATTCAGTGAATCATCGAATCTTTGAACGCACATTGCGCCCGCCAGTATTCTGGCGGGCATGCCTGTTCGAGCGTCATTTCAACCCTCAAGCCCCTCGGGTTTGGTGTTGGGGATCGGCGAGTCCTAGGACCAGCCGGCCCCCGAAATCTAGTGGCGGTCTCGCTGCA	Fungi	Ascomycota	Sordariomycetes	Hypocreales	Nectriaceae	Fusarium	buharicum	UNITE		CCGAGTTTACAACTCCCAAACCCCTGTGAACATACCTTAACGTTGCCTCGGCGGATCAGCCCGCTCCCGGTAAAACGGGACGGCCCGCCAGAGGACCCAAACCCTATTGTTTTTAGTGTATCTTCTGAGTAACATAAACAAATAAATCA	AAACTTTCAACAACGGATCTCTTGGTTCTGGCATCGATGAAGAACGCAGCAAAATGCGATAAGTAGTGTGAATTGCAGAATTCAGTGAATCATCGAATCTTTGAACGCACATTGCGCCCGCCAGTATTCTGGCGGGCATGCCTGTTCGAGCGTCATTT	CAACCCTCAAGCCCCTCGGGTTTGGTGTTGGGGATCGGCGAGTCCTAGGACCAGCCGGCCCCCGAAATCTAGTGGCGGTCTCGCTGCA		CCGAGTTTACAACTCCCAAACCCCTGTGAACATACCTTAACGTTGCCTCGGCGGATCAGCCCGCTCCCGGTAAAACGGGACGGCCCGCCAGAGGACCCAAACCCTATTGTTTTTAGTGTATCTTCTGAGTAACATAAACAAATAAATCAAAACTTTCAACAACGGATCTCTTGGTTCTGGCATCGATGAAGAACGCAGCAAAATGCGATAAGTAGTGTGAATTGCAGAATTCAGTGAATCATCGAATCTTTGAACGCACATTGCGCCCGCCAGTATTCTGGCGGGCATGCCTGTTCGAGCGTCATTTCAACCCTCAAGCCCCTCGGGTTTGGTGTTGGGGATCGGCGAGTCCTAGGACCAGCCGGCCCCCGAAATCTAGTGGCGGTCTCGCTGCA	AAACTTTCAACAACGGATCTCTTGGTTCTGGCATCGATGAAGAACGCAGCAAAATGCGATAAGTAGTGTGAATTGCAGAATTCAGTGAATCATCGAATCTTTGAACGCACATTGCGCCCGCCAGTATTCTGGCGGGCATGCCTGTTCGAGCGTCATTTCAACCCTCAAGCCCCTCGGGTTTGGTGTTGGGGATCGGCGAGTCCTAGGACCAGCCGGCCCCCGAAATCTAGTGGCGGTCTCGCTGCA
Included	SH1184039.10FU_OQ429513_refs	k__Fungi;p__Ascomycota;c__Sordariomycetes;o__Hypocreales;f__Hypocreales incertae sedis;g__Bulbithecium;s__truncatum;sh_SH1184039.10FU_OQ429513_refs	CAGAGTCTTCAGAACTCCAAACCTTTGTGAACCTATATATATCGTTGCTTCGGCGGGCTGCCGGGCGGCCTAGCGCCCCCGCGTCGCCCGCCGAAGGCCCAAACTCTTGTTTTCTAGCGGTATCTTATGAGTCTATAAAATAAGCAATCAAAACTTTCAGCAACGGATCTCTTGGCTCTGGCATCGATGAAGAACGCAGCGAAATGCGATAAGTAATGTGAATTGCAGAATTCAGTGAATCATCGAATCTTTGAACGCACATTGCGCCCGCCAGCACTCTGGCGGGCATGCCTGTTCGAGCGTCATTTCAACCCTCAGAACCCCTTGCGGGATCTGGCGTTGGGGATTGGCAGTCCGCCAGCCCCGAAATCTAGTGGCGGTCCCTCCGCGACCTCCCCT…	Fungi	Ascomycota	Sordariomycetes	Hypocreales	Hypocreales incertae sedis	Bulbithecium	truncatum	UNITE		CAGAGTCTTCAGAACTCCAAACCTTTGTGAACCTATATATATCGTTGCTTCGGCGGGCTGCCGGGCGGCCTAGCGCCCCCGCGTCGCCCGCCGAAGGCCCAAACTCTTGTTTTCTAGCGGTATCTTATGAGTCTATAAAATAAGCAATCA	AAACTTTCAGCAACGGATCTCTTGGCTCTGGCATCGATGAAGAACGCAGCGAAATGCGATAAGTAATGTGAATTGCAGAATTCAGTGAATCATCGAATCTTTGAACGCACATTGCGCCCGCCAGCACTCTGGCGGGCATGCCTGTTCGAGCGTCATTT	CAACCCTCAGAACCCCTTGCGGGATCTGGCGTTGGGGATTGGCAGTCCGCCAGCCCCGAAATCTAGTGGCGGTCCCTCCGCGACCTCCCCTGTGCAGTAGCGATACCTCGCAGCGGGACAGCGGTCTGACCACGCCGTAAAACCCCCTACTTCTC		CAGAGTCTTCAGAACTCCAAACCTTTGTGAACCTATATATATCGTTGCTTCGGCGGGCTGCCGGGCGGCCTAGCGCCCCCGCGTCGCCCGCCGAAGGCCCAAACTCTTGTTTTCTAGCGGTATCTTATGAGTCTATAAAATAAGCAATCAAAACTTTCAGCAACGGATCTCTTGGCTCTGGCATCGATGAAGAACGCAGCGAAATGCGATAAGTAATGTGAATTGCAGAATTCAGTGAATCATCGAATCTTTGAACGCACATTGCGCCCGCCAGCACTCTGGCGGGCATGCCTGTTCGAGCGTCATTTCAACCCTCAGAACCCCTTGCGGGATCTGGCGTTGGGGATTGGCAGTCCGCCAGCCCCGAAATCTAGTGGCGGTCCCTCCGCGACCTCCCCT…	AAACTTTCAGCAACGGATCTCTTGGCTCTGGCATCGATGAAGAACGCAGCGAAATGCGATAAGTAATGTGAATTGCAGAATTCAGTGAATCATCGAATCTTTGAACGCACATTGCGCCCGCCAGCACTCTGGCGGGCATGCCTGTTCGAGCGTCATTTCAACCCTCAGAACCCCTTGCGGGATCTGGCGTTGGGGATTGGCAGTCCGCCAGCCCCGAAATCTAGTGGCGGTCCCTCCGCGACCTCCCCTGTGCAGTAGCGATACCTCGCAGCGGGACAGCGGTCTGACCACGCCGTAAAACCCCCTACTTCTC
Included	SH1242149.10FU_OL473549_refs	k__Fungi;p__Ascomycota;c__Dothideomycetes;o__Pleosporales;f__Tetraplosphaeriaceae;g__Tetraploa;s__dashaoensis;sh_SH1242149.10FU_OL473549_refs	CTGCGGAAGGATCATTAACGTGGGGGCCCCTCGCGGGGCCCCCGCCGAGATAGAACCCTTGACTTTTCGAGCACCCACTGTTTCCTCGGCGGGCCCGCCCGCCAACGGGGACCGAAAGAAACCCAAACCGCAGTACGCAGTAGTGAAAAACGTAACCAAACAAAACAATCAAAACTTTCAACAACGGATCTCTTGGTTCTGGCATCGATGAAGAACGCAGCGAAATGCGATAAGTAGTGTGAATTGCAGAATTCAGTGAATCATCGAATCTTTGAACGCACATTGCGCCCTTTGGTATTCCTTAGGGCATGCCTGTTCGAGCGTCATTAAACCCCCCTCACGGCACCCTGCGTGCCGGCTATTGGGCGCCTGTCCCCCGCCTCCGGGCGGGGGACTCGC…	Fungi	Ascomycota	Dothideomycetes	Pleosporales	Tetraplosphaeriaceae	Tetraploa	dashaoensis	UNITE	CTGCGGAAGGATCATTA	ACGTGGGGGCCCCTCGCGGGGCCCCCGCCGAGATAGAACCCTTGACTTTTCGAGCACCCACTGTTTCCTCGGCGGGCCCGCCCGCCAACGGGGACCGAAAGAAACCCAAACCGCAGTACGCAGTAGTGAAAAACGTAACCAAACAAAACAATCA	AAACTTTCAACAACGGATCTCTTGGTTCTGGCATCGATGAAGAACGCAGCGAAATGCGATAAGTAGTGTGAATTGCAGAATTCAGTGAATCATCGAATCTTTGAACGCACATTGCGCCCTTTGGTATTCCTTAGGGCATGCCTGTTCGAGCGTCATTA	AACCCCCCTCACGGCACCCTGCGTGCCGGCTATTGGGCGCCTGTCCCCCGCCTCCGGGCGGGGGACTCGCCTCGAATCCATTGGCGGCCGCCGCGTCGGGCAGTACGAGCGCAGCAGAAGCGCGCATCGGGGCCCCGCCGCGCCGGCGACCCAGCGAGAACGCCTCCTC		ACGTGGGGGCCCCTCGCGGGGCCCCCGCCGAGATAGAACCCTTGACTTTTCGAGCACCCACTGTTTCCTCGGCGGGCCCGCCCGCCAACGGGGACCGAAAGAAACCCAAACCGCAGTACGCAGTAGTGAAAAACGTAACCAAACAAAACAATCAAAACTTTCAACAACGGATCTCTTGGTTCTGGCATCGATGAAGAACGCAGCGAAATGCGATAAGTAGTGTGAATTGCAGAATTCAGTGAATCATCGAATCTTTGAACGCACATTGCGCCCTTTGGTATTCCTTAGGGCATGCCTGTTCGAGCGTCATTAAACCCCCCTCACGGCACCCTGCGTGCCGGCTATTGGGCGCCTGTCCCCCGCCTCCGGGCGGGGGACTCGCCTCGAATCCATTGGCGG…	AAACTTTCAACAACGGATCTCTTGGTTCTGGCATCGATGAAGAACGCAGCGAAATGCGATAAGTAGTGTGAATTGCAGAATTCAGTGAATCATCGAATCTTTGAACGCACATTGCGCCCTTTGGTATTCCTTAGGGCATGCCTGTTCGAGCGTCATTAAACCCCCCTCACGGCACCCTGCGTGCCGGCTATTGGGCGCCTGTCCCCCGCCTCCGGGCGGGGGACTCGCCTCGAATCCATTGGCGGCCGCCGCGTCGGGCAGTACGAGCGCAGCAGAAGCGCGCATCGGGGCCCCGCCGCGCCGGCGACCCAGCGAGAACGCCTCCTC
Included	SH1051311.10FU_KM056655_reps	k__Fungi;p__Glomeromycota;c__Glomeromycetes;o__Glomerales;f__Glomeraceae;g__Glomus;s__tetrastratosum;sh_SH1051311.10FU_KM056655_reps	TCAATTCTAGCAAGTAACCCTTTAGGGTTCTTGCGCACGTATTTAAAACCCCACACTTTTATGAAATTTTATACATATTTTACTTTTAATAAGTAATTAAAAGATCACTTTCAACAACGGATCTCTTGGCTCTCGCATCGATGAAGAACGTAGCAAAGTGCGATAAGTAGTGTGAATTGCAGAATTCCGTGGATCATCGAATTTTTGAACGCAAATTGCACTTTCTGGTATTCCGGAGAGTATGCCTGTTTGAGGGTCAGTAAAATAAAAAATCGATTTTGTTACCTTATCGTAACATTTCGGAATTGAGCTACCTTAAATTTTTTAGGTTTTAAGTGGCTTAAAATTGATCATTTTTTGGTATGATTTAAGCGTGCTAATATTACGTTTAATGAGTAT…	Fungi	Glomeromycota	Glomeromycetes	Glomerales	Glomeraceae	Glomus	tetrastratosum	UNITE	TCAATTCTAGCAAGTAACCCTTTAGGGTTCTTGCGCACGTATTTAAAACCCCACACTTTTATGAAATTTTATACATATTTTACTTTTAATAAGTAATTAAAAGATCACTTTCAACAACGGATCTCTTGGCTCTCGCATCGATGAAGAACGTAGCAAAGTGCGATAAGTAGTGTGAATTGCAGAATTCCGTGGATCATC		TCACTTTCAACAACGGATCTCTTGGCTCTCGCATCGATGAAGAACGTAGCAAAGTGCGATAAGTAGTGTGAATTGCAGAATTCCGTGGATCATCGAATTTTTGAACGCAAATTGCACTTTCTGGTATTCCGGAGAGTATGCCTGTTTGAGGGTCAGTA	AAATAAAAAATCGATTTTGTTACCTTATCGTAACATTTCGGAATTGAGCTACCTTAAATTTTTTAGGTTTTAAGTGGCTTAAAATTGATCATTTTTTGGTATGATTTAAGCGTGCTAATATTACGTTTAATGAGTATCGATGTTTATTAGGTATGACCATGATCATGGTTTCGTGCCCATAATTTTTTTCATGA		TCACTTTCAACAACGGATCTCTTGGCTCTCGCATCGATGAAGAACGTAGCAAAGTGCGATAAGTAGTGTGAATTGCAGAATTCCGTGGATCATCGAATTTTTGAACGCAAATTGCACTTTCTGGTATTCCGGAGAGTATGCCTGTTTGAGGGTCAGTAAAATAAAAAATCGATTTTGTTACCTTATCGTAACATTTCGGAATTGAGCTACCTTAAATTTTTTAGGTTTTAAGTGGCTTAAAATTGATCATTTTTTGGTATGATTTAAGCGTGCTAATATTACGTTTAATGAGTATCGATGTTTATTAGGTATGACCATGATCATGGTTTCGTGCCCATAATTTTTTTCATGA	TCACTTTCAACAACGGATCTCTTGGCTCTCGCATCGATGAAGAACGTAGCAAAGTGCGATAAGTAGTGTGAATTGCAGAATTCCGTGGATCATCGAATTTTTGAACGCAAATTGCACTTTCTGGTATTCCGGAGAGTATGCCTGTTTGAGGGTCAGTAAAATAAAAAATCGATTTTGTTACCTTATCGTAACATTTCGGAATTGAGCTACCTTAAATTTTTTAGGTTTTAAGTGGCTTAAAATTGATCATTTTTTGGTATGATTTAAGCGTGCTAATATTACGTTTAATGAGTATCGATGTTTATTAGGTATGACCATGATCATGGTTTCGTGCCCATAATTTTTTTCATGA
Included	SH1051360.10FU_MH023212_reps	k__Fungi;p__Ascomycota;c__Saccharomycetes;o__Saccharomycetales;f__Metschnikowiaceae;g__Metschnikowia;s__viticola;sh_SH1051360.10FU_MH023212_reps	CTGCGGAAGGATCATTAAAAAAAATATTATACATCTCTTCTAGGATTAAACACTAAATGTTATATTTCAACAAGTTTAAAATAAAAAACTTTCAACAACGGATCTCTTGGTTCTCGCATCGATGAAGAACGCAGCGAATTGCGATACGTAATATGACTTGCAGACGTGAATCATTGAATTTTTGAACGCACATTGCGCCTTAAGGTATTCCTCAAGGCATGCGTGAATGAGCGATATTTACTCTCAAACCCTAGGGTTTGGTCCTGGCCCTACAGCCTAAACATCAACTGATTTTAAAATAAGTTTTAATCTCATCCCCC	Fungi	Ascomycota	Saccharomycetes	Saccharomycetales	Metschnikowiaceae	Metschnikowia	viticola	UNITE	CTGCGGAAGGATCATTA	AAAAAAATATTATACATCTCTTCTAGGATTAAACACTAAATGTTATATTTCAACAAGTTTAAAATAAA	AAACTTTCAACAACGGATCTCTTGGTTCTCGCATCGATGAAGAACGCAGCGAATTGCGATACGTAATATGACTTGCAGACGTGAATCATTGAATTTTTGAACGCACATTGCGCCTTAAGGTATTCCTCAAGGCATGCGTGAATGAGCGATATTT	ACTCTCAAACCCTAGGGTTTGGTCCTGGCCCTACAGCCTAAACATCAACTGATTTTAAAATAAGTTTTAATCTCATCCCCC		AAAAAAATATTATACATCTCTTCTAGGATTAAACACTAAATGTTATATTTCAACAAGTTTAAAATAAAAAACTTTCAACAACGGATCTCTTGGTTCTCGCATCGATGAAGAACGCAGCGAATTGCGATACGTAATATGACTTGCAGACGTGAATCATTGAATTTTTGAACGCACATTGCGCCTTAAGGTATTCCTCAAGGCATGCGTGAATGAGCGATATTTACTCTCAAACCCTAGGGTTTGGTCCTGGCCCTACAGCCTAAACATCAACTGATTTTAAAATAAGTTTTAATCTCATCCCCC	AAACTTTCAACAACGGATCTCTTGGTTCTCGCATCGATGAAGAACGCAGCGAATTGCGATACGTAATATGACTTGCAGACGTGAATCATTGAATTTTTGAACGCACATTGCGCCTTAAGGTATTCCTCAAGGCATGCGTGAATGAGCGATATTTACTCTCAAACCCTAGGGTTTGGTCCTGGCCCTACAGCCTAAACATCAACTGATTTTAAAATAAGTTTTAATCTCATCCCCC
Included	SH1053124.10FU_AY046156_refs	k__Fungi;p__Ascomycota;c__Saccharomycetes;o__Saccharomycetales;f__Saccharomycetaceae;g__Grigorovia;s__transvaalensis;sh_SH1053124.10FU_AY046156_refs	TAGAATAATATCCTGGATTGACACTGGGTGCTAGTTTGAGTGGTTGTAAGTTGACCTGCGCTTAATTGCGCGGTTGGTTGCACTGCTTTTAAGCTGGTGCTAATTATAAACGGTGTCTTTCTGCTTTACACACTGTGGAGATTTCTTCTTTCAGTATTTTTCTTTGGGTTCATTTTTGAGCCCAGAGGTATTAAACACAAACAATTTTGTAATTTTATACTAGTCTAGATCAGTTTTATTTTGAAACTACAAACTTCAAAACTTTCAACAACGGATCTCTTGGTTCTCGCATCGATGAAGAACGCAGCGAAATGCGATACGTAATGTGAATTGCAGAATTCCGTGAATCATCGAATCTTTGAACGCACATTGCGCCCCTTGGTATTCCAGGGGGCATGC…	Fungi	Ascomycota	Saccharomycetes	Saccharomycetales	Saccharomycetaceae	Grigorovia	transvaalensis	UNITE		TAGAATAATATCCTGGATTGACACTGGGTGCTAGTTTGAGTGGTTGTAAGTTGACCTGCGCTTAATTGCGCGGTTGGTTGCACTGCTTTTAAGCTGGTGCTAATTATAAACGGTGTCTTTCTGCTTTACACACTGTGGAGATTTCTTCTTTCAGTATTTTTCTTTGGGTTCATTTTTGAGCCCAGAGGTATTAAACACAAACAATTTTGTAATTTTATACTAGTCTAGATCAGTTTTATTTTGAAACTACAAACTTCA	AAACTTTCAACAACGGATCTCTTGGTTCTCGCATCGATGAAGAACGCAGCGAAATGCGATACGTAATGTGAATTGCAGAATTCCGTGAATCATCGAATCTTTGAACGCACATTGCGCCCCTTGGTATTCCAGGGGGCATGCCTGTTTGAGCGTCATTT	CCTTCTCAAACACCTGTGTTTGGTTGTGAGTGATACTCTCTCTTTTGAGTTAGCTTGAAAGTGTTGGCCGATTGCAGTTGTATTGCAAATGTGTACAGTTTTAGATTGAGTAGTGTTGTGTGTGTGAATTTTATTTACACGGGCAAGCTGTCCATTCAACTGTGTGTATTTTGAGATACTGTGCTGTGAAGATGTACAAGGTCGTATTAGGTTTTACCAACTCGATTGCGTGTGTTTTTATGGTTGTGGTATGTTTGAGATATGCATGGGGATTAGTGAGTCTAGCAATATTGCTTTTCTGAGTTGTGCTTTATTTTGTTTTTTCTGTGGCGAACAATATTCTCCAAGT		TAGAATAATATCCTGGATTGACACTGGGTGCTAGTTTGAGTGGTTGTAAGTTGACCTGCGCTTAATTGCGCGGTTGGTTGCACTGCTTTTAAGCTGGTGCTAATTATAAACGGTGTCTTTCTGCTTTACACACTGTGGAGATTTCTTCTTTCAGTATTTTTCTTTGGGTTCATTTTTGAGCCCAGAGGTATTAAACACAAACAATTTTGTAATTTTATACTAGTCTAGATCAGTTTTATTTTGAAACTACAAACTTCAAAACTTTCAACAACGGATCTCTTGGTTCTCGCATCGATGAAGAACGCAGCGAAATGCGATACGTAATGTGAATTGCAGAATTCCGTGAATCATCGAATCTTTGAACGCACATTGCGCCCCTTGGTATTCCAGGGGGCATGC…	AAACTTTCAACAACGGATCTCTTGGTTCTCGCATCGATGAAGAACGCAGCGAAATGCGATACGTAATGTGAATTGCAGAATTCCGTGAATCATCGAATCTTTGAACGCACATTGCGCCCCTTGGTATTCCAGGGGGCATGCCTGTTTGAGCGTCATTTCCTTCTCAAACACCTGTGTTTGGTTGTGAGTGATACTCTCTCTTTTGAGTTAGCTTGAAAGTGTTGGCCGATTGCAGTTGTATTGCAAATGTGTACAGTTTTAGATTGAGTAGTGTTGTGTGTGTGAATTTTATTTACACGGGCAAGCTGTCCATTCAACTGTGTGTATTTTGAGATACTGTGCTGTGAAGATGTACAAGGTCGTATTAGGTTTTACCAACTCGATTGCGTGTGTTTTTAT…
Included	SH1338627.10FU_EF568070_refs	k__Fungi;p__Ascomycota;c__Saccharomycetes;o__Saccharomycetales;f__Saccharomycetaceae;g__Maudiozyma;s__exigua;sh_SH1338627.10FU_EF568070_refs	GATCATTAAAGAAAATGATGAATAATTGGTAGAGGAGGAGTGATCGAGCCTGCGCTTAAGTGCGCGGCGAGGTTGTTCTTTTTCGTTACGCCGATAATTCTTTACACACACTGGAGTTTTATTTCTACAGTATCGGAGGTAGCAATACCGCCAAAACAAAACACAAACAATTATTTTTTATTATTTTAATTTGTCATTTCAAAATCTGCTTTATTGCAGTAACCAAAATATTCAAAACTTTCAACAACGGATCTCTTGGTTCTCGCATCGATGAAGAACGCAGCGAAATGCGATACGTAATGTGAATTGCAGAATTCCGTGAATCATCGAATCTTTGAACGCACATTGCGCCCCTTGGTATTCCAGGGGGCATGCCTGTTTGAGCGTCATTTCCTTCTC…	Fungi	Ascomycota	Saccharomycetes	Saccharomycetales	Saccharomycetaceae	Maudiozyma	exigua	UNITE		GATCATTAAAGAAAATGATGAATAATTGGTAGAGGAGGAGTGATCGAGCCTGCGCTTAAGTGCGCGGCGAGGTTGTTCTTTTTCGTTACGCCGATAATTCTTTACACACACTGGAGTTTTATTTCTACAGTATCGGAGGTAGCAATACCGCCAAAACAAAACACAAACAATTATTTTTTATTATTTTAATTTGTCATTTCAAAATCTGCTTTATTGCAGTAACCAAAATATTCA	AAACTTTCAACAACGGATCTCTTGGTTCTCGCATCGATGAAGAACGCAGCGAAATGCGATACGTAATGTGAATTGCAGAATTCCGTGAATCATCGAATCTTTGAACGCACATTGCGCCCCTTGGTATTCCAGGGGGCATGCCTGTTTGAGCGTCATTT	CCTTCTCAAATACTTGTATTTGGTTGTGAGTGACACTCAGTCTTGCATTGAGTTAACTTGAAATTGTTGGCCGTAGCGGTTGTTGCAGCTTATAGTTTTTGTGTAATGGTATGATTTCTTTACTATTAAACAGGATGCTTGAGCATGTCGTATTAGGTTTTACCAACTCCGGCAGACTCGGTATCTTGGAAGAGCGTACTGGCATTAGAACATTGAACTGTCGACTGTGGCAAACAGTACTCTTTAAG		GATCATTAAAGAAAATGATGAATAATTGGTAGAGGAGGAGTGATCGAGCCTGCGCTTAAGTGCGCGGCGAGGTTGTTCTTTTTCGTTACGCCGATAATTCTTTACACACACTGGAGTTTTATTTCTACAGTATCGGAGGTAGCAATACCGCCAAAACAAAACACAAACAATTATTTTTTATTATTTTAATTTGTCATTTCAAAATCTGCTTTATTGCAGTAACCAAAATATTCAAAACTTTCAACAACGGATCTCTTGGTTCTCGCATCGATGAAGAACGCAGCGAAATGCGATACGTAATGTGAATTGCAGAATTCCGTGAATCATCGAATCTTTGAACGCACATTGCGCCCCTTGGTATTCCAGGGGGCATGCCTGTTTGAGCGTCATTTCCTTCTC…	AAACTTTCAACAACGGATCTCTTGGTTCTCGCATCGATGAAGAACGCAGCGAAATGCGATACGTAATGTGAATTGCAGAATTCCGTGAATCATCGAATCTTTGAACGCACATTGCGCCCCTTGGTATTCCAGGGGGCATGCCTGTTTGAGCGTCATTTCCTTCTCAAATACTTGTATTTGGTTGTGAGTGACACTCAGTCTTGCATTGAGTTAACTTGAAATTGTTGGCCGTAGCGGTTGTTGCAGCTTATAGTTTTTGTGTAATGGTATGATTTCTTTACTATTAAACAGGATGCTTGAGCATGTCGTATTAGGTTTTACCAACTCCGGCAGACTCGGTATCTTGGAAGAGCGTACTGGCATTAGAACATTGAACTGTCGACTGTGGCAAACAGTACT…
Included	SH1060671.10FU_OQ758117_reps	k__Fungi;p__Basidiomycota;c__Agaricomycetes;o__Agaricales;f__Bolbitiaceae;g__Conocybe;s__hydrophila;sh_SH1060671.10FU_OQ758117_reps	GGAAGGATCATTACAGAGTAAACTTGGTGGGTTGTTGCTGGCTCTCAATTGAGCATGTGCACACCTGTCATCTTTATCTTTCCACCATGTGCACTTTTTGTAGGTCTGGATTTGACAATAAGCCTAGCTCAYTTTGTGGGCTATTGGAAAGCTGCTGATTTATATTGGCTCTTTCTGTTTACTGGCTGTCTCTTCCTAGGCTCTACGATTTATCTATATACACCATGTATGTCAATGAACGCAATCAATGGGCCGTTAAAAGCCTATAAACCTATAATACAACTTTCAGCAACGGATCTCTTGGCTCTCGCATCGATGAAGAACGCAGCGAAATGCGATAAGTAATGTGAATTGCAGAATTCAGTGAATCATCGAATCTTTGAACGCACCTTGCGCTCC…	Fungi	Basidiomycota	Agaricomycetes	Agaricales	Bolbitiaceae	Conocybe	hydrophila	UNITE		GGAAGGATCATTACAGAGTAAACTTGGTGGGTTGTTGCTGGCTCTCAATTGAGCATGTGCACACCTGTCATCTTTATCTTTCCACCATGTGCACTTTTTGTAGGTCTGGATTTGACAATAAGCCTAGCTCAYTTTGTGGGCTATTGGAAAGCTGCTGATTTATATTGGCTCTTTCTGTTTACTGGCTGTCTCTTCCTAGGCTCTACGATTTATCTATATACACCATGTATGTCAATGAACGCAATCAATGGGCCGTTAAAAGCCTATAAACCTATAATA	CAACTTTCAGCAACGGATCTCTTGGCTCTCGCATCGATGAAGAACGCAGCGAAATGCGATAAGTAATGTGAATTGCAGAATTCAGTGAATCATCGAATCTTTGAACGCACCTTGCGCTCCTTGGTATTCCGAGGAGCATGCCTGTTTGAGTGTCATTA	AATTCTCAATCTCTACAGCTTTGTGTTGTTTAGATTGGAAGTGGGGGTTTATTGTGTGGAATTCAATTCCTCACTCCCCTTAAATACATTAGCTRGAATGCCTCTGCATCTCTGACTATCAGTGTGATAATTATCTATGCTGTAGTTGTTGCATGAGGGTATCTGCTTCATAAATCGTCGCAAGACAATTCTATATGACCATCTTGACCTCAAA		GGAAGGATCATTACAGAGTAAACTTGGTGGGTTGTTGCTGGCTCTCAATTGAGCATGTGCACACCTGTCATCTTTATCTTTCCACCATGTGCACTTTTTGTAGGTCTGGATTTGACAATAAGCCTAGCTCAYTTTGTGGGCTATTGGAAAGCTGCTGATTTATATTGGCTCTTTCTGTTTACTGGCTGTCTCTTCCTAGGCTCTACGATTTATCTATATACACCATGTATGTCAATGAACGCAATCAATGGGCCGTTAAAAGCCTATAAACCTATAATACAACTTTCAGCAACGGATCTCTTGGCTCTCGCATCGATGAAGAACGCAGCGAAATGCGATAAGTAATGTGAATTGCAGAATTCAGTGAATCATCGAATCTTTGAACGCACCTTGCGCTCC…	CAACTTTCAGCAACGGATCTCTTGGCTCTCGCATCGATGAAGAACGCAGCGAAATGCGATAAGTAATGTGAATTGCAGAATTCAGTGAATCATCGAATCTTTGAACGCACCTTGCGCTCCTTGGTATTCCGAGGAGCATGCCTGTTTGAGTGTCATTAAATTCTCAATCTCTACAGCTTTGTGTTGTTTAGATTGGAAGTGGGGGTTTATTGTGTGGAATTCAATTCCTCACTCCCCTTAAATACATTAGCTRGAATGCCTCTGCATCTCTGACTATCAGTGTGATAATTATCTATGCTGTAGTTGTTGCATGAGGGTATCTGCTTCATAAATCGTCGCAAGACAATTCTATATGACCATCTTGACCTCAAA
Included	SH1061077.10FU_MH854719_refs	k__Fungi;p__Ascomycota;c__Sordariomycetes;o__Hypocreales;f__Cordycipitaceae;g__Cordyceps;s__javanica;sh_SH1061077.10FU_MH854719_refs	ATCATTAACGAGTTTTTTCAACTCCCTAACCCTTTGTGAACATACCTATCGTTGCTTCGGCGGACTCGCCCCGGCGTCCGGACGGCCCTGCGCCGCCCGCGACCCGGACCCAGGCGGCCGCCGGAGACCCACAAATTCTGTTTCTATCAGTCTTTCTGAATCCGCCGCAAGGCAAAACAAATGAATCAAAACTTTCAACAACGGATCTCTTGGTTCTGGCATCGATGAAGAACGCAGCGAAATGCGATAAGTAATGTGAATTGCAGAATTCAGTGAATCATCGAATCTTTGAACGCACATTGCGCCCGCCAGCATTCTGGCGGGCATGCCTGTTCGAGCGTCATTTCAACCCTCGACACCCCTTCGGGGGAGTCGGCGTTGGGGACCGGCAGCATACCG…	Fungi	Ascomycota	Sordariomycetes	Hypocreales	Cordycipitaceae	Cordyceps	javanica	UNITE		ATCATTAACGAGTTTTTTCAACTCCCTAACCCTTTGTGAACATACCTATCGTTGCTTCGGCGGACTCGCCCCGGCGTCCGGACGGCCCTGCGCCGCCCGCGACCCGGACCCAGGCGGCCGCCGGAGACCCACAAATTCTGTTTCTATCAGTCTTTCTGAATCCGCCGCAAGGCAAAACAAATGAATCA	AAACTTTCAACAACGGATCTCTTGGTTCTGGCATCGATGAAGAACGCAGCGAAATGCGATAAGTAATGTGAATTGCAGAATTCAGTGAATCATCGAATCTTTGAACGCACATTGCGCCCGCCAGCATTCTGGCGGGCATGCCTGTTCGAGCGTCATTT	CAACCCTCGACACCCCTTCGGGGGAGTCGGCGTTGGGGACCGGCAGCATACCGCCGGCCCCGAAATACAGTGGCGGCCCGTCCGCGGCGACCTCTGCGTAGTACTCCAACGCGCACCGGGAACCCGACGCGGCCACGCCGTAAAACACCCAACTTCTGAACGTTGACC		ATCATTAACGAGTTTTTTCAACTCCCTAACCCTTTGTGAACATACCTATCGTTGCTTCGGCGGACTCGCCCCGGCGTCCGGACGGCCCTGCGCCGCCCGCGACCCGGACCCAGGCGGCCGCCGGAGACCCACAAATTCTGTTTCTATCAGTCTTTCTGAATCCGCCGCAAGGCAAAACAAATGAATCAAAACTTTCAACAACGGATCTCTTGGTTCTGGCATCGATGAAGAACGCAGCGAAATGCGATAAGTAATGTGAATTGCAGAATTCAGTGAATCATCGAATCTTTGAACGCACATTGCGCCCGCCAGCATTCTGGCGGGCATGCCTGTTCGAGCGTCATTTCAACCCTCGACACCCCTTCGGGGGAGTCGGCGTTGGGGACCGGCAGCATACCG…	AAACTTTCAACAACGGATCTCTTGGTTCTGGCATCGATGAAGAACGCAGCGAAATGCGATAAGTAATGTGAATTGCAGAATTCAGTGAATCATCGAATCTTTGAACGCACATTGCGCCCGCCAGCATTCTGGCGGGCATGCCTGTTCGAGCGTCATTTCAACCCTCGACACCCCTTCGGGGGAGTCGGCGTTGGGGACCGGCAGCATACCGCCGGCCCCGAAATACAGTGGCGGCCCGTCCGCGGCGACCTCTGCGTAGTACTCCAACGCGCACCGGGAACCCGACGCGGCCACGCCGTAAAACACCCAACTTCTGAACGTTGACC
Included	SH1057965.10FU_JF937585_reps	k__Fungi;p__Ascomycota;c__Leotiomycetes;o__Helotiales;f__Lachnaceae;g__Lachnum;s__singerianum;sh_SH1057965.10FU_JF937585_reps	CCGAGCTCGTGCCCTTCGGGGTAGAACTCCCCACCCTTGATTATTATAATTGAATGTTGCTTTGGCGGGCTGTACGCTTAGCTTACCTGGGAAATTTCCTGGTATGCCCGCCAAAGGACCTCAAATTCTGAATATTTGTGTTGTCCGAGTACTACAAAAATAGTTAAAACTTTCAACAACGGATCTCTTGGTTCTGGCATCGATGAAGAACGCAGCGAAATGCGATAAGTAATGCGAATTGCAGAATTCAGTGAGTCATCGAATCTTTGAACGCACATTGCGCCCTTTGGTATTCCGAAGGGCATGCCTGTTCGAGCGTCATTATAATCAATCTAGTCTAGCTAGGTATTGGGTCTCACTAGCGGGTGGGCCCTAAAACTATTGGCGGTGCTTTCAGGC…	Fungi	Ascomycota	Leotiomycetes	Helotiales	Lachnaceae	Lachnum	singerianum	UNITE		CCGAGCTCGTGCCCTTCGGGGTAGAACTCCCCACCCTTGATTATTATAATTGAATGTTGCTTTGGCGGGCTGTACGCTTAGCTTACCTGGGAAATTTCCTGGTATGCCCGCCAAAGGACCTCAAATTCTGAATATTTGTGTTGTCCGAGTACTACAAAAATAGTTA	AAACTTTCAACAACGGATCTCTTGGTTCTGGCATCGATGAAGAACGCAGCGAAATGCGATAAGTAATGCGAATTGCAGAATTCAGTGAGTCATCGAATCTTTGAACGCACATTGCGCCCTTTGGTATTCCGAAGGGCATGCCTGTTCGAGCGTCATTA	TAATCAATCTAGTCTAGCTAGGTATTGGGTCTCACTAGCGGGTGGGCCCTAAAACTATTGGCGGTGCTTTCAGGCTCTACGCGTAGTAATATTTCTCGCTAGAGAGCTCTGAAATGTAGTTGCTATTAATCCAAACTTTCTACG		CCGAGCTCGTGCCCTTCGGGGTAGAACTCCCCACCCTTGATTATTATAATTGAATGTTGCTTTGGCGGGCTGTACGCTTAGCTTACCTGGGAAATTTCCTGGTATGCCCGCCAAAGGACCTCAAATTCTGAATATTTGTGTTGTCCGAGTACTACAAAAATAGTTAAAACTTTCAACAACGGATCTCTTGGTTCTGGCATCGATGAAGAACGCAGCGAAATGCGATAAGTAATGCGAATTGCAGAATTCAGTGAGTCATCGAATCTTTGAACGCACATTGCGCCCTTTGGTATTCCGAAGGGCATGCCTGTTCGAGCGTCATTATAATCAATCTAGTCTAGCTAGGTATTGGGTCTCACTAGCGGGTGGGCCCTAAAACTATTGGCGGTGCTTTCAGGC…	AAACTTTCAACAACGGATCTCTTGGTTCTGGCATCGATGAAGAACGCAGCGAAATGCGATAAGTAATGCGAATTGCAGAATTCAGTGAGTCATCGAATCTTTGAACGCACATTGCGCCCTTTGGTATTCCGAAGGGCATGCCTGTTCGAGCGTCATTATAATCAATCTAGTCTAGCTAGGTATTGGGTCTCACTAGCGGGTGGGCCCTAAAACTATTGGCGGTGCTTTCAGGCTCTACGCGTAGTAATATTTCTCGCTAGAGAGCTCTGAAATGTAGTTGCTATTAATCCAAACTTTCTACG
Included	SH1061202.10FU_UDB04196090_reps	k__Fungi;p__Ascomycota;c__Sordariomycetes;o__Hypocreales;f__Cordycipitaceae;g__Cordyceps;s__javanica;sh_SH1061202.10FU_UDB04196090_reps	ACGAGTTTACAACTCCCAACCCTATGTGAACATACCTATCGTTGCTTCGGCGGACCCGCCCCAGCGTCCGGACGGCCCCGCGCCGGCCCGCGACCTGGACCCAGGCGGCCGCCGGAGACCCCCAACTCTGTATCGATCAGTCTTTCTGAATCCGCCGCAAGGCAAAACAAATGAATCAAAACCTTCAACAACGGATCTCTTGGTTCTGGCATCGATGAAGAACGCAGCGAAATGCGATAAGTAATGTGAATTGCAGAATTCAGTGAATCATCGAATCTTTGAACGCACATTGCGCCCGCCAGCATTCTGGCGGGCATGCCTGTTCGAGCGTCATTTCAACCCTCGACGTCCCCCCGGGGACGTCGGCGTTGGGGACCGGCAGCACACCGCCGCCCCCGA…	Fungi	Ascomycota	Sordariomycetes	Hypocreales	Cordycipitaceae	Cordyceps	javanica	UNITE		ACGAGTTTACAACTCCCAACCCTATGTGAACATACCTATCGTTGCTTCGGCGGACCCGCCCCAGCGTCCGGACGGCCCCGCGCCGGCCCGCGACCTGGACCCAGGCGGCCGCCGGAGACCCCCAACTCTGTATCGATCAGTCTTTCTGAATCCGCCGCAAGGCAAAACAAATGAATCA	AAACCTTCAACAACGGATCTCTTGGTTCTGGCATCGATGAAGAACGCAGCGAAATGCGATAAGTAATGTGAATTGCAGAATTCAGTGAATCATCGAATCTTTGAACGCACATTGCGCCCGCCAGCATTCTGGCGGGCATGCCTGTTCGAGCGTCATTT	CAACCCTCGACGTCCCCCCGGGGACGTCGGCGTTGGGGACCGGCAGCACACCGCCGCCCCCGAAATGAAGTGGCGGCCCGTCCGCGGCGACCTCTGCGTAGTACTCCAACGCGCACCGGGACCCCGACGCGGCCACGCCGTAAAACACCCCACTCTGAA		ACGAGTTTACAACTCCCAACCCTATGTGAACATACCTATCGTTGCTTCGGCGGACCCGCCCCAGCGTCCGGACGGCCCCGCGCCGGCCCGCGACCTGGACCCAGGCGGCCGCCGGAGACCCCCAACTCTGTATCGATCAGTCTTTCTGAATCCGCCGCAAGGCAAAACAAATGAATCAAAACCTTCAACAACGGATCTCTTGGTTCTGGCATCGATGAAGAACGCAGCGAAATGCGATAAGTAATGTGAATTGCAGAATTCAGTGAATCATCGAATCTTTGAACGCACATTGCGCCCGCCAGCATTCTGGCGGGCATGCCTGTTCGAGCGTCATTTCAACCCTCGACGTCCCCCCGGGGACGTCGGCGTTGGGGACCGGCAGCACACCGCCGCCCCCGA…	AAACCTTCAACAACGGATCTCTTGGTTCTGGCATCGATGAAGAACGCAGCGAAATGCGATAAGTAATGTGAATTGCAGAATTCAGTGAATCATCGAATCTTTGAACGCACATTGCGCCCGCCAGCATTCTGGCGGGCATGCCTGTTCGAGCGTCATTTCAACCCTCGACGTCCCCCCGGGGACGTCGGCGTTGGGGACCGGCAGCACACCGCCGCCCCCGAAATGAAGTGGCGGCCCGTCCGCGGCGACCTCTGCGTAGTACTCCAACGCGCACCGGGACCCCGACGCGGCCACGCCGTAAAACACCCCACTCTGAA
Included	SH1061641.10FU_MT236378_reps	k__Fungi;p__Ascomycota;c__Dothideomycetes;o__Pleosporales;f__Phaeosphaeriaceae;g__Paraloratospora;s__gahniae;sh_SH1061641.10FU_MT236378_reps	ATTTCAGTAGTTTACTACTGTTTGAGGGAGACGGAAACTTCTTGGGCCTTGCTTGAGAAGAAGTACGCCTCTTTTCTTAACCCCTGACTTTTTGCGCACTCATGTTTCCTCGGCAGGCTTGCCTGCCGGCTGGACAACTCTATAACCTTTTTATTTTCAATCAGCGTCTGAATAAATTTAATAATTACAACTTTCAACAACGGATCTCTTGGTTCTGGCATCGATGAAGAACGCAGCGAAATGCGATAAGTAGTGTGAATTGCAGAATTCAGTGAATCATCGAATCTTTGAACGCACATTGCGCCCCTTGGTATTCCAAGGGGCATGCCTGTTCGAGCGTCATTTGTACTCTCAAGCCTTGCTTGGTGTTGGGTGTTTGTCTTTGCTTAGCCTAGACTC…	Fungi	Ascomycota	Dothideomycetes	Pleosporales	Phaeosphaeriaceae	Paraloratospora	gahniae	UNITE		ATTTCAGTAGTTTACTACTGTTTGAGGGAGACGGAAACTTCTTGGGCCTTGCTTGAGAAGAAGTACGCCTCTTTTCTTAACCCCTGACTTTTTGCGCACTCATGTTTCCTCGGCAGGCTTGCCTGCCGGCTGGACAACTCTATAACCTTTTTATTTTCAATCAGCGTCTGAATAAATTTAATAATTA	CAACTTTCAACAACGGATCTCTTGGTTCTGGCATCGATGAAGAACGCAGCGAAATGCGATAAGTAGTGTGAATTGCAGAATTCAGTGAATCATCGAATCTTTGAACGCACATTGCGCCCCTTGGTATTCCAAGGGGCATGCCTGTTCGAGCGTCATTT	GTACTCTCAAGCCTTGCTTGGTGTTGGGTGTTTGTCTTTGCTTAGCCTAGACTCGCCTTAAATATATTGGCAGCTAATATAATGGTTTGAAGCGCAGCACAATTTGCGTGACAGACCAATTTTTGTTGGCATCCATCAAGATTATTTATCACT		ATTTCAGTAGTTTACTACTGTTTGAGGGAGACGGAAACTTCTTGGGCCTTGCTTGAGAAGAAGTACGCCTCTTTTCTTAACCCCTGACTTTTTGCGCACTCATGTTTCCTCGGCAGGCTTGCCTGCCGGCTGGACAACTCTATAACCTTTTTATTTTCAATCAGCGTCTGAATAAATTTAATAATTACAACTTTCAACAACGGATCTCTTGGTTCTGGCATCGATGAAGAACGCAGCGAAATGCGATAAGTAGTGTGAATTGCAGAATTCAGTGAATCATCGAATCTTTGAACGCACATTGCGCCCCTTGGTATTCCAAGGGGCATGCCTGTTCGAGCGTCATTTGTACTCTCAAGCCTTGCTTGGTGTTGGGTGTTTGTCTTTGCTTAGCCTAGACTC…	CAACTTTCAACAACGGATCTCTTGGTTCTGGCATCGATGAAGAACGCAGCGAAATGCGATAAGTAGTGTGAATTGCAGAATTCAGTGAATCATCGAATCTTTGAACGCACATTGCGCCCCTTGGTATTCCAAGGGGCATGCCTGTTCGAGCGTCATTTGTACTCTCAAGCCTTGCTTGGTGTTGGGTGTTTGTCTTTGCTTAGCCTAGACTCGCCTTAAATATATTGGCAGCTAATATAATGGTTTGAAGCGCAGCACAATTTGCGTGACAGACCAATTTTTGTTGGCATCCATCAAGATTATTTATCACT
Included	SH1061663.10FU_ON413851_reps	k__Fungi;p__Ascomycota;c__Dothideomycetes;o__Pleosporales;f__Phaeosphaeriaceae;g__Ophiobolus;s__artemisiicola;sh_SH1061663.10FU_ON413851_reps	CACTCAGTAGTCTTCTACTGTCATGGGAGAGCTGGAACGCTTGCAAGGCTGCTTCGGCAGACTTGTCGGCTAGTACGCTCTGTCTGAACCCCTGTCTTTTTGCGCACTCATGTTTCCTCGGCGGGCTTGCCCGCCGGCTGGACAATCTATAAACCTTTTTAATCTTCAATCAGCGTCTGAATAATTATAATAATTACAACTTTCAACAACGGATCTCTTGGTTCTGGCATCGATGAAGAACGCAGCGAAATGCGATAAGTAGTGTGAATTGCAGAATTCAGTGAATCATCGAATCTTTGAACGCACATTGCGCCCTTTGGTATTCCAAAGGGCATGCTTGTTCGAGCGTCATTTGTACCCTCAAGCTTTGCTTGGTGTTGGGTGTTTGTCCTTTCCCTG…	Fungi	Ascomycota	Dothideomycetes	Pleosporales	Phaeosphaeriaceae	Ophiobolus	artemisiicola	UNITE		CACTCAGTAGTCTTCTACTGTCATGGGAGAGCTGGAACGCTTGCAAGGCTGCTTCGGCAGACTTGTCGGCTAGTACGCTCTGTCTGAACCCCTGTCTTTTTGCGCACTCATGTTTCCTCGGCGGGCTTGCCCGCCGGCTGGACAATCTATAAACCTTTTTAATCTTCAATCAGCGTCTGAATAATTATAATAATTA	CAACTTTCAACAACGGATCTCTTGGTTCTGGCATCGATGAAGAACGCAGCGAAATGCGATAAGTAGTGTGAATTGCAGAATTCAGTGAATCATCGAATCTTTGAACGCACATTGCGCCCTTTGGTATTCCAAAGGGCATGCTTGTTCGAGCGTCATTT	GTACCCTCAAGCTTTGCTTGGTGTTGGGTGTTTGTCCTTTCCCTGCGTTAGGACTCGCCTTAAATTCATTGGCAGCCAATGTATCGGTTTGAAGCGCAGCACAATTTGCGATTCAGGCGGTTATCATGGGCGTCCAGTAAGCACAATTTAACACT		CACTCAGTAGTCTTCTACTGTCATGGGAGAGCTGGAACGCTTGCAAGGCTGCTTCGGCAGACTTGTCGGCTAGTACGCTCTGTCTGAACCCCTGTCTTTTTGCGCACTCATGTTTCCTCGGCGGGCTTGCCCGCCGGCTGGACAATCTATAAACCTTTTTAATCTTCAATCAGCGTCTGAATAATTATAATAATTACAACTTTCAACAACGGATCTCTTGGTTCTGGCATCGATGAAGAACGCAGCGAAATGCGATAAGTAGTGTGAATTGCAGAATTCAGTGAATCATCGAATCTTTGAACGCACATTGCGCCCTTTGGTATTCCAAAGGGCATGCTTGTTCGAGCGTCATTTGTACCCTCAAGCTTTGCTTGGTGTTGGGTGTTTGTCCTTTCCCTG…	CAACTTTCAACAACGGATCTCTTGGTTCTGGCATCGATGAAGAACGCAGCGAAATGCGATAAGTAGTGTGAATTGCAGAATTCAGTGAATCATCGAATCTTTGAACGCACATTGCGCCCTTTGGTATTCCAAAGGGCATGCTTGTTCGAGCGTCATTTGTACCCTCAAGCTTTGCTTGGTGTTGGGTGTTTGTCCTTTCCCTGCGTTAGGACTCGCCTTAAATTCATTGGCAGCCAATGTATCGGTTTGAAGCGCAGCACAATTTGCGATTCAGGCGGTTATCATGGGCGTCCAGTAAGCACAATTTAACACT
Included	SH1061679.10FU_MN994585_refs	k__Fungi;p__Ascomycota;c__Dothideomycetes;o__Pleosporales;f__Phaeosphaeriaceae;g__Neoophiobolus;s__chromolaenae;sh_SH1061679.10FU_MN994585_refs	CACTCAGTAGATTTCTACTGCTCGGGGAGAGGGGAAAGCCTCCAGCCTGGCTGGCGGGTGAGTACGCTCTGTCTGCACCCTTGTCTTTTTGCGTACTTCTGTTTCCTCGGCGGGTTTGCCCGCCGGCTGGACAACACAAAAACCTTTTTGAATTTTCAATCAGCGTCTGAATAACTATAATAATTACAACTTTCAACAACGGATCTCTTGGTTCTGGCATCGATGAAGAACGCAGCGAAATGCGATAAGTAGTGTGAATTGCAGAATTCAGTGAATCATCGAATCTTTGAACGCACATTGCGCCCCTTGGTATTCCATGGGGCATGCTTGTTCGAGCGTCATTTGTACCCTCAAGCTTTGCTTGGTGCTGGGTGTTTGTCCTTTCCTCGCGTTTGGACT…	Fungi	Ascomycota	Dothideomycetes	Pleosporales	Phaeosphaeriaceae	Neoophiobolus	chromolaenae	UNITE		CACTCAGTAGATTTCTACTGCTCGGGGAGAGGGGAAAGCCTCCAGCCTGGCTGGCGGGTGAGTACGCTCTGTCTGCACCCTTGTCTTTTTGCGTACTTCTGTTTCCTCGGCGGGTTTGCCCGCCGGCTGGACAACACAAAAACCTTTTTGAATTTTCAATCAGCGTCTGAATAACTATAATAATTA	CAACTTTCAACAACGGATCTCTTGGTTCTGGCATCGATGAAGAACGCAGCGAAATGCGATAAGTAGTGTGAATTGCAGAATTCAGTGAATCATCGAATCTTTGAACGCACATTGCGCCCCTTGGTATTCCATGGGGCATGCTTGTTCGAGCGTCATTT	GTACCCTCAAGCTTTGCTTGGTGCTGGGTGTTTGTCCTTTCCTCGCGTTTGGACTCGCCTTAAAAGTATTGGCAGCCAGTGTATTGGTTTGAAGCGCAGCACAATTTGCGATTTAAGCTGGTAATCAGTGGCCTCCATCAAGCCATCTAACACTT		CACTCAGTAGATTTCTACTGCTCGGGGAGAGGGGAAAGCCTCCAGCCTGGCTGGCGGGTGAGTACGCTCTGTCTGCACCCTTGTCTTTTTGCGTACTTCTGTTTCCTCGGCGGGTTTGCCCGCCGGCTGGACAACACAAAAACCTTTTTGAATTTTCAATCAGCGTCTGAATAACTATAATAATTACAACTTTCAACAACGGATCTCTTGGTTCTGGCATCGATGAAGAACGCAGCGAAATGCGATAAGTAGTGTGAATTGCAGAATTCAGTGAATCATCGAATCTTTGAACGCACATTGCGCCCCTTGGTATTCCATGGGGCATGCTTGTTCGAGCGTCATTTGTACCCTCAAGCTTTGCTTGGTGCTGGGTGTTTGTCCTTTCCTCGCGTTTGGACT…	CAACTTTCAACAACGGATCTCTTGGTTCTGGCATCGATGAAGAACGCAGCGAAATGCGATAAGTAGTGTGAATTGCAGAATTCAGTGAATCATCGAATCTTTGAACGCACATTGCGCCCCTTGGTATTCCATGGGGCATGCTTGTTCGAGCGTCATTTGTACCCTCAAGCTTTGCTTGGTGCTGGGTGTTTGTCCTTTCCTCGCGTTTGGACTCGCCTTAAAAGTATTGGCAGCCAGTGTATTGGTTTGAAGCGCAGCACAATTTGCGATTTAAGCTGGTAATCAGTGGCCTCCATCAAGCCATCTAACACTT
Included	SH1061697.10FU_UDB04496796_reps	k__Fungi;p__Ascomycota;c__Dothideomycetes;o__Pleosporales;f__Phaeosphaeriaceae;g__Phaeosphaeria;s__tofieldiae;sh_SH1061697.10FU_UDB04496796_reps	AAATATCGGTAGTTTACTACCGTTTGAAGGGGGTGGAAACTCTCTAGGCTTGCCTAGGGACCAGTACATCCTGTTCTTAACCCTTGACTTTTTGCGCACTCATGTTTCCTTGGCGGGCTTGCCCGCCAAAAGGATAATTTAATAACCTTTTTAATTTTCAATCAGCGTCTGAATTATTTTAATAATTACAACTTTCAACAACGGATCTCTTGGTTCTGGCATCGATGAAGAACGCAGCGAAATGCGATAAGTAGTGTGAATTGCAGAATTCAGTGAATCATCGAATCTTTGAACGCACATTGCGCCCCTTGGTATTCCATGGGGCATGCCTGTTCGAGCGTCATTTGTACTCTCAAGCCTTGCTTGGTGTTGGGTGTTTGTCTCTGCTCTGCTTAGACT…	Fungi	Ascomycota	Dothideomycetes	Pleosporales	Phaeosphaeriaceae	Phaeosphaeria	tofieldiae	UNITE		AAATATCGGTAGTTTACTACCGTTTGAAGGGGGTGGAAACTCTCTAGGCTTGCCTAGGGACCAGTACATCCTGTTCTTAACCCTTGACTTTTTGCGCACTCATGTTTCCTTGGCGGGCTTGCCCGCCAAAAGGATAATTTAATAACCTTTTTAATTTTCAATCAGCGTCTGAATTATTTTAATAATTA	CAACTTTCAACAACGGATCTCTTGGTTCTGGCATCGATGAAGAACGCAGCGAAATGCGATAAGTAGTGTGAATTGCAGAATTCAGTGAATCATCGAATCTTTGAACGCACATTGCGCCCCTTGGTATTCCATGGGGCATGCCTGTTCGAGCGTCATTT	GTACTCTCAAGCCTTGCTTGGTGTTGGGTGTTTGTCTCTGCTCTGCTTAGACTCGCCTTAAATATATTGGCAGCCGGTATACTGGTTTGAAGCGCAGCACATTTGCAATTCAAGCCTGCTATTATTGGTATCCACAAAGAATATCAACAC		AAATATCGGTAGTTTACTACCGTTTGAAGGGGGTGGAAACTCTCTAGGCTTGCCTAGGGACCAGTACATCCTGTTCTTAACCCTTGACTTTTTGCGCACTCATGTTTCCTTGGCGGGCTTGCCCGCCAAAAGGATAATTTAATAACCTTTTTAATTTTCAATCAGCGTCTGAATTATTTTAATAATTACAACTTTCAACAACGGATCTCTTGGTTCTGGCATCGATGAAGAACGCAGCGAAATGCGATAAGTAGTGTGAATTGCAGAATTCAGTGAATCATCGAATCTTTGAACGCACATTGCGCCCCTTGGTATTCCATGGGGCATGCCTGTTCGAGCGTCATTTGTACTCTCAAGCCTTGCTTGGTGTTGGGTGTTTGTCTCTGCTCTGCTTAGACT…	CAACTTTCAACAACGGATCTCTTGGTTCTGGCATCGATGAAGAACGCAGCGAAATGCGATAAGTAGTGTGAATTGCAGAATTCAGTGAATCATCGAATCTTTGAACGCACATTGCGCCCCTTGGTATTCCATGGGGCATGCCTGTTCGAGCGTCATTTGTACTCTCAAGCCTTGCTTGGTGTTGGGTGTTTGTCTCTGCTCTGCTTAGACTCGCCTTAAATATATTGGCAGCCGGTATACTGGTTTGAAGCGCAGCACATTTGCAATTCAAGCCTGCTATTATTGGTATCCACAAAGAATATCAACAC
Included	SH1061992.10FU_KX426573_reps	k__Fungi;p__Ascomycota;c__Sordariomycetes;o__Hypocreales;f__Nectriaceae;g__Cosmospora;s__viridescens;sh_SH1061992.10FU_KX426573_reps	CCGAGTTTACTAAACTCCCAACCCTTTGTGAACTTATAATTGTTGCTTCGGCGCTGCGCCCCGCGCCCCCTAGGGGGACGGACCCAGGCGCGCGCCGAGGACCCCAAACTCTTGGTTTTATTTACGAAGTCTGAGTGGCCTTTTGGCAAACAAATGAATCAAAACTTTCAACAACGGATCTCTTGGTTCTGGCATCGATGAAGAACGCAGCGAAATGCGATAAGTAATGTGAATTGCAGAATTCAGTGAATCATCGAATCTTTGAACGCACATTGCGCCCGCCAGTATTCTGGCGGGCATGCCTGTTCGAGCGTCATTTCAACCCTCAAGCCCCGGCTTGGTGTTGGGGACCGATCGGCTAGATCCGATCGCCCCCGAAATCTAGTGGCGATCCCACCA…	Fungi	Ascomycota	Sordariomycetes	Hypocreales	Nectriaceae	Cosmospora	viridescens	UNITE		CCGAGTTTACTAAACTCCCAACCCTTTGTGAACTTATAATTGTTGCTTCGGCGCTGCGCCCCGCGCCCCCTAGGGGGACGGACCCAGGCGCGCGCCGAGGACCCCAAACTCTTGGTTTTATTTACGAAGTCTGAGTGGCCTTTTGGCAAACAAATGAATCA	AAACTTTCAACAACGGATCTCTTGGTTCTGGCATCGATGAAGAACGCAGCGAAATGCGATAAGTAATGTGAATTGCAGAATTCAGTGAATCATCGAATCTTTGAACGCACATTGCGCCCGCCAGTATTCTGGCGGGCATGCCTGTTCGAGCGTCATTT	CAACCCTCAAGCCCCGGCTTGGTGTTGGGGACCGATCGGCTAGATCCGATCGCCCCCGAAATCTAGTGGCGATCCCACCAGCGCGTCCTCTGCGTAGTAATATACCCCGCTCTGGAACGTGGTGTGGTCATGCCGTTAAACCCCCTACTTTTCAA		CCGAGTTTACTAAACTCCCAACCCTTTGTGAACTTATAATTGTTGCTTCGGCGCTGCGCCCCGCGCCCCCTAGGGGGACGGACCCAGGCGCGCGCCGAGGACCCCAAACTCTTGGTTTTATTTACGAAGTCTGAGTGGCCTTTTGGCAAACAAATGAATCAAAACTTTCAACAACGGATCTCTTGGTTCTGGCATCGATGAAGAACGCAGCGAAATGCGATAAGTAATGTGAATTGCAGAATTCAGTGAATCATCGAATCTTTGAACGCACATTGCGCCCGCCAGTATTCTGGCGGGCATGCCTGTTCGAGCGTCATTTCAACCCTCAAGCCCCGGCTTGGTGTTGGGGACCGATCGGCTAGATCCGATCGCCCCCGAAATCTAGTGGCGATCCCACCA…	AAACTTTCAACAACGGATCTCTTGGTTCTGGCATCGATGAAGAACGCAGCGAAATGCGATAAGTAATGTGAATTGCAGAATTCAGTGAATCATCGAATCTTTGAACGCACATTGCGCCCGCCAGTATTCTGGCGGGCATGCCTGTTCGAGCGTCATTTCAACCCTCAAGCCCCGGCTTGGTGTTGGGGACCGATCGGCTAGATCCGATCGCCCCCGAAATCTAGTGGCGATCCCACCAGCGCGTCCTCTGCGTAGTAATATACCCCGCTCTGGAACGTGGTGTGGTCATGCCGTTAAACCCCCTACTTTTCAA
Included	SH1063426.10FU_AF395688_reps	k__Fungi;p__Ascomycota;c__Sordariomycetes;o__Microascales;f__Ceratocystidaceae;g__Ceratocystis;s__colombiana;sh_SH1063426.10FU_AF395688_reps	GGGATCATTACTGAGTTTTTGTACTCTATAAACCATGTGTGAACATACCCTATCTTGTAGTGAGATGAATGCTGTTTTGGTGGTTAGGGCCCTTCTGAAAGGGGGGGCACCGCTGCCAGCAGTATAAGTCTTCACCACTGTAAAACTCTTTTTATATTTTCTTAATTTTCATTGCTGAGTGGCATAACTATAAAAAAAAGTTAAAACTTTCAACAACGGATCTCTTGGCTCTAGCATCGATGAAGAACGCAGCGAAATGCGATAAGTAATGTGAATTGCAGAATTCAGTGAATCATCGAATCTTTGAACGCACATTGCGCCTGGCAGTATTCTGCCAGGCATGCCTGTCCGAGCGTCATTTCACCACTCAAGACCTCTTTTGTTCTTGGCGTTGGAGGT…	Fungi	Ascomycota	Sordariomycetes	Microascales	Ceratocystidaceae	Ceratocystis	colombiana	UNITE		GGGATCATTACTGAGTTTTTGTACTCTATAAACCATGTGTGAACATACCCTATCTTGTAGTGAGATGAATGCTGTTTTGGTGGTTAGGGCCCTTCTGAAAGGGGGGGCACCGCTGCCAGCAGTATAAGTCTTCACCACTGTAAAACTCTTTTTATATTTTCTTAATTTTCATTGCTGAGTGGCATAACTATAAAAAAAAGTTA	AAACTTTCAACAACGGATCTCTTGGCTCTAGCATCGATGAAGAACGCAGCGAAATGCGATAAGTAATGTGAATTGCAGAATTCAGTGAATCATCGAATCTTTGAACGCACATTGCGCCTGGCAGTATTCTGCCAGGCATGCCTGTCCGAGCGTCATTT	CACCACTCAAGACCTCTTTTGTTCTTGGCGTTGGAGGTCCTGTTCTCCCCTGAACAGGCCGCCGAAATGTATCGGCTGTTATACTTGCCCAACTCCCCTGTGTAGTATAAAATTTCTAATTTTTACACTTTGAAGTTCTTGTGTAACACGCCGCTAAACCCTCAACTTTTGTTGAACTTTCACAAG		GGGATCATTACTGAGTTTTTGTACTCTATAAACCATGTGTGAACATACCCTATCTTGTAGTGAGATGAATGCTGTTTTGGTGGTTAGGGCCCTTCTGAAAGGGGGGGCACCGCTGCCAGCAGTATAAGTCTTCACCACTGTAAAACTCTTTTTATATTTTCTTAATTTTCATTGCTGAGTGGCATAACTATAAAAAAAAGTTAAAACTTTCAACAACGGATCTCTTGGCTCTAGCATCGATGAAGAACGCAGCGAAATGCGATAAGTAATGTGAATTGCAGAATTCAGTGAATCATCGAATCTTTGAACGCACATTGCGCCTGGCAGTATTCTGCCAGGCATGCCTGTCCGAGCGTCATTTCACCACTCAAGACCTCTTTTGTTCTTGGCGTTGGAGGT…	AAACTTTCAACAACGGATCTCTTGGCTCTAGCATCGATGAAGAACGCAGCGAAATGCGATAAGTAATGTGAATTGCAGAATTCAGTGAATCATCGAATCTTTGAACGCACATTGCGCCTGGCAGTATTCTGCCAGGCATGCCTGTCCGAGCGTCATTTCACCACTCAAGACCTCTTTTGTTCTTGGCGTTGGAGGTCCTGTTCTCCCCTGAACAGGCCGCCGAAATGTATCGGCTGTTATACTTGCCCAACTCCCCTGTGTAGTATAAAATTTCTAATTTTTACACTTTGAAGTTCTTGTGTAACACGCCGCTAAACCCTCAACTTTTGTTGAACTTTCACAAG
Included	SH1064683.10FU_UDB03298684_reps	k__Fungi;p__Ascomycota;c__Dothideomycetes;o__Tubeufiales;f__Tubeufiaceae;g__Helicosporium;s__gracile;sh_SH1064683.10FU_UDB03298684_reps	CCGAGTACCGGGTCTTTTCAGGCCCTTACTCTCACCCTTTGTGTATCTTACCTTTATTTCTTGTTGCCTTGGCGGGTCTAGGGGGAGACCCCGGGGGCCTCGCGGCCCCGCCCGCCAGGGGGACAGCCCTTAAAACTCTTTGTTAACCGGGTCGTCTGAGAAAACAAAACAAATGAATTAAAACTTTCAACAACGGATCTCTTGGTTCTGGCATCGATGAAGAACGCAGCGAAATGCGATAAGTAATGTGAATTGCAGAATTCAGTGAATCATCGAATCTTTGAACGCACATTGCGCCCCTTGGTATTCCGAGGGGCATGCCTGTTCGAGCGTCATTTCAAACCCTCAAGCTTCTGCTTGGTGTTGGGTCCTCGTCCCTCACAGGACGTGCCCGAAACT…	Fungi	Ascomycota	Dothideomycetes	Tubeufiales	Tubeufiaceae	Helicosporium	gracile	UNITE		CCGAGTACCGGGTCTTTTCAGGCCCTTACTCTCACCCTTTGTGTATCTTACCTTTATTTCTTGTTGCCTTGGCGGGTCTAGGGGGAGACCCCGGGGGCCTCGCGGCCCCGCCCGCCAGGGGGACAGCCCTTAAAACTCTTTGTTAACCGGGTCGTCTGAGAAAACAAAACAAATGAATTA	AAACTTTCAACAACGGATCTCTTGGTTCTGGCATCGATGAAGAACGCAGCGAAATGCGATAAGTAATGTGAATTGCAGAATTCAGTGAATCATCGAATCTTTGAACGCACATTGCGCCCCTTGGTATTCCGAGGGGCATGCCTGTTCGAGCGTCATTT	CAAACCCTCAAGCTTCTGCTTGGTGTTGGGTCCTCGTCCCTCACAGGACGTGCCCGAAACTCGTAGGCGGTGGCGCCCAGCTCCTCAGCGTAGTTACACATTCCGCTCTGGATTCGTTGGGTGTTGCCCGCCGGACAACCACACTTTTTCTTATG		CCGAGTACCGGGTCTTTTCAGGCCCTTACTCTCACCCTTTGTGTATCTTACCTTTATTTCTTGTTGCCTTGGCGGGTCTAGGGGGAGACCCCGGGGGCCTCGCGGCCCCGCCCGCCAGGGGGACAGCCCTTAAAACTCTTTGTTAACCGGGTCGTCTGAGAAAACAAAACAAATGAATTAAAACTTTCAACAACGGATCTCTTGGTTCTGGCATCGATGAAGAACGCAGCGAAATGCGATAAGTAATGTGAATTGCAGAATTCAGTGAATCATCGAATCTTTGAACGCACATTGCGCCCCTTGGTATTCCGAGGGGCATGCCTGTTCGAGCGTCATTTCAAACCCTCAAGCTTCTGCTTGGTGTTGGGTCCTCGTCCCTCACAGGACGTGCCCGAAACT…	AAACTTTCAACAACGGATCTCTTGGTTCTGGCATCGATGAAGAACGCAGCGAAATGCGATAAGTAATGTGAATTGCAGAATTCAGTGAATCATCGAATCTTTGAACGCACATTGCGCCCCTTGGTATTCCGAGGGGCATGCCTGTTCGAGCGTCATTTCAAACCCTCAAGCTTCTGCTTGGTGTTGGGTCCTCGTCCCTCACAGGACGTGCCCGAAACTCGTAGGCGGTGGCGCCCAGCTCCTCAGCGTAGTTACACATTCCGCTCTGGATTCGTTGGGTGTTGCCCGCCGGACAACCACACTTTTTCTTATG
Included	SH1066215.10FU_AY345001_reps	k__Fungi;p__Basidiomycota;c__Ustilaginomycetes;o__Ustilaginales;f__Ustilaginaceae;g__Ustilago;s__echinata;sh_SH1066215.10FU_AY345001_reps	CAGATGGATCATTTCGATGAAACCTTTTTTTTCTTGAGGTGTGGCTCGCACCTGTCCAACTAAACTTGAGCTACCCAATTTTTCAACACGGTTGCATCGGTTGGCTGTCCAACAGTGCGCGGTGGGCACGCAAACGAATTTTTTCGAAATTGGTTTTGCATTGCTCGCTTTGTGCTGGGAAGGCGGTCGACACCAATTTACAAAACACTTTTGATGATCTAGGATTTTGAATGAAAGTTCATTTTTATGATGGAACCGACTGGTAATGCGGTCGTCTAAATCTAAAAAACAACTTTTGGCAACGGATCTCTTGGTTCTCCCATCGATGAAGAACGCAGCGAATTGCGATAAGTAATGTGAATTGCAGAAGTGAATCATCGAATCTTTGAACGCACCTTG…	Fungi	Basidiomycota	Ustilaginomycetes	Ustilaginales	Ustilaginaceae	Ustilago	echinata	UNITE		CAGATGGATCATTTCGATGAAACCTTTTTTTTCTTGAGGTGTGGCTCGCACCTGTCCAACTAAACTTGAGCTACCCAATTTTTCAACACGGTTGCATCGGTTGGCTGTCCAACAGTGCGCGGTGGGCACGCAAACGAATTTTTTCGAAATTGGTTTTGCATTGCTCGCTTTGTGCTGGGAAGGCGGTCGACACCAATTTACAAAACACTTTTGATGATCTAGGATTTTGAATGAAAGTTCATTTTTATGATGGAACCGACTGGTAATGCGGTCGTCTAAATCTAAAAAA	CAACTTTTGGCAACGGATCTCTTGGTTCTCCCATCGATGAAGAACGCAGCGAATTGCGATAAGTAATGTGAATTGCAGAAGTGAATCATCGAATCTTTGAACGCACCTTGCGCTCCCGGCAGATCTAATCTGGGGAGCATGCCTGTTTGAGGGCCGCGA	ATTGTTTCGAACGACGGCTTTCTTCCATGTGAAGAGAGTTGGCGGATCGGTATTGAGGGTTCTTGCCATTCACCGTGGCTCCCTCGAAATGCATTAGCGCATCCATTCAATAGGCAAGACGGACGAAAGCTTGATTTTCGCCCCTCGTCTTCCCTGCCGGGTTTTGATAATATCAGGACTTCGGGGGTGGAGAGGTTGGGTTGGGAGCTGGACGCGACGTTTTGCTGGTTGGAGTGCTTCTGAACCCCACCCATGTTTCTCCTTGCAAAAGGGGGAAAATGGGATTTCAAATTCAATTC		CAGATGGATCATTTCGATGAAACCTTTTTTTTCTTGAGGTGTGGCTCGCACCTGTCCAACTAAACTTGAGCTACCCAATTTTTCAACACGGTTGCATCGGTTGGCTGTCCAACAGTGCGCGGTGGGCACGCAAACGAATTTTTTCGAAATTGGTTTTGCATTGCTCGCTTTGTGCTGGGAAGGCGGTCGACACCAATTTACAAAACACTTTTGATGATCTAGGATTTTGAATGAAAGTTCATTTTTATGATGGAACCGACTGGTAATGCGGTCGTCTAAATCTAAAAAACAACTTTTGGCAACGGATCTCTTGGTTCTCCCATCGATGAAGAACGCAGCGAATTGCGATAAGTAATGTGAATTGCAGAAGTGAATCATCGAATCTTTGAACGCACCTTG…	CAACTTTTGGCAACGGATCTCTTGGTTCTCCCATCGATGAAGAACGCAGCGAATTGCGATAAGTAATGTGAATTGCAGAAGTGAATCATCGAATCTTTGAACGCACCTTGCGCTCCCGGCAGATCTAATCTGGGGAGCATGCCTGTTTGAGGGCCGCGAATTGTTTCGAACGACGGCTTTCTTCCATGTGAAGAGAGTTGGCGGATCGGTATTGAGGGTTCTTGCCATTCACCGTGGCTCCCTCGAAATGCATTAGCGCATCCATTCAATAGGCAAGACGGACGAAAGCTTGATTTTCGCCCCTCGTCTTCCCTGCCGGGTTTTGATAATATCAGGACTTCGGGGGTGGAGAGGTTGGGTTGGGAGCTGGACGCGACGTTTTGCTGGTTGGAGTGCTTC…
Included	SH1060386.10FU_MW856444_refs	k__Fungi;p__Basidiomycota;c__Agaricomycetes;o__Agaricales;f__Inocybaceae;g__Inocybe;s__pseudorubens;sh_SH1060386.10FU_MW856444_refs	TTGAATAAACTTGAGCAGGCTGTTGCTGGCCCTCTTTGGGGGGTATGTGCACGCTTGTCATCTTTATTTCTCCAACTTGTGCACATTATTGTAGACCTGGAAGTTTGAATTTACTTTCGAGTTGGGACTGCTGGTGTTCATCAGCTTTGCCTTTTACAGGTCTATGTCATTTTTCACAAACCTTTGAATTCGTTTTAGAATGTTGAATCAGGTGCATTTTTTGTAACCTATAAAAGTTATACAACTTTCAGCAACGGATCTCTTGGCTCTCGCATCGATGAAGAACGCAGCGAAATGCGATAAGTAATGTGAATTGCAGAATTCAGTGAATCATCGAATCTTTGAACGCATCTTGCGCTCCTTGGTATTCCGAGGAGCATGCCTGTTTGAGTGTCATTT…	Fungi	Basidiomycota	Agaricomycetes	Agaricales	Inocybaceae	Inocybe	pseudorubens	UNITE		TTGAATAAACTTGAGCAGGCTGTTGCTGGCCCTCTTTGGGGGGTATGTGCACGCTTGTCATCTTTATTTCTCCAACTTGTGCACATTATTGTAGACCTGGAAGTTTGAATTTACTTTCGAGTTGGGACTGCTGGTGTTCATCAGCTTTGCCTTTTACAGGTCTATGTCATTTTTCACAAACCTTTGAATTCGTTTTAGAATGTTGAATCAGGTGCATTTTTTGTAACCTATAAAAGTTATA	CAACTTTCAGCAACGGATCTCTTGGCTCTCGCATCGATGAAGAACGCAGCGAAATGCGATAAGTAATGTGAATTGCAGAATTCAGTGAATCATCGAATCTTTGAACGCATCTTGCGCTCCTTGGTATTCCGAGGAGCATGCCTGTTTGAGTGTCATTT	AAATTCTCAAACCACATTTTGTGATGTGGATTTGGATGTGGGGGAATGTTTTGCAGGCGACCTTTGGAAGTCTGCTCCCCTGAAATGCATTAGTGGTATCTGAGCCTTCAGGTGTGATAAATTTATCTATGCCTGCTTGCATTGAACAGATTGCACCGCTTCCAACAAACTTTTCTTTTTTTTT		TTGAATAAACTTGAGCAGGCTGTTGCTGGCCCTCTTTGGGGGGTATGTGCACGCTTGTCATCTTTATTTCTCCAACTTGTGCACATTATTGTAGACCTGGAAGTTTGAATTTACTTTCGAGTTGGGACTGCTGGTGTTCATCAGCTTTGCCTTTTACAGGTCTATGTCATTTTTCACAAACCTTTGAATTCGTTTTAGAATGTTGAATCAGGTGCATTTTTTGTAACCTATAAAAGTTATACAACTTTCAGCAACGGATCTCTTGGCTCTCGCATCGATGAAGAACGCAGCGAAATGCGATAAGTAATGTGAATTGCAGAATTCAGTGAATCATCGAATCTTTGAACGCATCTTGCGCTCCTTGGTATTCCGAGGAGCATGCCTGTTTGAGTGTCATTT…	CAACTTTCAGCAACGGATCTCTTGGCTCTCGCATCGATGAAGAACGCAGCGAAATGCGATAAGTAATGTGAATTGCAGAATTCAGTGAATCATCGAATCTTTGAACGCATCTTGCGCTCCTTGGTATTCCGAGGAGCATGCCTGTTTGAGTGTCATTTAAATTCTCAAACCACATTTTGTGATGTGGATTTGGATGTGGGGGAATGTTTTGCAGGCGACCTTTGGAAGTCTGCTCCCCTGAAATGCATTAGTGGTATCTGAGCCTTCAGGTGTGATAAATTTATCTATGCCTGCTTGCATTGAACAGATTGCACCGCTTCCAACAAACTTTTCTTTTTTTTT
Included	SH1069354.10FU_UDB0781011_reps	k__Fungi;p__Ascomycota;c__Sordariomycetes;o__Hypocreales;f__Hypocreaceae;g__Sphaerostilbella;s__broomeana;sh_SH1069354.10FU_UDB0781011_reps	GGATCATTACCGAGTTTACAACTCCCAAACCCCAATGTGAACGCTACCTTTATCGTTGCTTCGGCGGGATCGCCCCGGGCGCGTGGGCCGAAAGGCCCCCAGCTCCCCGGATCCAACGTGCGCCCGCCGGAGGACCCCCAGACTCTTTATGTTTTCACGCAAAGTCTTCTGAACTGCTCCCAGCGAGCAAACAAACGAAAAATGAATCAAAACTTTCAACAACGGATCTCTTGGTTCTGGCATCGATGAAGAACGCAGCGAAATGCGATAAGTAATGTGAATTGCAGAATTCAGTGAATCATCGAATCTTTGAACGCACATTGCGCCCGCCAGTATTCTGGCGGGCATGCCTGTTCGAGCGTCATTTCAACCCTCGAGCCCCTCCCCCTTCGGGAGGGG…	Fungi	Ascomycota	Sordariomycetes	Hypocreales	Hypocreaceae	Sphaerostilbella	broomeana	UNITE		GGATCATTACCGAGTTTACAACTCCCAAACCCCAATGTGAACGCTACCTTTATCGTTGCTTCGGCGGGATCGCCCCGGGCGCGTGGGCCGAAAGGCCCCCAGCTCCCCGGATCCAACGTGCGCCCGCCGGAGGACCCCCAGACTCTTTATGTTTTCACGCAAAGTCTTCTGAACTGCTCCCAGCGAGCAAACAAACGAAAAATGAATCA	AAACTTTCAACAACGGATCTCTTGGTTCTGGCATCGATGAAGAACGCAGCGAAATGCGATAAGTAATGTGAATTGCAGAATTCAGTGAATCATCGAATCTTTGAACGCACATTGCGCCCGCCAGTATTCTGGCGGGCATGCCTGTTCGAGCGTCATTT	CAACCCTCGAGCCCCTCCCCCTTCGGGAGGGGGGCCCGGTGTTGGGGACCGGCGACGCTGTCCGCAGCGGCCTGCCGCCCCCGAAATACAGTGGCGGTCTCTCCGCAGCCTCCTATGCGCAGTAGCTTGCAAAACTCGCATCCTGGAGCGCGGAGCGGCCACAGCCGTAAAACCCCCCCCCCAAATTCTTTATG		GGATCATTACCGAGTTTACAACTCCCAAACCCCAATGTGAACGCTACCTTTATCGTTGCTTCGGCGGGATCGCCCCGGGCGCGTGGGCCGAAAGGCCCCCAGCTCCCCGGATCCAACGTGCGCCCGCCGGAGGACCCCCAGACTCTTTATGTTTTCACGCAAAGTCTTCTGAACTGCTCCCAGCGAGCAAACAAACGAAAAATGAATCAAAACTTTCAACAACGGATCTCTTGGTTCTGGCATCGATGAAGAACGCAGCGAAATGCGATAAGTAATGTGAATTGCAGAATTCAGTGAATCATCGAATCTTTGAACGCACATTGCGCCCGCCAGTATTCTGGCGGGCATGCCTGTTCGAGCGTCATTTCAACCCTCGAGCCCCTCCCCCTTCGGGAGGGG…	AAACTTTCAACAACGGATCTCTTGGTTCTGGCATCGATGAAGAACGCAGCGAAATGCGATAAGTAATGTGAATTGCAGAATTCAGTGAATCATCGAATCTTTGAACGCACATTGCGCCCGCCAGTATTCTGGCGGGCATGCCTGTTCGAGCGTCATTTCAACCCTCGAGCCCCTCCCCCTTCGGGAGGGGGGCCCGGTGTTGGGGACCGGCGACGCTGTCCGCAGCGGCCTGCCGCCCCCGAAATACAGTGGCGGTCTCTCCGCAGCCTCCTATGCGCAGTAGCTTGCAAAACTCGCATCCTGGAGCGCGGAGCGGCCACAGCCGTAAAACCCCCCCCCCAAATTCTTTATG
Included	SH1070467.10FU_UDB03231287_reps	k__Fungi;p__Basidiomycota;c__Agaricomycetes;o__Agaricales;f__Marasmiaceae;g__Marasmius;s__sanguirotalis;sh_SH1070467.10FU_UDB03231287_reps	TTGAAAACATTGTAGAGGGAGGTTCTAGAGCTGGCTCTTCACGGGGCAAGTGCTCGCCTTTCTCTCAATCTTCATCCACCTGTGCACCTTTTGTAGAGAGACTTTGTTTGAGAAAGGGAGCCCGTAAAACGGTTCCTCGGTATCAGGGGAAGGCCTTTCTATGTTTTTCACACTCTAAATGTATGTCTTGAATGTCTTTTTATAGGGGAAACCCTTTAAAAACTATACAACTTTCAGCAACGGATCTCTTGGCTCTCGCATCGATGAAGAACGCAGCGAAATGCGATAAGTAATGTGAATTGCAGAATTCAGTGAATCATCGAATCTTTGAACGCACCTTGCGCCTCTTGGTATTCCGAGAGGCATGCCTGTTTGAGTGTCATTAAATTCTCAACTTCA…	Fungi	Basidiomycota	Agaricomycetes	Agaricales	Marasmiaceae	Marasmius	sanguirotalis	UNITE		TTGAAAACATTGTAGAGGGAGGTTCTAGAGCTGGCTCTTCACGGGGCAAGTGCTCGCCTTTCTCTCAATCTTCATCCACCTGTGCACCTTTTGTAGAGAGACTTTGTTTGAGAAAGGGAGCCCGTAAAACGGTTCCTCGGTATCAGGGGAAGGCCTTTCTATGTTTTTCACACTCTAAATGTATGTCTTGAATGTCTTTTTATAGGGGAAACCCTTTAAAAACTATA	CAACTTTCAGCAACGGATCTCTTGGCTCTCGCATCGATGAAGAACGCAGCGAAATGCGATAAGTAATGTGAATTGCAGAATTCAGTGAATCATCGAATCTTTGAACGCACCTTGCGCCTCTTGGTATTCCGAGAGGCATGCCTGTTTGAGTGTCATTA	AATTCTCAACTTCAAAAGCCTTGTGCTTTCTGAAGCTTGGATGTGGGGGTCTGCTGGCTCGCTTCAGAGTCGGCTCCTCTTAAATGCATTAGTGGAGACTGTTTTGTGGCCCACGTTGGTGTGATAATTATCTACGCTTCTGTTGGCTGCGAAGCTCTGTAGTGTTCGTATGGGAAGCTGCATTAATAGTGCTCTTTCTGCTCTTTTGAATGACCTACACGAGTCTAGTATCTGCTTCAAACCGTCCCTGTCGGGGACAACTTTTGACTA		TTGAAAACATTGTAGAGGGAGGTTCTAGAGCTGGCTCTTCACGGGGCAAGTGCTCGCCTTTCTCTCAATCTTCATCCACCTGTGCACCTTTTGTAGAGAGACTTTGTTTGAGAAAGGGAGCCCGTAAAACGGTTCCTCGGTATCAGGGGAAGGCCTTTCTATGTTTTTCACACTCTAAATGTATGTCTTGAATGTCTTTTTATAGGGGAAACCCTTTAAAAACTATACAACTTTCAGCAACGGATCTCTTGGCTCTCGCATCGATGAAGAACGCAGCGAAATGCGATAAGTAATGTGAATTGCAGAATTCAGTGAATCATCGAATCTTTGAACGCACCTTGCGCCTCTTGGTATTCCGAGAGGCATGCCTGTTTGAGTGTCATTAAATTCTCAACTTCA…	CAACTTTCAGCAACGGATCTCTTGGCTCTCGCATCGATGAAGAACGCAGCGAAATGCGATAAGTAATGTGAATTGCAGAATTCAGTGAATCATCGAATCTTTGAACGCACCTTGCGCCTCTTGGTATTCCGAGAGGCATGCCTGTTTGAGTGTCATTAAATTCTCAACTTCAAAAGCCTTGTGCTTTCTGAAGCTTGGATGTGGGGGTCTGCTGGCTCGCTTCAGAGTCGGCTCCTCTTAAATGCATTAGTGGAGACTGTTTTGTGGCCCACGTTGGTGTGATAATTATCTACGCTTCTGTTGGCTGCGAAGCTCTGTAGTGTTCGTATGGGAAGCTGCATTAATAGTGCTCTTTCTGCTCTTTTGAATGACCTACACGAGTCTAGTATCTGCTTCAAA…
Included	SH1070023.10FU_OM655210_reps	k__Fungi;p__Basidiomycota;c__Agaricomycetes;o__Agaricales;f__Lyophyllaceae;g__Calocybe;s__cyanella;sh_SH1070023.10FU_OM655210_reps	CTTTGGCTGTTGCTGGCTTCTAGGAGCAATGTGCACGCCTGGCAACGTTTTTCTTTGACCACCTGTGCATCTTTTGTAGACTTGAAAGCATTATTTATCGAGGAAACTCAGTTTTAGAGGATTGCAATGCAACAGCTTGCTTTCTTTGGATGCTCTTCAGTCTATGTATTTTATTATACCCCTTAAAACAGTAACAGGAATGTATAACTTATTGGCCTTTGTGCCTTTAATCTAAAATACAACTTTCAACAACGGATCTCTTGGCTCTCGCATCGATGAAGAACGCAGCGAAATGCGATAAGTAATGTGAATTGCAGAATTCAGTGAATCATCGAATCTTTGAACGCACCTTGCGCTCCTTGGTATTCCGAGGAGCATGCCTGTTTGAGTGTCATTAAA…	Fungi	Basidiomycota	Agaricomycetes	Agaricales	Lyophyllaceae	Calocybe	cyanella	UNITE		CTTTGGCTGTTGCTGGCTTCTAGGAGCAATGTGCACGCCTGGCAACGTTTTTCTTTGACCACCTGTGCATCTTTTGTAGACTTGAAAGCATTATTTATCGAGGAAACTCAGTTTTAGAGGATTGCAATGCAACAGCTTGCTTTCTTTGGATGCTCTTCAGTCTATGTATTTTATTATACCCCTTAAAACAGTAACAGGAATGTATAACTTATTGGCCTTTGTGCCTTTAATCTAAAATA	CAACTTTCAACAACGGATCTCTTGGCTCTCGCATCGATGAAGAACGCAGCGAAATGCGATAAGTAATGTGAATTGCAGAATTCAGTGAATCATCGAATCTTTGAACGCACCTTGCGCTCCTTGGTATTCCGAGGAGCATGCCTGTTTGAGTGTCATTA	AATTAAATCAAACCTTCATCTTTTTGAAAGTTGGAGGCTTTTTGGATTGTGGGGGTTTGCAGGCTCAACTAGAGTCTGCTCCTCTTAAAAGCATTAGCAGAGGCCGTTTGGCAATTCTGGTGTGATAATTATCTACGCCACGTTTGACCATACTTTTTAAAGGACTTTGCTTCTAATCGAGTCCCGTTAAAGGATTGTCTTTGAACAG		CTTTGGCTGTTGCTGGCTTCTAGGAGCAATGTGCACGCCTGGCAACGTTTTTCTTTGACCACCTGTGCATCTTTTGTAGACTTGAAAGCATTATTTATCGAGGAAACTCAGTTTTAGAGGATTGCAATGCAACAGCTTGCTTTCTTTGGATGCTCTTCAGTCTATGTATTTTATTATACCCCTTAAAACAGTAACAGGAATGTATAACTTATTGGCCTTTGTGCCTTTAATCTAAAATACAACTTTCAACAACGGATCTCTTGGCTCTCGCATCGATGAAGAACGCAGCGAAATGCGATAAGTAATGTGAATTGCAGAATTCAGTGAATCATCGAATCTTTGAACGCACCTTGCGCTCCTTGGTATTCCGAGGAGCATGCCTGTTTGAGTGTCATTAAA…	CAACTTTCAACAACGGATCTCTTGGCTCTCGCATCGATGAAGAACGCAGCGAAATGCGATAAGTAATGTGAATTGCAGAATTCAGTGAATCATCGAATCTTTGAACGCACCTTGCGCTCCTTGGTATTCCGAGGAGCATGCCTGTTTGAGTGTCATTAAATTAAATCAAACCTTCATCTTTTTGAAAGTTGGAGGCTTTTTGGATTGTGGGGGTTTGCAGGCTCAACTAGAGTCTGCTCCTCTTAAAAGCATTAGCAGAGGCCGTTTGGCAATTCTGGTGTGATAATTATCTACGCCACGTTTGACCATACTTTTTAAAGGACTTTGCTTCTAATCGAGTCCCGTTAAAGGATTGTCTTTGAACAG
Included	SH1262319.10FU_MT055908_refs	k__Fungi;p__Basidiomycota;c__Agaricomycetes;o__Gomphales;f__Gomphaceae;g__Ramaria;s__ossolana;sh_SH1262319.10FU_MT055908_refs	CAGTATGATTATGGGGGGGTTTGGATGCTGGCCCGTGAGGGCATGTGCGCGCTTCCCTGTTGTTAATCCTACATTACACCTGTGCACTTATGGCGAGCGCCTCCCATTYGGAGCCGTTCAAACCCCTTCGGGGCTTGGACCGGGGTGCTCCCTCTTTTTATTTACCGTCTCAGCCTGTTTGAACGCATGTTTTTGAGCTTTACGGAGCCGAAAAGTAATATATAACTTTCAACAACGGATCTCTTGGCTTTTGCATCGATGAAGAACGCCGCGAAAGTGCGAAACGTAATGTGAATTGCAGAATTCAGTGAATCATCGAATCTTTGAACGCATCTTGCGCTCCTTGGTATTCCGAGGAGCATGCCTGTTTGAGTGTCGTGAATCCTCTCAATCCCCCCT…	Fungi	Basidiomycota	Agaricomycetes	Gomphales	Gomphaceae	Ramaria	ossolana	UNITE		CAGTATGATTATGGGGGGGTTTGGATGCTGGCCCGTGAGGGCATGTGCGCGCTTCCCTGTTGTTAATCCTACATTACACCTGTGCACTTATGGCGAGCGCCTCCCATTYGGAGCCGTTCAAACCCCTTCGGGGCTTGGACCGGGGTGCTCCCTCTTTTTATTTACCGTCTCAGCCTGTTTGAACGCATGTTTTTGAGCTTTACGGAGCCGAAAAGTAATATA	TAACTTTCAACAACGGATCTCTTGGCTTTTGCATCGATGAAGAACGCCGCGAAAGTGCGAAACGTAATGTGAATTGCAGAATTCAGTGAATCATCGAATCTTTGAACGCATCTTGCGCTCCTTGGTATTCCGAGGAGCATGCCTGTTTGAGTGTCGTGA	ATCCTCTCAATCCCCCCTTTTTAGAAGGAGGGGTTGGATTTGGACGTTTGCGGGAGATGGCCTTGGCCTTGTCGCTCGTCTTTAAATGTATTAGCTTGGCCTCTGGGGTTGGTCCGACGACGGTGTGATAAATAAACGTGTCTCGCCGTGTTTGGTCCGATCGAGGTAGCTT		CAGTATGATTATGGGGGGGTTTGGATGCTGGCCCGTGAGGGCATGTGCGCGCTTCCCTGTTGTTAATCCTACATTACACCTGTGCACTTATGGCGAGCGCCTCCCATTYGGAGCCGTTCAAACCCCTTCGGGGCTTGGACCGGGGTGCTCCCTCTTTTTATTTACCGTCTCAGCCTGTTTGAACGCATGTTTTTGAGCTTTACGGAGCCGAAAAGTAATATATAACTTTCAACAACGGATCTCTTGGCTTTTGCATCGATGAAGAACGCCGCGAAAGTGCGAAACGTAATGTGAATTGCAGAATTCAGTGAATCATCGAATCTTTGAACGCATCTTGCGCTCCTTGGTATTCCGAGGAGCATGCCTGTTTGAGTGTCGTGAATCCTCTCAATCCCCCCT…	TAACTTTCAACAACGGATCTCTTGGCTTTTGCATCGATGAAGAACGCCGCGAAAGTGCGAAACGTAATGTGAATTGCAGAATTCAGTGAATCATCGAATCTTTGAACGCATCTTGCGCTCCTTGGTATTCCGAGGAGCATGCCTGTTTGAGTGTCGTGAATCCTCTCAATCCCCCCTTTTTAGAAGGAGGGGTTGGATTTGGACGTTTGCGGGAGATGGCCTTGGCCTTGTCGCTCGTCTTTAAATGTATTAGCTTGGCCTCTGGGGTTGGTCCGACGACGGTGTGATAAATAAACGTGTCTCGCCGTGTTTGGTCCGATCGAGGTAGCTT
Included	SH1270988.10FU_MH047251_refs	k__Fungi;p__Basidiomycota;c__Agaricomycetes;o__Agaricales;f__Inocybaceae;g__Inosperma;s__changbaiense;sh_SH1270988.10FU_MH047251_refs	TCGAAATAGCATGACGAGTTGTCGCTGGCCTTCTGGCCGTGCACGCTCCGTCCTTCTCCATTTCTCCATCTATTTGTGCACCTCTTCCGTAGACCCTTTCTGGGGGGTGGGGACTTCCTCAGATCATTAGGACTGCTTTGCAAAATCCGTTTGTGGGCTTTCCTTGTTTCTACGTTCATACATACACCAGTGTAACGATTTGGAACGAAAGGAATTTGATGCATATAATACAACTTTCAGCAACGGATCTCTTGGCTCTCGCATCGATGAAGAACGCAGCGAAATGCGATAAGTAATGTGAATTGCAGAATTCAGTGAATCATCGAATCTTTGAACGCATCTTGCGCTCCTTGGTATTCCGAGGAGCATGCCTGTTTGAGTGTCATAAATATCTCAACC…	Fungi	Basidiomycota	Agaricomycetes	Agaricales	Inocybaceae	Inosperma	changbaiense	UNITE		TCGAAATAGCATGACGAGTTGTCGCTGGCCTTCTGGCCGTGCACGCTCCGTCCTTCTCCATTTCTCCATCTATTTGTGCACCTCTTCCGTAGACCCTTTCTGGGGGGTGGGGACTTCCTCAGATCATTAGGACTGCTTTGCAAAATCCGTTTGTGGGCTTTCCTTGTTTCTACGTTCATACATACACCAGTGTAACGATTTGGAACGAAAGGAATTTGATGCATATAATA	CAACTTTCAGCAACGGATCTCTTGGCTCTCGCATCGATGAAGAACGCAGCGAAATGCGATAAGTAATGTGAATTGCAGAATTCAGTGAATCATCGAATCTTTGAACGCATCTTGCGCTCCTTGGTATTCCGAGGAGCATGCCTGTTTGAGTGTCATAA	ATATCTCAACCACACCTCGGTGTGGCTTGGATTTGGGGCTGTAGTAGTGCAGGCTCGGACTCGTAGTCTGCTCCCCTGAAATACATGAGTGGTACCTAACGCGATGTGATAAATTATCTGCATCTTATGAAAAGGTTATGCCGCTACGTCGTTGGAGTTGATAAA		TCGAAATAGCATGACGAGTTGTCGCTGGCCTTCTGGCCGTGCACGCTCCGTCCTTCTCCATTTCTCCATCTATTTGTGCACCTCTTCCGTAGACCCTTTCTGGGGGGTGGGGACTTCCTCAGATCATTAGGACTGCTTTGCAAAATCCGTTTGTGGGCTTTCCTTGTTTCTACGTTCATACATACACCAGTGTAACGATTTGGAACGAAAGGAATTTGATGCATATAATACAACTTTCAGCAACGGATCTCTTGGCTCTCGCATCGATGAAGAACGCAGCGAAATGCGATAAGTAATGTGAATTGCAGAATTCAGTGAATCATCGAATCTTTGAACGCATCTTGCGCTCCTTGGTATTCCGAGGAGCATGCCTGTTTGAGTGTCATAAATATCTCAACC…	CAACTTTCAGCAACGGATCTCTTGGCTCTCGCATCGATGAAGAACGCAGCGAAATGCGATAAGTAATGTGAATTGCAGAATTCAGTGAATCATCGAATCTTTGAACGCATCTTGCGCTCCTTGGTATTCCGAGGAGCATGCCTGTTTGAGTGTCATAAATATCTCAACCACACCTCGGTGTGGCTTGGATTTGGGGCTGTAGTAGTGCAGGCTCGGACTCGTAGTCTGCTCCCCTGAAATACATGAGTGGTACCTAACGCGATGTGATAAATTATCTGCATCTTATGAAAAGGTTATGCCGCTACGTCGTTGGAGTTGATAAA
Included	SH1257037.10FU_AB934087_refs	k__Fungi;p__Ascomycota;c__Ascomycota incertae sedis;o__Ascomycota incertae sedis;f__Ascomycota incertae sedis;g__Pseudolachnella;s__yakushimensis;sh_SH1257037.10FU_AB934087_refs	CTGCGGAGGGATCATTACAGGACTCACATCCCGTACACCACCGCGAACCTACCTACCATCGTTGCCTCGGCGGGCGCGCTGGCTCCGCGCCAGCGCGCCGCCCGCCGGCGGCGCACCACTCTTGTCTCTCTGCGTTGGCATCTCCGAGGAAGCACAAACGAATCAAAACTTTCAACAACGGATCTCTTGGTTCTGGCATCGATGAAGAACGCAGCGAAATGCGATAAGTAATGTGAATTGCAGAATTCAGTGAATCATCGAATCTTTGAACGCACATTGCGCCCGCCAGCACTCTGGCGGGCATGCCTGTTCGAGCGTCATTACACCCCTCAGGCCCTGCCTGGCGTTGGAGCCCTGCGCGCGCAGGCTCTCAAAGACAGCGGCGGGTGCGACCCGGGA…	Fungi	Ascomycota	Ascomycota incertae sedis	Ascomycota incertae sedis	Ascomycota incertae sedis	Pseudolachnella	yakushimensis	UNITE	CTGCGGAGGGATCATTA	CAGGACTCACATCCCGTACACCACCGCGAACCTACCTACCATCGTTGCCTCGGCGGGCGCGCTGGCTCCGCGCCAGCGCGCCGCCCGCCGGCGGCGCACCACTCTTGTCTCTCTGCGTTGGCATCTCCGAGGAAGCACAAACGAATCA	AAACTTTCAACAACGGATCTCTTGGTTCTGGCATCGATGAAGAACGCAGCGAAATGCGATAAGTAATGTGAATTGCAGAATTCAGTGAATCATCGAATCTTTGAACGCACATTGCGCCCGCCAGCACTCTGGCGGGCATGCCTGTTCGAGCGTCATTA	CACCCCTCAGGCCCTGCCTGGCGTTGGAGCCCTGCGCGCGCAGGCTCTCAAAGACAGCGGCGGGTGCGACCCGGGACCGAACGCAGTACACACTCCCGTTCCGGCACCGCGGCGCCCTCCGGCCGTAAAACCCCCCACTTCTGTTC		CAGGACTCACATCCCGTACACCACCGCGAACCTACCTACCATCGTTGCCTCGGCGGGCGCGCTGGCTCCGCGCCAGCGCGCCGCCCGCCGGCGGCGCACCACTCTTGTCTCTCTGCGTTGGCATCTCCGAGGAAGCACAAACGAATCAAAACTTTCAACAACGGATCTCTTGGTTCTGGCATCGATGAAGAACGCAGCGAAATGCGATAAGTAATGTGAATTGCAGAATTCAGTGAATCATCGAATCTTTGAACGCACATTGCGCCCGCCAGCACTCTGGCGGGCATGCCTGTTCGAGCGTCATTACACCCCTCAGGCCCTGCCTGGCGTTGGAGCCCTGCGCGCGCAGGCTCTCAAAGACAGCGGCGGGTGCGACCCGGGACCGAACGCAGTACACAC…	AAACTTTCAACAACGGATCTCTTGGTTCTGGCATCGATGAAGAACGCAGCGAAATGCGATAAGTAATGTGAATTGCAGAATTCAGTGAATCATCGAATCTTTGAACGCACATTGCGCCCGCCAGCACTCTGGCGGGCATGCCTGTTCGAGCGTCATTACACCCCTCAGGCCCTGCCTGGCGTTGGAGCCCTGCGCGCGCAGGCTCTCAAAGACAGCGGCGGGTGCGACCCGGGACCGAACGCAGTACACACTCCCGTTCCGGCACCGCGGCGCCCTCCGGCCGTAAAACCCCCCACTTCTGTTC
Included	SH1231032.10FU_HE610367_refs	k__Fungi;p__Ascomycota;c__Sordariomycetes;o__Cephalothecales;f__Cephalothecaceae;g__Phialemonium;s__atrogriseum;sh_SH1231032.10FU_HE610367_refs	AGTTGAAAAACTCCCAAACCACTGTGAACATACCCGTAACCGTTGCTTCGGCGGGCGGCCCCAGGGAGGGGCCGCAGCCTCCAATTGCGGAGGCGCCCCGCCGGAGAGCACCAAAACATACCTATATTTTTGTGGCCCTTCTGAGCGATAGCGCAAATAATCAAAACTTTCAACAACGGATCTCTTGGTTCTGGCATCGATGAAGAACGCAGCGAAATGCGATAAGTAATGTGAATTGCAGACTTCAGTGAATCATCGAATCTTTGAACGCACATTGCGCCCGCCAGCATTCTGGCGGGCATGCCTGTCCGAGCGTCATTTCAACCCTCAAGCTCTGCTTGGTGTTGGGGCACTACGGTTGACGTAGGCCCTGAAAATTAGTGGCGGGCTCGCTGTGGG…	Fungi	Ascomycota	Sordariomycetes	Cephalothecales	Cephalothecaceae	Phialemonium	atrogriseum	UNITE		AGTTGAAAAACTCCCAAACCACTGTGAACATACCCGTAACCGTTGCTTCGGCGGGCGGCCCCAGGGAGGGGCCGCAGCCTCCAATTGCGGAGGCGCCCCGCCGGAGAGCACCAAAACATACCTATATTTTTGTGGCCCTTCTGAGCGATAGCGCAAATAATCA	AAACTTTCAACAACGGATCTCTTGGTTCTGGCATCGATGAAGAACGCAGCGAAATGCGATAAGTAATGTGAATTGCAGACTTCAGTGAATCATCGAATCTTTGAACGCACATTGCGCCCGCCAGCATTCTGGCGGGCATGCCTGTCCGAGCGTCATTT	CAACCCTCAAGCTCTGCTTGGTGTTGGGGCACTACGGTTGACGTAGGCCCTGAAAATTAGTGGCGGGCTCGCTGTGGGTCCGGGCGTAGTAGCGATATCTCGCCTGCGGCCCCCAGCAAGCTCCAGCCGTTAAACCCCCCAAATTACAGAA	GGTTGACCTCGGATCA	AGTTGAAAAACTCCCAAACCACTGTGAACATACCCGTAACCGTTGCTTCGGCGGGCGGCCCCAGGGAGGGGCCGCAGCCTCCAATTGCGGAGGCGCCCCGCCGGAGAGCACCAAAACATACCTATATTTTTGTGGCCCTTCTGAGCGATAGCGCAAATAATCAAAACTTTCAACAACGGATCTCTTGGTTCTGGCATCGATGAAGAACGCAGCGAAATGCGATAAGTAATGTGAATTGCAGACTTCAGTGAATCATCGAATCTTTGAACGCACATTGCGCCCGCCAGCATTCTGGCGGGCATGCCTGTCCGAGCGTCATTTCAACCCTCAAGCTCTGCTTGGTGTTGGGGCACTACGGTTGACGTAGGCCCTGAAAATTAGTGGCGGGCTCGCTGTGGG…	AAACTTTCAACAACGGATCTCTTGGTTCTGGCATCGATGAAGAACGCAGCGAAATGCGATAAGTAATGTGAATTGCAGACTTCAGTGAATCATCGAATCTTTGAACGCACATTGCGCCCGCCAGCATTCTGGCGGGCATGCCTGTCCGAGCGTCATTTCAACCCTCAAGCTCTGCTTGGTGTTGGGGCACTACGGTTGACGTAGGCCCTGAAAATTAGTGGCGGGCTCGCTGTGGGTCCGGGCGTAGTAGCGATATCTCGCCTGCGGCCCCCAGCAAGCTCCAGCCGTTAAACCCCCCAAATTACAGAA
Included	SH1072384.10FU_OQ911301_refs	k__Fungi;p__Ascomycota;c__Sordariomycetes;o__Hypocreales;f__Bionectriaceae;g__Sesquicillium;s__symmetricum;sh_SH1072384.10FU_OQ911301_refs	TGAACCAGCGGAGGGATCATTACTGAGTTCTAAACAAACTCCCAAACCATTGTGAATCTACCATTTTACCCAGTTGCCTCGGCGGGTTTGCCCCGGGCGTCGTTCGCGGCGCGCCTCCGGGACCCAAGCGCCCGCCGGCCGGACCAACAACCCCTGTTTATTCGTACGTCTTCTGAGTGGATTACGCAAATAATCAAAACTTTCAACAACGGATCTCTTGGTTCTGGCATCGATGAAGAACGCAGCGAAATGCGAAAAGTAATGTGAATTGCAGAATTCAGTGAATCATCGAATCTTTGAACGCACATTGCGCCCGCCAGTATTCTGGCGGGCATGCCTGTCTGAGCGTCATTTCAACCCTCATGCCCCCGGGCGTGGTGTTGGGGATCGGCCCTGGCC…	Fungi	Ascomycota	Sordariomycetes	Hypocreales	Bionectriaceae	Sesquicillium	symmetricum	UNITE	TGAACCAGCGGAGGGATCATTA	CTGAGTTCTAAACAAACTCCCAAACCATTGTGAATCTACCATTTTACCCAGTTGCCTCGGCGGGTTTGCCCCGGGCGTCGTTCGCGGCGCGCCTCCGGGACCCAAGCGCCCGCCGGCCGGACCAACAACCCCTGTTTATTCGTACGTCTTCTGAGTGGATTACGCAAATAATCA	AAACTTTCAACAACGGATCTCTTGGTTCTGGCATCGATGAAGAACGCAGCGAAATGCGAAAAGTAATGTGAATTGCAGAATTCAGTGAATCATCGAATCTTTGAACGCACATTGCGCCCGCCAGTATTCTGGCGGGCATGCCTGTCTGAGCGTCATTT	CAACCCTCATGCCCCCGGGCGTGGTGTTGGGGATCGGCCCTGGCCTCTCGCGCCGGGCCGCCCCCGAAATCTAGTGGCGGACCCGCTGTGGCCTCCTCTGCGTAGTAGTGATACCCTCGCACCGGAAAGCAGCGCGCCCCTGCCGTAAAACTCCCACTTTC		CTGAGTTCTAAACAAACTCCCAAACCATTGTGAATCTACCATTTTACCCAGTTGCCTCGGCGGGTTTGCCCCGGGCGTCGTTCGCGGCGCGCCTCCGGGACCCAAGCGCCCGCCGGCCGGACCAACAACCCCTGTTTATTCGTACGTCTTCTGAGTGGATTACGCAAATAATCAAAACTTTCAACAACGGATCTCTTGGTTCTGGCATCGATGAAGAACGCAGCGAAATGCGAAAAGTAATGTGAATTGCAGAATTCAGTGAATCATCGAATCTTTGAACGCACATTGCGCCCGCCAGTATTCTGGCGGGCATGCCTGTCTGAGCGTCATTTCAACCCTCATGCCCCCGGGCGTGGTGTTGGGGATCGGCCCTGGCCTCTCGCGCCGGGCCGCCCCCGA…	AAACTTTCAACAACGGATCTCTTGGTTCTGGCATCGATGAAGAACGCAGCGAAATGCGAAAAGTAATGTGAATTGCAGAATTCAGTGAATCATCGAATCTTTGAACGCACATTGCGCCCGCCAGTATTCTGGCGGGCATGCCTGTCTGAGCGTCATTTCAACCCTCATGCCCCCGGGCGTGGTGTTGGGGATCGGCCCTGGCCTCTCGCGCCGGGCCGCCCCCGAAATCTAGTGGCGGACCCGCTGTGGCCTCCTCTGCGTAGTAGTGATACCCTCGCACCGGAAAGCAGCGCGCCCCTGCCGTAAAACTCCCACTTTC
Included	SH1073382.10FU_KT215205_refs	k__Fungi;p__Ascomycota;c__Orbiliomycetes;o__Orbiliales;f__Orbiliaceae;g__Arthrobotrys;s__paucus;sh_SH1073382.10FU_KT215205_refs	CCAATTCATGTCTCCCGGCCGCAAGGTCGGTGCAGGCGCTCAACCCTTTGTGAACCAAAAAACCTTTCGCTTCGGCAGCAGCTCGGTTGGAAACAACCCCCGCGTCAGCCTGCCGGTGGCACCAATCTCATAAACTTGCAGTTAAGAACATTGTCTGAACACCAAATTTTCGAATGAAAATCAAAACTTTCAACAACGGATCTCTTGGTTCCCGCATCGATGAAGAACGCAGCGAAACGCGATAGTTAATGTGAATTGCAGAATTCAGTGAATCATCGAGTCTTTGAACGCACATTGCGCCCATTGGTATTCCATTGGGCATGTCTGTTTGAGCGTCATTACAACCCTCGGTCACCACCGGTTTTGAGCGAGCGGGGTCTTCGGACCCGGCTGGCTTTA…	Fungi	Ascomycota	Orbiliomycetes	Orbiliales	Orbiliaceae	Arthrobotrys	paucus	UNITE		CCAATTCATGTCTCCCGGCCGCAAGGTCGGTGCAGGCGCTCAACCCTTTGTGAACCAAAAAACCTTTCGCTTCGGCAGCAGCTCGGTTGGAAACAACCCCCGCGTCAGCCTGCCGGTGGCACCAATCTCATAAACTTGCAGTTAAGAACATTGTCTGAACACCAAATTTTCGAATGAAAATCA	AAACTTTCAACAACGGATCTCTTGGTTCCCGCATCGATGAAGAACGCAGCGAAACGCGATAGTTAATGTGAATTGCAGAATTCAGTGAATCATCGAGTCTTTGAACGCACATTGCGCCCATTGGTATTCCATTGGGCATGTCTGTTTGAGCGTCATTA	CAACCCTCGGTCACCACCGGTTTTGAGCGAGCGGGGTCTTCGGACCCGGCTGGCTTTAAAGTTGTAAGCTCTGCTGGCTGCCAGGCCCGACCAGAACATAGTAAAATCATGCTTGTTCACGGTTAGCGGTCGAAGCGGTACGGCCTGAACAATACCTACCATTTCTCAGG		CCAATTCATGTCTCCCGGCCGCAAGGTCGGTGCAGGCGCTCAACCCTTTGTGAACCAAAAAACCTTTCGCTTCGGCAGCAGCTCGGTTGGAAACAACCCCCGCGTCAGCCTGCCGGTGGCACCAATCTCATAAACTTGCAGTTAAGAACATTGTCTGAACACCAAATTTTCGAATGAAAATCAAAACTTTCAACAACGGATCTCTTGGTTCCCGCATCGATGAAGAACGCAGCGAAACGCGATAGTTAATGTGAATTGCAGAATTCAGTGAATCATCGAGTCTTTGAACGCACATTGCGCCCATTGGTATTCCATTGGGCATGTCTGTTTGAGCGTCATTACAACCCTCGGTCACCACCGGTTTTGAGCGAGCGGGGTCTTCGGACCCGGCTGGCTTTA…	AAACTTTCAACAACGGATCTCTTGGTTCCCGCATCGATGAAGAACGCAGCGAAACGCGATAGTTAATGTGAATTGCAGAATTCAGTGAATCATCGAGTCTTTGAACGCACATTGCGCCCATTGGTATTCCATTGGGCATGTCTGTTTGAGCGTCATTACAACCCTCGGTCACCACCGGTTTTGAGCGAGCGGGGTCTTCGGACCCGGCTGGCTTTAAAGTTGTAAGCTCTGCTGGCTGCCAGGCCCGACCAGAACATAGTAAAATCATGCTTGTTCACGGTTAGCGGTCGAAGCGGTACGGCCTGAACAATACCTACCATTTCTCAGG
Included	SH1075146.10FU_UDB03649459_reps	k__Fungi;p__Basidiomycota;c__Agaricomycetes;o__Agaricales;f__Inocybaceae;g__Inocybe;s__fuscidula;sh_SH1075146.10FU_UDB03649459_reps	TCGAATAAAACTTTGAGCAGGCTGTTTGCTGGCCCTTGTCATGGGGGTATGTGCACGCTTGTCCTTTGTTATTTCTCCAACTTGTGCACACTTTGTAGACCCTGGAGATTCATGAATCTTTCATTCGAATCGGGATTGCTGTGCTTTCCAACTTTAGAAAAGTCAGCTTTGCCTTGCCATCTTTCAGGTCTATGTTTTTCACAACCTCTTTAAAACATGTTCAGAATGTCGGATCAGGTCTTTTTGTACCTATAGAAATGAAATATACAACTTTCAGCAACGGATCTCTTGGCTCTCGCATCGATGAAGAACGCAGCGAAATGCGATAAGTAATGTGAATTGCAGAATTCAGTGAATCATCGAATCTTTGAACGCACCTTGCGCTCCTTGGTATTCCGA…	Fungi	Basidiomycota	Agaricomycetes	Agaricales	Inocybaceae	Inocybe	fuscidula	UNITE		TCGAATAAAACTTTGAGCAGGCTGTTTGCTGGCCCTTGTCATGGGGGTATGTGCACGCTTGTCCTTTGTTATTTCTCCAACTTGTGCACACTTTGTAGACCCTGGAGATTCATGAATCTTTCATTCGAATCGGGATTGCTGTGCTTTCCAACTTTAGAAAAGTCAGCTTTGCCTTGCCATCTTTCAGGTCTATGTTTTTCACAACCTCTTTAAAACATGTTCAGAATGTCGGATCAGGTCTTTTTGTACCTATAGAAATGAAATATA	CAACTTTCAGCAACGGATCTCTTGGCTCTCGCATCGATGAAGAACGCAGCGAAATGCGATAAGTAATGTGAATTGCAGAATTCAGTGAATCATCGAATCTTTGAACGCACCTTGCGCTCCTTGGTATTCCGAGGAGCATGCCTGTTTGAGTGTCATTT	AACTTATCAACCGCAATTCAGATGATTTGTGGCTTGGATGTGGGGGTTGTTTTTGCAGGCTTTTATTTCAATAAACGTCGGCTCCCCTGAAACACATTAGTGGTATCCAAGGCTATTGCTTATAGGTGTGATAATTTATCTATGCCTTTGGTGATGCTGCATGAATGGATTATGCTGCTTCTAACAAAACAAATTTTTGATGA		TCGAATAAAACTTTGAGCAGGCTGTTTGCTGGCCCTTGTCATGGGGGTATGTGCACGCTTGTCCTTTGTTATTTCTCCAACTTGTGCACACTTTGTAGACCCTGGAGATTCATGAATCTTTCATTCGAATCGGGATTGCTGTGCTTTCCAACTTTAGAAAAGTCAGCTTTGCCTTGCCATCTTTCAGGTCTATGTTTTTCACAACCTCTTTAAAACATGTTCAGAATGTCGGATCAGGTCTTTTTGTACCTATAGAAATGAAATATACAACTTTCAGCAACGGATCTCTTGGCTCTCGCATCGATGAAGAACGCAGCGAAATGCGATAAGTAATGTGAATTGCAGAATTCAGTGAATCATCGAATCTTTGAACGCACCTTGCGCTCCTTGGTATTCCGA…	CAACTTTCAGCAACGGATCTCTTGGCTCTCGCATCGATGAAGAACGCAGCGAAATGCGATAAGTAATGTGAATTGCAGAATTCAGTGAATCATCGAATCTTTGAACGCACCTTGCGCTCCTTGGTATTCCGAGGAGCATGCCTGTTTGAGTGTCATTTAACTTATCAACCGCAATTCAGATGATTTGTGGCTTGGATGTGGGGGTTGTTTTTGCAGGCTTTTATTTCAATAAACGTCGGCTCCCCTGAAACACATTAGTGGTATCCAAGGCTATTGCTTATAGGTGTGATAATTTATCTATGCCTTTGGTGATGCTGCATGAATGGATTATGCTGCTTCTAACAAAACAAATTTTTGATGA
Included	SH1276617.10FU_MW344261_refs	k__Fungi;p__Ascomycota;c__Dothideomycetes;o__Strigulales;f__Strigulaceae;g__Strigula;s__sinoconcreta;sh_SH1276617.10FU_MW344261_refs	GAGAGAGCGGGCGCCCCTGTGGCGCCCACGCCTGTTCTCCTGCCCACGAAGCTCGAAGCCTCCCGCCGGGTGCTCCGCCGCCCGCGCGGGGGTATGTTGAACTGCACCGCTGCCTGTACGGTCGGAGTTGTCCCCTGAATCGAAGCAAAACTTTCAACAACGGATCTCTTGGTTCCCGTAACGATGAAGAACGCAGCAAAATGCGATAATTAATGTGAATTGCAGATCTTCGTGAATCATCGAGTCTTTGAACGCACATTGCGCCCCTCGGCATTCCGGAGGGCATGCCTGTCTGAGCGTCGTTGCGAACCTCGCGCCCAGCCCGGTGTTGGGGGTCCGTCCCCGCGTGGGACGCCCCCGGAAGCAGTCGGCGGCCGCTGTCCTGGCGCCTGGCGTAGC…	Fungi	Ascomycota	Dothideomycetes	Strigulales	Strigulaceae	Strigula	sinoconcreta	UNITE		GAGAGAGCGGGCGCCCCTGTGGCGCCCACGCCTGTTCTCCTGCCCACGAAGCTCGAAGCCTCCCGCCGGGTGCTCCGCCGCCCGCGCGGGGGTATGTTGAACTGCACCGCTGCCTGTACGGTCGGAGTTGTCCCCTGAATCGAAGCA	AAACTTTCAACAACGGATCTCTTGGTTCCCGTAACGATGAAGAACGCAGCAAAATGCGATAATTAATGTGAATTGCAGATCTTCGTGAATCATCGAGTCTTTGAACGCACATTGCGCCCCTCGGCATTCCGGAGGGCATGCCTGTCTGAGCGTCGTTG	CGAACCTCGCGCCCAGCCCGGTGTTGGGGGTCCGTCCCCGCGTGGGACGCCCCCGGAAGCAGTCGGCGGCCGCTGTCCTGGCGCCTGGCGTAGCAGAGCTTCCCCGCCACGGCCCGGCTGCGGCCCGCCGCGGCCCCCC		GAGAGAGCGGGCGCCCCTGTGGCGCCCACGCCTGTTCTCCTGCCCACGAAGCTCGAAGCCTCCCGCCGGGTGCTCCGCCGCCCGCGCGGGGGTATGTTGAACTGCACCGCTGCCTGTACGGTCGGAGTTGTCCCCTGAATCGAAGCAAAACTTTCAACAACGGATCTCTTGGTTCCCGTAACGATGAAGAACGCAGCAAAATGCGATAATTAATGTGAATTGCAGATCTTCGTGAATCATCGAGTCTTTGAACGCACATTGCGCCCCTCGGCATTCCGGAGGGCATGCCTGTCTGAGCGTCGTTGCGAACCTCGCGCCCAGCCCGGTGTTGGGGGTCCGTCCCCGCGTGGGACGCCCCCGGAAGCAGTCGGCGGCCGCTGTCCTGGCGCCTGGCGTAGC…	AAACTTTCAACAACGGATCTCTTGGTTCCCGTAACGATGAAGAACGCAGCAAAATGCGATAATTAATGTGAATTGCAGATCTTCGTGAATCATCGAGTCTTTGAACGCACATTGCGCCCCTCGGCATTCCGGAGGGCATGCCTGTCTGAGCGTCGTTGCGAACCTCGCGCCCAGCCCGGTGTTGGGGGTCCGTCCCCGCGTGGGACGCCCCCGGAAGCAGTCGGCGGCCGCTGTCCTGGCGCCTGGCGTAGCAGAGCTTCCCCGCCACGGCCCGGCTGCGGCCCGCCGCGGCCCCCC
Included	SH1308678.10FU_EF641860_refs	k__Fungi;p__Ascomycota;c__Sordariomycetes;o__Glomerellales;f__Plectosphaerellaceae;g__Verticillium;s__biguttatum;sh_SH1308678.10FU_EF641860_refs	AAGGGATATTATCGAGTTTACAACTCCCAAACCCAATGTGAACATTACCTATCGTTGCTTCGGCGGGTTCGCCCCGGGCGCTCGTTATGCGCGTGCCCCGGATCCAGGCGCCCGCCGGAGGAATCCAAACTCATGTTTTATCAGTGGTATCTTCTGAGTAGCCGCAAGGCAAAACAAATAAATTAAAACTTTTAACAACGGATCTCTTGGTTCTGGCATCGATGAAGAACGCAGCGAAATGCGATAAGTAATGTGAATTGCAGAATTCAGTGAATCATCGAATCTTTGAACGCACATTGCGCCCGCCAGTATTCTGGCGGGCATGCCTGTCCGAGCGTCATTTCAACCCTCGGGCGACCGCTTTGCCGCGGGAGCCCGGCGTTGGGGATCGGCCGTCGT…	Fungi	Ascomycota	Sordariomycetes	Glomerellales	Plectosphaerellaceae	Verticillium	biguttatum	UNITE		AAGGGATATTATCGAGTTTACAACTCCCAAACCCAATGTGAACATTACCTATCGTTGCTTCGGCGGGTTCGCCCCGGGCGCTCGTTATGCGCGTGCCCCGGATCCAGGCGCCCGCCGGAGGAATCCAAACTCATGTTTTATCAGTGGTATCTTCTGAGTAGCCGCAAGGCAAAACAAATAAATTA	AAACTTTTAACAACGGATCTCTTGGTTCTGGCATCGATGAAGAACGCAGCGAAATGCGATAAGTAATGTGAATTGCAGAATTCAGTGAATCATCGAATCTTTGAACGCACATTGCGCCCGCCAGTATTCTGGCGGGCATGCCTGTCCGAGCGTCATTT	CAACCCTCGGGCGACCGCTTTGCCGCGGGAGCCCGGCGTTGGGGATCGGCCGTCGTTAGTGGCGGCCGGCCCCGAAATCTAGTGGCGGTCTCGCTGTAGCTTCCTCTGCGTAGTAACATTTCGTCTCGCAGTCTGGAGAGCGGCGCGGCCATGCCGTAAAACCCCCGACTTTATCAAG		AAGGGATATTATCGAGTTTACAACTCCCAAACCCAATGTGAACATTACCTATCGTTGCTTCGGCGGGTTCGCCCCGGGCGCTCGTTATGCGCGTGCCCCGGATCCAGGCGCCCGCCGGAGGAATCCAAACTCATGTTTTATCAGTGGTATCTTCTGAGTAGCCGCAAGGCAAAACAAATAAATTAAAACTTTTAACAACGGATCTCTTGGTTCTGGCATCGATGAAGAACGCAGCGAAATGCGATAAGTAATGTGAATTGCAGAATTCAGTGAATCATCGAATCTTTGAACGCACATTGCGCCCGCCAGTATTCTGGCGGGCATGCCTGTCCGAGCGTCATTTCAACCCTCGGGCGACCGCTTTGCCGCGGGAGCCCGGCGTTGGGGATCGGCCGTCGT…	AAACTTTTAACAACGGATCTCTTGGTTCTGGCATCGATGAAGAACGCAGCGAAATGCGATAAGTAATGTGAATTGCAGAATTCAGTGAATCATCGAATCTTTGAACGCACATTGCGCCCGCCAGTATTCTGGCGGGCATGCCTGTCCGAGCGTCATTTCAACCCTCGGGCGACCGCTTTGCCGCGGGAGCCCGGCGTTGGGGATCGGCCGTCGTTAGTGGCGGCCGGCCCCGAAATCTAGTGGCGGTCTCGCTGTAGCTTCCTCTGCGTAGTAACATTTCGTCTCGCAGTCTGGAGAGCGGCGCGGCCATGCCGTAAAACCCCCGACTTTATCAAG
Included	SH1074287.10FU_AM292846_reps	k__Fungi;p__Ascomycota;c__Lecanoromycetes;o__Teloschistales;f__Teloschistaceae;g__Dufourea;s__capensis;sh_SH1074287.10FU_AM292846_reps	GGATCATTATCGAGAGAGGGATACACCTACAGTTGTCGTCCCGGGGGGTTCGCCCCCGACTCTTAACCCCGTGCGAACCAGCCGCTGTTGCTTCGGCGAGCGTCAAGGCTTCCGTGCTGCGACCCCGGCTCCGGTCGGTGAGCTCTCGCCCGAGGCCTTTGTTCATTCTGTTCACAGTGACGTCCGAGGATATCAGGTAAACCAATCAAAACTTTCAACAACGGATCTCTTGGTTCTGGCATCGATGAAGAACGCAGCGAAATGCGATAAGTAATGTGAATTGCAGAATTCAGTGAATCATCGAATCTTTGAACGCACATTGCGCCCTCTGGTATTCCGGGGGGCATGCCTGTTCGAGCGTCATTATCACCCTCAAGCTCTGCTTGGTCTTGGGCCTTC…	Fungi	Ascomycota	Lecanoromycetes	Teloschistales	Teloschistaceae	Dufourea	capensis	UNITE		GGATCATTATCGAGAGAGGGATACACCTACAGTTGTCGTCCCGGGGGGTTCGCCCCCGACTCTTAACCCCGTGCGAACCAGCCGCTGTTGCTTCGGCGAGCGTCAAGGCTTCCGTGCTGCGACCCCGGCTCCGGTCGGTGAGCTCTCGCCCGAGGCCTTTGTTCATTCTGTTCACAGTGACGTCCGAGGATATCAGGTAAACCAATCA	AAACTTTCAACAACGGATCTCTTGGTTCTGGCATCGATGAAGAACGCAGCGAAATGCGATAAGTAATGTGAATTGCAGAATTCAGTGAATCATCGAATCTTTGAACGCACATTGCGCCCTCTGGTATTCCGGGGGGCATGCCTGTTCGAGCGTCATTA	TCACCCTCAAGCTCTGCTTGGTCTTGGGCCTTCGCCTCCCCCGGCGGGGGGCGTGCCTGTAAATTAACGGCGGTCCAGGGAGACTTCAAGCGCAGTAGGACATATCCGCTTCGAGGTGTTGCCTGTGGCCCGGCCGGAAAACCCCCAACTTTCAATGATTGAC		GGATCATTATCGAGAGAGGGATACACCTACAGTTGTCGTCCCGGGGGGTTCGCCCCCGACTCTTAACCCCGTGCGAACCAGCCGCTGTTGCTTCGGCGAGCGTCAAGGCTTCCGTGCTGCGACCCCGGCTCCGGTCGGTGAGCTCTCGCCCGAGGCCTTTGTTCATTCTGTTCACAGTGACGTCCGAGGATATCAGGTAAACCAATCAAAACTTTCAACAACGGATCTCTTGGTTCTGGCATCGATGAAGAACGCAGCGAAATGCGATAAGTAATGTGAATTGCAGAATTCAGTGAATCATCGAATCTTTGAACGCACATTGCGCCCTCTGGTATTCCGGGGGGCATGCCTGTTCGAGCGTCATTATCACCCTCAAGCTCTGCTTGGTCTTGGGCCTTC…	AAACTTTCAACAACGGATCTCTTGGTTCTGGCATCGATGAAGAACGCAGCGAAATGCGATAAGTAATGTGAATTGCAGAATTCAGTGAATCATCGAATCTTTGAACGCACATTGCGCCCTCTGGTATTCCGGGGGGCATGCCTGTTCGAGCGTCATTATCACCCTCAAGCTCTGCTTGGTCTTGGGCCTTCGCCTCCCCCGGCGGGGGGCGTGCCTGTAAATTAACGGCGGTCCAGGGAGACTTCAAGCGCAGTAGGACATATCCGCTTCGAGGTGTTGCCTGTGGCCCGGCCGGAAAACCCCCAACTTTCAATGATTGAC
Included	SH1072995.10FU_MF034252_reps	k__Fungi;p__Basidiomycota;c__Agaricomycetes;o__Agaricales;f__Tricholomataceae;g__Tricholoma;s__saponaceum;sh_SH1072995.10FU_MF034252_reps	ACCTGCGGAGGATCATTATTGAATAAGCTTGGTTGGGTTGTTGCTGGCTCTCCGGAGCATGTGCACGCCTGACAACCAACCTTTTTACCACCTGTGCACCTTTTGTAGACCTGGATATCTCTCGAGGAAACTCGGTTTTGAGGATTGCCGTGCGCAAGCCGGCTTTCCTTGCACTTCCGGTCTATGTTTTTATATACCCCTACACATGTTTTAGAATGTCATTAATGGGCTTAAATGCCTTTAAAATCTATACAACTTTCAACAACGGATCTCTTGGCTCTCGCATCGATGAAGAACGCAGCGAAATGCGATAAGTAATGTGAATTGCAGAATTCAGTGAATCATCGAATCTTTGAACGCACCTTGCGCTCCTTGGTATTCCGAGGAGCATGCCTGTTT…	Fungi	Basidiomycota	Agaricomycetes	Agaricales	Tricholomataceae	Tricholoma	saponaceum	UNITE	ACCTGCGGAGGATCATTA	TTGAATAAGCTTGGTTGGGTTGTTGCTGGCTCTCCGGAGCATGTGCACGCCTGACAACCAACCTTTTTACCACCTGTGCACCTTTTGTAGACCTGGATATCTCTCGAGGAAACTCGGTTTTGAGGATTGCCGTGCGCAAGCCGGCTTTCCTTGCACTTCCGGTCTATGTTTTTATATACCCCTACACATGTTTTAGAATGTCATTAATGGGCTTAAATGCCTTTAAAATCTATA	CAACTTTCAACAACGGATCTCTTGGCTCTCGCATCGATGAAGAACGCAGCGAAATGCGATAAGTAATGTGAATTGCAGAATTCAGTGAATCATCGAATCTTTGAACGCACCTTGCGCTCCTTGGTATTCCGAGGAGCATGCCTGTTTGAGTGTCATGA	AATTCTCAACCTTTTCGGCATTTATGTTGATAAGGCTTGGATGTGGGAGTTTGCGGGCTTCTCAGAAGTCGGCTCTCCTTAAATACATTAGCGGGACCTTTGTTGCCCAGCTTTAGTGTGATAATTATCTACGCTATTGTTGAAAGCAGCTCTTGATAGGGTACAGCTTCTAATCGTCTCATTTGAGACAACTTCTGACA		TTGAATAAGCTTGGTTGGGTTGTTGCTGGCTCTCCGGAGCATGTGCACGCCTGACAACCAACCTTTTTACCACCTGTGCACCTTTTGTAGACCTGGATATCTCTCGAGGAAACTCGGTTTTGAGGATTGCCGTGCGCAAGCCGGCTTTCCTTGCACTTCCGGTCTATGTTTTTATATACCCCTACACATGTTTTAGAATGTCATTAATGGGCTTAAATGCCTTTAAAATCTATACAACTTTCAACAACGGATCTCTTGGCTCTCGCATCGATGAAGAACGCAGCGAAATGCGATAAGTAATGTGAATTGCAGAATTCAGTGAATCATCGAATCTTTGAACGCACCTTGCGCTCCTTGGTATTCCGAGGAGCATGCCTGTTTGAGTGTCATGAAATTCTC…	CAACTTTCAACAACGGATCTCTTGGCTCTCGCATCGATGAAGAACGCAGCGAAATGCGATAAGTAATGTGAATTGCAGAATTCAGTGAATCATCGAATCTTTGAACGCACCTTGCGCTCCTTGGTATTCCGAGGAGCATGCCTGTTTGAGTGTCATGAAATTCTCAACCTTTTCGGCATTTATGTTGATAAGGCTTGGATGTGGGAGTTTGCGGGCTTCTCAGAAGTCGGCTCTCCTTAAATACATTAGCGGGACCTTTGTTGCCCAGCTTTAGTGTGATAATTATCTACGCTATTGTTGAAAGCAGCTCTTGATAGGGTACAGCTTCTAATCGTCTCATTTGAGACAACTTCTGACA
Included	SH1075990.10FU_MN807424_reps	k__Fungi;p__Ascomycota;c__Eurotiomycetes;o__Onygenales;f__Arthrodermataceae;g__Trichophyton;s__verrucosum;sh_SH1075990.10FU_MN807424_reps	GGGTCCTGGCCCGCCAGTGGGCGGCGCGCCCCTGCGCGCGTCGCCCACCGTCCCTCACCACCCGTGTCTACCGTACCCTGTTGCTTCGGCGGGCCCGCCACCGCGGGGCCGCCCCTGGGCCCTGGGCCCTGGGGCCAGCGCCCGCCGAAGCCCCCCTGAACGCTGCCCGGAAGTTTGCTGTCTGAGTGGTTGGGAATGAAGCAACAAAACTTTCAACAACGGATCTCTTGGTTCCGGCATCGATGAAGAACGCAGCGAAATGCGATAAGTAATGTGAATTGCAGAATTCAGTGAATCATCGAATCTTTGAACGCACATTGCGCCCCCTGGTATTCCGGGGGGCATGCCTGTCCGAGCGTCATTACTGCCCTCAAGCGCGGCTTGTGTGTTGGGCGTTCG…	Fungi	Ascomycota	Eurotiomycetes	Onygenales	Arthrodermataceae	Trichophyton	verrucosum	UNITE		GGGTCCTGGCCCGCCAGTGGGCGGCGCGCCCCTGCGCGCGTCGCCCACCGTCCCTCACCACCCGTGTCTACCGTACCCTGTTGCTTCGGCGGGCCCGCCACCGCGGGGCCGCCCCTGGGCCCTGGGCCCTGGGGCCAGCGCCCGCCGAAGCCCCCCTGAACGCTGCCCGGAAGTTTGCTGTCTGAGTGGTTGGGAATGAAGCAACA	AAACTTTCAACAACGGATCTCTTGGTTCCGGCATCGATGAAGAACGCAGCGAAATGCGATAAGTAATGTGAATTGCAGAATTCAGTGAATCATCGAATCTTTGAACGCACATTGCGCCCCCTGGTATTCCGGGGGGCATGCCTGTCCGAGCGTCATTA	CTGCCCTCAAGCGCGGCTTGTGTGTTGGGCGTTCGCCCCCCGGCGGGGGCGTGCCCGAAAGGCAGTGGCGGCGCCGTGCCAGGTCCTCGAGCGTATGGGGCTCTGTCACCCGCTCTGGAGGCCTGGCCGGCTGCCGTCGACCCCGTCAGACCTTACCTACCG		GGGTCCTGGCCCGCCAGTGGGCGGCGCGCCCCTGCGCGCGTCGCCCACCGTCCCTCACCACCCGTGTCTACCGTACCCTGTTGCTTCGGCGGGCCCGCCACCGCGGGGCCGCCCCTGGGCCCTGGGCCCTGGGGCCAGCGCCCGCCGAAGCCCCCCTGAACGCTGCCCGGAAGTTTGCTGTCTGAGTGGTTGGGAATGAAGCAACAAAACTTTCAACAACGGATCTCTTGGTTCCGGCATCGATGAAGAACGCAGCGAAATGCGATAAGTAATGTGAATTGCAGAATTCAGTGAATCATCGAATCTTTGAACGCACATTGCGCCCCCTGGTATTCCGGGGGGCATGCCTGTCCGAGCGTCATTACTGCCCTCAAGCGCGGCTTGTGTGTTGGGCGTTCG…	AAACTTTCAACAACGGATCTCTTGGTTCCGGCATCGATGAAGAACGCAGCGAAATGCGATAAGTAATGTGAATTGCAGAATTCAGTGAATCATCGAATCTTTGAACGCACATTGCGCCCCCTGGTATTCCGGGGGGCATGCCTGTCCGAGCGTCATTACTGCCCTCAAGCGCGGCTTGTGTGTTGGGCGTTCGCCCCCCGGCGGGGGCGTGCCCGAAAGGCAGTGGCGGCGCCGTGCCAGGTCCTCGAGCGTATGGGGCTCTGTCACCCGCTCTGGAGGCCTGGCCGGCTGCCGTCGACCCCGTCAGACCTTACCTACCG
Included	SH1077306.10FU_MK394154_refs	k__Fungi;p__Ascomycota;c__Saccharomycetes;o__Saccharomycetales;f__Metschnikowiaceae;g__Metschnikowia;s__kunwiensis;sh_SH1077306.10FU_MK394154_refs	GAAAAAAAATTAAATACTTTTAGGAAAAAAACAAGAAATATTACTTCAAAAAAACWYAYATAAAAAACTTTCAACAACGGATCTCTTGGTTCTCGCATCGATGAAGAACGCAGCGAATTGCGATACGTAATATGACTTGCAGACGTGAATCATTGAATCTTTGAACGCACATTGCGCCTTGGGGTATTCCCCAGGGCATGCGCGGGTGAGCGATGTTTTCTCTCAAATCGAAAGATTTGGTCTTGGCCAGGGGTTTCGCCCCCGCCTAATTATCAAAACGACTTAAACTACGTTCAAGTCGCCTCT	Fungi	Ascomycota	Saccharomycetes	Saccharomycetales	Metschnikowiaceae	Metschnikowia	kunwiensis	UNITE		GAAAAAAAATTAAATACTTTTAGGAAAAAAACAAGAAATATTACTTCAAAAAAACWYAYATAAA	AAACTTTCAACAACGGATCTCTTGGTTCTCGCATCGATGAAGAACGCAGCGAATTGCGATACGTAATATGACTTGCAGACGTGAATCATTGAATCTTTGAACGCACATTGCGCCTTGGGGTATTCCCCAGGGCATGCGCGGGTGAGCGATGTTT	TCTCTCAAATCGAAAGATTTGGTCTTGGCCAGGGGTTTCGCCCCCGCCTAATTATCAAAACGACTTAAACTACGTTCAAGTCGCCTCT		GAAAAAAAATTAAATACTTTTAGGAAAAAAACAAGAAATATTACTTCAAAAAAACWYAYATAAAAAACTTTCAACAACGGATCTCTTGGTTCTCGCATCGATGAAGAACGCAGCGAATTGCGATACGTAATATGACTTGCAGACGTGAATCATTGAATCTTTGAACGCACATTGCGCCTTGGGGTATTCCCCAGGGCATGCGCGGGTGAGCGATGTTTTCTCTCAAATCGAAAGATTTGGTCTTGGCCAGGGGTTTCGCCCCCGCCTAATTATCAAAACGACTTAAACTACGTTCAAGTCGCCTCT	AAACTTTCAACAACGGATCTCTTGGTTCTCGCATCGATGAAGAACGCAGCGAATTGCGATACGTAATATGACTTGCAGACGTGAATCATTGAATCTTTGAACGCACATTGCGCCTTGGGGTATTCCCCAGGGCATGCGCGGGTGAGCGATGTTTTCTCTCAAATCGAAAGATTTGGTCTTGGCCAGGGGTTTCGCCCCCGCCTAATTATCAAAACGACTTAAACTACGTTCAAGTCGCCTCT
Included	SH1078310.10FU_MK370699_reps	k__Fungi;p__Ascomycota;c__Sordariomycetes;o__Diaporthales;f__Diaporthaceae;g__Diaporthe;s__eres;sh_SH1078310.10FU_MK370699_reps	TGTTCTGGCTGGACGCGCCCAGGCGCACCCAGAAACCCTTTGTGAACTTATACTTTACTGTTGCCTCGGCGCTAGCTGGTCCTTCGGGGCCCCTCACCCTCGGGTGTTGAGACAGCCCGCCGGCGGCCAACCTAACTCTTGTTTTTACACTGAAACTCTGAGCACAAAACATAAATGAATCAAAACTTTCAACAACGGATCTCTTGGTTCTGGCATCGATGAAGAACGCAGCGAAATGCGATAAGTAATGTGAATTGCAGAATTCAGTGAATCATCGAATCTTTGAACGCACATTGCGCCCTCTGGTATTCCGGAGGGCATGCCTGTTCGAGCGTCATTTCAACCCTCAAGCCTTGCTTGGTGATGGGGCACTGTTTTTACCCAAAAGCAGGCCCTGAA…	Fungi	Ascomycota	Sordariomycetes	Diaporthales	Diaporthaceae	Diaporthe	eres	UNITE		TGTTCTGGCTGGACGCGCCCAGGCGCACCCAGAAACCCTTTGTGAACTTATACTTTACTGTTGCCTCGGCGCTAGCTGGTCCTTCGGGGCCCCTCACCCTCGGGTGTTGAGACAGCCCGCCGGCGGCCAACCTAACTCTTGTTTTTACACTGAAACTCTGAGCACAAAACATAAATGAATCA	AAACTTTCAACAACGGATCTCTTGGTTCTGGCATCGATGAAGAACGCAGCGAAATGCGATAAGTAATGTGAATTGCAGAATTCAGTGAATCATCGAATCTTTGAACGCACATTGCGCCCTCTGGTATTCCGGAGGGCATGCCTGTTCGAGCGTCATTT	CAACCCTCAAGCCTTGCTTGGTGATGGGGCACTGTTTTTACCCAAAAGCAGGCCCTGAAATTCAGTGGCGAGCCCGCCAGGACCCCGAGCGCAGTAGTTAAACCCTCGCTCTGGAAGGCCCTGGCGGTGCCCTGCCGTAAAACCCCCAACTTCTGAAAA		TGTTCTGGCTGGACGCGCCCAGGCGCACCCAGAAACCCTTTGTGAACTTATACTTTACTGTTGCCTCGGCGCTAGCTGGTCCTTCGGGGCCCCTCACCCTCGGGTGTTGAGACAGCCCGCCGGCGGCCAACCTAACTCTTGTTTTTACACTGAAACTCTGAGCACAAAACATAAATGAATCAAAACTTTCAACAACGGATCTCTTGGTTCTGGCATCGATGAAGAACGCAGCGAAATGCGATAAGTAATGTGAATTGCAGAATTCAGTGAATCATCGAATCTTTGAACGCACATTGCGCCCTCTGGTATTCCGGAGGGCATGCCTGTTCGAGCGTCATTTCAACCCTCAAGCCTTGCTTGGTGATGGGGCACTGTTTTTACCCAAAAGCAGGCCCTGAA…	AAACTTTCAACAACGGATCTCTTGGTTCTGGCATCGATGAAGAACGCAGCGAAATGCGATAAGTAATGTGAATTGCAGAATTCAGTGAATCATCGAATCTTTGAACGCACATTGCGCCCTCTGGTATTCCGGAGGGCATGCCTGTTCGAGCGTCATTTCAACCCTCAAGCCTTGCTTGGTGATGGGGCACTGTTTTTACCCAAAAGCAGGCCCTGAAATTCAGTGGCGAGCCCGCCAGGACCCCGAGCGCAGTAGTTAAACCCTCGCTCTGGAAGGCCCTGGCGGTGCCCTGCCGTAAAACCCCCAACTTCTGAAAA
Included	SH1077091.10FU_JQ178248_reps	k__Fungi;p__Glomeromycota;c__Glomeromycetes;o__Glomerales;f__Glomeraceae;g__Funneliformis;s__mosseae;sh_SH1077091.10FU_JQ178248_reps	ATGATTTTTAAAGCGAGTCGAGCGTTAAGCGAGGCTTGCGAAAATATTTAAAACCCCACTCTTTTTAACTTTAAAAAATAAATCATGATACATGAATTTAAAAAAAAAAGATCACTTTCAACAACGGATCTCTTGGCTCTCGCATCGATGAAGAACTCAGCGAAATGCGATAAGTAGTGTGAATTGCATAATTTTGTGAATCATCGAATCTTTGAACGCAAATTGCACTCCCTGGTATTCCGGGGAGTATGCCTGTTTGAGGGTCGTTAGAATAAAAAATCGAGGCGTCGCTCTTTTTTTTAAGGGTGATCGCGTCGGAATTGAGCCGTCTTTCAGATGTTAATTCATGTCAAAGTGGCTTGAAATTCATCCATCCGGTACGATTAAAGCGTATTTAAG…	Fungi	Glomeromycota	Glomeromycetes	Glomerales	Glomeraceae	Funneliformis	mosseae	UNITE		ATGATTTTTAAAGCGAGTCGAGCGTTAAGCGAGGCTTGCGAAAATATTTAAAACCCCACTCTTTTTAACTTTAAAAAATAAATCATGATACATGAATTTAAAAAAAAAAGA	TCACTTTCAACAACGGATCTCTTGGCTCTCGCATCGATGAAGAACTCAGCGAAATGCGATAAGTAGTGTGAATTGCATAATTTTGTGAATCATCGAATCTTTGAACGCAAATTGCACTCCCTGGTATTCCGGGGAGTATGCCTGTTTGAGGGTCGTT	AGAATAAAAAATCGAGGCGTCGCTCTTTTTTTTAAGGGTGATCGCGTCGGAATTGAGCCGTCTTTCAGATGTTAATTCATGTCAAAGTGGCTTGAAATTCATCCATCCGGTACGATTAAAGCGTATTTAAGATCAATTTTGATTAAGAACGCGCGATGACGTACCATCTCATGTAGTACGTTTGACCTGGGTCATCAGGTTCATTCGTATACGATACTCAAACTTTTGACCTCA		ATGATTTTTAAAGCGAGTCGAGCGTTAAGCGAGGCTTGCGAAAATATTTAAAACCCCACTCTTTTTAACTTTAAAAAATAAATCATGATACATGAATTTAAAAAAAAAAGATCACTTTCAACAACGGATCTCTTGGCTCTCGCATCGATGAAGAACTCAGCGAAATGCGATAAGTAGTGTGAATTGCATAATTTTGTGAATCATCGAATCTTTGAACGCAAATTGCACTCCCTGGTATTCCGGGGAGTATGCCTGTTTGAGGGTCGTTAGAATAAAAAATCGAGGCGTCGCTCTTTTTTTTAAGGGTGATCGCGTCGGAATTGAGCCGTCTTTCAGATGTTAATTCATGTCAAAGTGGCTTGAAATTCATCCATCCGGTACGATTAAAGCGTATTTAAG…	TCACTTTCAACAACGGATCTCTTGGCTCTCGCATCGATGAAGAACTCAGCGAAATGCGATAAGTAGTGTGAATTGCATAATTTTGTGAATCATCGAATCTTTGAACGCAAATTGCACTCCCTGGTATTCCGGGGAGTATGCCTGTTTGAGGGTCGTTAGAATAAAAAATCGAGGCGTCGCTCTTTTTTTTAAGGGTGATCGCGTCGGAATTGAGCCGTCTTTCAGATGTTAATTCATGTCAAAGTGGCTTGAAATTCATCCATCCGGTACGATTAAAGCGTATTTAAGATCAATTTTGATTAAGAACGCGCGATGACGTACCATCTCATGTAGTACGTTTGACCTGGGTCATCAGGTTCATTCGTATACGATACTCAAACTTTTGACCTCA
Included	SH1078343.10FU_JX438612_reps	k__Fungi;p__Ascomycota;c__Sordariomycetes;o__Diaporthales;f__Valsaceae;g__Valsa;s__diatrypoides;sh_SH1078343.10FU_JX438612_reps	GGATCATTGCTGGAAGCGCCGCAAGGTGCACCCAGAAACCCTTTGTGAACTTATACCTACATCGTTGCCTCGGCGCTGGCTGCCCCTCCCACCCGGGAGGGGGCCCCCCTCCCGGTCGTAAAACACCGGGGGAGGACAGCAGGCCCGCCGGTGGCCCATTAAACTCTTGTATTTACCGAGTAACATCTGAGTAAAGCTTCTAAATAAATTAAAACTTTCAACAACGGATCTCTTGGTTCTGGCATCGATGAAGAACGCAGCGAAATGCGATAAGTAATGTGAATTGCAGAATTCAGTGAATCATCGAATCTTTGAACGCACATTGCGCCCTCTGGTATTCCAGAGGGCATGCCTGTTCGAGCGTCATTTCAACCCTCAAGCCCAGCTTGGTGTTGGGGC…	Fungi	Ascomycota	Sordariomycetes	Diaporthales	Valsaceae	Valsa	diatrypoides	UNITE		GGATCATTGCTGGAAGCGCCGCAAGGTGCACCCAGAAACCCTTTGTGAACTTATACCTACATCGTTGCCTCGGCGCTGGCTGCCCCTCCCACCCGGGAGGGGGCCCCCCTCCCGGTCGTAAAACACCGGGGGAGGACAGCAGGCCCGCCGGTGGCCCATTAAACTCTTGTATTTACCGAGTAACATCTGAGTAAAGCTTCTAAATAAATTA	AAACTTTCAACAACGGATCTCTTGGTTCTGGCATCGATGAAGAACGCAGCGAAATGCGATAAGTAATGTGAATTGCAGAATTCAGTGAATCATCGAATCTTTGAACGCACATTGCGCCCTCTGGTATTCCAGAGGGCATGCCTGTTCGAGCGTCATTT	CAACCCTCAAGCCCAGCTTGGTGTTGGGGCATTACCTAACTGTTTTACAGGAGGGTAAGCCCTGAAATTTAGTGGCGAGCTCGCCAGGACTCCGAGCGCAGTAGTGTAAACCTCGCTTTGGATTGTACTGGCGCGGCCCTGCCGTAAAACCCCCAACTTCTGAAAATTTGAC		GGATCATTGCTGGAAGCGCCGCAAGGTGCACCCAGAAACCCTTTGTGAACTTATACCTACATCGTTGCCTCGGCGCTGGCTGCCCCTCCCACCCGGGAGGGGGCCCCCCTCCCGGTCGTAAAACACCGGGGGAGGACAGCAGGCCCGCCGGTGGCCCATTAAACTCTTGTATTTACCGAGTAACATCTGAGTAAAGCTTCTAAATAAATTAAAACTTTCAACAACGGATCTCTTGGTTCTGGCATCGATGAAGAACGCAGCGAAATGCGATAAGTAATGTGAATTGCAGAATTCAGTGAATCATCGAATCTTTGAACGCACATTGCGCCCTCTGGTATTCCAGAGGGCATGCCTGTTCGAGCGTCATTTCAACCCTCAAGCCCAGCTTGGTGTTGGGGC…	AAACTTTCAACAACGGATCTCTTGGTTCTGGCATCGATGAAGAACGCAGCGAAATGCGATAAGTAATGTGAATTGCAGAATTCAGTGAATCATCGAATCTTTGAACGCACATTGCGCCCTCTGGTATTCCAGAGGGCATGCCTGTTCGAGCGTCATTTCAACCCTCAAGCCCAGCTTGGTGTTGGGGCATTACCTAACTGTTTTACAGGAGGGTAAGCCCTGAAATTTAGTGGCGAGCTCGCCAGGACTCCGAGCGCAGTAGTGTAAACCTCGCTTTGGATTGTACTGGCGCGGCCCTGCCGTAAAACCCCCAACTTCTGAAAATTTGAC
Included	SH1078726.10FU_FR748036_refs	k__Fungi;p__Ascomycota;c__Ascomycota incertae sedis;o__Ascomycota incertae sedis;f__Ascomycota incertae sedis;g__Phaeocytostroma;s__ambiguum;sh_SH1078726.10FU_FR748036_refs	CTGGAACGCGCCCCAGGCGCACCCAGAAACCCTTTGTGAACCTATACCTTACTGTTGCCTCGGCGCAGGCCGGCGCCCCCACGGGCGCCCCTCGGAGACGAGGAGCAGGCCCGCCGGCGGCCAAGTTAACTCTTGTTTTTACACCGAAACTCTGAGCACAAAACACAAATGAATCAAAACTTTCAACAACGGATCTCTTGGTTCTGGCATCGATGAAGAACGCAGCGAAATGCGATAAGTAATGTGAATTGCAGAATTCAGTGAATCATCGAATCTTTGAACGCACATTGCGCCCTCTGGTATTCCGGAGGGCATGCCTGTTCGAGCGTCATTTCAACCCTCAAGCCTGGCTTGGTGCTGGGGCACTGCCCGTGATACGGCAGGCCCTGAAATTCAGTG…	Fungi	Ascomycota	Ascomycota incertae sedis	Ascomycota incertae sedis	Ascomycota incertae sedis	Phaeocytostroma	ambiguum	UNITE		CTGGAACGCGCCCCAGGCGCACCCAGAAACCCTTTGTGAACCTATACCTTACTGTTGCCTCGGCGCAGGCCGGCGCCCCCACGGGCGCCCCTCGGAGACGAGGAGCAGGCCCGCCGGCGGCCAAGTTAACTCTTGTTTTTACACCGAAACTCTGAGCACAAAACACAAATGAATCA	AAACTTTCAACAACGGATCTCTTGGTTCTGGCATCGATGAAGAACGCAGCGAAATGCGATAAGTAATGTGAATTGCAGAATTCAGTGAATCATCGAATCTTTGAACGCACATTGCGCCCTCTGGTATTCCGGAGGGCATGCCTGTTCGAGCGTCATTT	CAACCCTCAAGCCTGGCTTGGTGCTGGGGCACTGCCCGTGATACGGCAGGCCCTGAAATTCAGTGGCGAGCTCGCCAGGACCCCGAGCGCAGTAGTTTACACCCTCGCTCTGGAAGGCCCTGGCGGTGCCCTGCCGTTAAACCCCCAACTTCTGAAAG		CTGGAACGCGCCCCAGGCGCACCCAGAAACCCTTTGTGAACCTATACCTTACTGTTGCCTCGGCGCAGGCCGGCGCCCCCACGGGCGCCCCTCGGAGACGAGGAGCAGGCCCGCCGGCGGCCAAGTTAACTCTTGTTTTTACACCGAAACTCTGAGCACAAAACACAAATGAATCAAAACTTTCAACAACGGATCTCTTGGTTCTGGCATCGATGAAGAACGCAGCGAAATGCGATAAGTAATGTGAATTGCAGAATTCAGTGAATCATCGAATCTTTGAACGCACATTGCGCCCTCTGGTATTCCGGAGGGCATGCCTGTTCGAGCGTCATTTCAACCCTCAAGCCTGGCTTGGTGCTGGGGCACTGCCCGTGATACGGCAGGCCCTGAAATTCAGTG…	AAACTTTCAACAACGGATCTCTTGGTTCTGGCATCGATGAAGAACGCAGCGAAATGCGATAAGTAATGTGAATTGCAGAATTCAGTGAATCATCGAATCTTTGAACGCACATTGCGCCCTCTGGTATTCCGGAGGGCATGCCTGTTCGAGCGTCATTTCAACCCTCAAGCCTGGCTTGGTGCTGGGGCACTGCCCGTGATACGGCAGGCCCTGAAATTCAGTGGCGAGCTCGCCAGGACCCCGAGCGCAGTAGTTTACACCCTCGCTCTGGAAGGCCCTGGCGGTGCCCTGCCGTTAAACCCCCAACTTCTGAAAG
Included	SH1080574.10FU_MZ385614_refs	k__Fungi;p__Ascomycota;c__Lecanoromycetes;o__Peltigerales;f__Peltigeraceae;g__Peltigera;s__alkalicola;sh_SH1080574.10FU_MZ385614_refs	TGAGGGCGTGTGGGCTAATATCCCCGCGAACCTTAATCCTTTGTTTACTGCCCCATTTGTGGTTTTTACTTGGGCGGCCCGGTTTGACAAATACTTGTGATATGCCCAAAAGGCTGCCACAGTTTCAAAACCCCCCTCCCAAAAATAAAAACACAAAACAAAAAAAAAAAAAATCTTTAAAAACCATTAAATGTCTGAAGTATAAATTATTTAAACAAGCAAAACTTTCAACAACGGATCTCTTGGTTCCGGCATCGATGAAGAACGCAGCGAAATGCGATAAGTAATGTGGACCGCAGTACTCAGCGACTCATCGAATCTTTGAACGCACATTGCGCCCCTTGGTATCACCAAAGGGCACACCTGTTCGAGCGTCATCATACATCGAATCAGGCCTGG…	Fungi	Ascomycota	Lecanoromycetes	Peltigerales	Peltigeraceae	Peltigera	alkalicola	UNITE		TGAGGGCGTGTGGGCTAATATCCCCGCGAACCTTAATCCTTTGTTTACTGCCCCATTTGTGGTTTTTACTTGGGCGGCCCGGTTTGACAAATACTTGTGATATGCCCAAAAGGCTGCCACAGTTTCAAAACCCCCCTCCCAAAAATAAAAACACAAAACAAAAAAAAAAAAAATCTTTAAAAACCATTAAATGTCTGAAGTATAAATTATTTAAACAAGCA	AAACTTTCAACAACGGATCTCTTGGTTCCGGCATCGATGAAGAACGCAGCGAAATGCGATAAGTAATGTGGACCGCAGTACTCAGCGACTCATCGAATCTTTGAACGCACATTGCGCCCCTTGGTATCACCAAAGGGCACACCTGTTCGAGCGTCATCA	TACATCGAATCAGGCCTGGGCCCGGGCCTGCAATTGGGCTTTGTCTGCTTTATGTAGAAGTCTAAAAGTCAGTGGCGGTTAAGTTAGACATTCCAGCGTAGTGATTATATTAGCTGTTGAAATATCTTTTACATAACAGTCAGGGTTTCTGCTGGCGGAGACCCTTGGATTTTATCAATT		TGAGGGCGTGTGGGCTAATATCCCCGCGAACCTTAATCCTTTGTTTACTGCCCCATTTGTGGTTTTTACTTGGGCGGCCCGGTTTGACAAATACTTGTGATATGCCCAAAAGGCTGCCACAGTTTCAAAACCCCCCTCCCAAAAATAAAAACACAAAACAAAAAAAAAAAAAATCTTTAAAAACCATTAAATGTCTGAAGTATAAATTATTTAAACAAGCAAAACTTTCAACAACGGATCTCTTGGTTCCGGCATCGATGAAGAACGCAGCGAAATGCGATAAGTAATGTGGACCGCAGTACTCAGCGACTCATCGAATCTTTGAACGCACATTGCGCCCCTTGGTATCACCAAAGGGCACACCTGTTCGAGCGTCATCATACATCGAATCAGGCCTGG…	AAACTTTCAACAACGGATCTCTTGGTTCCGGCATCGATGAAGAACGCAGCGAAATGCGATAAGTAATGTGGACCGCAGTACTCAGCGACTCATCGAATCTTTGAACGCACATTGCGCCCCTTGGTATCACCAAAGGGCACACCTGTTCGAGCGTCATCATACATCGAATCAGGCCTGGGCCCGGGCCTGCAATTGGGCTTTGTCTGCTTTATGTAGAAGTCTAAAAGTCAGTGGCGGTTAAGTTAGACATTCCAGCGTAGTGATTATATTAGCTGTTGAAATATCTTTTACATAACAGTCAGGGTTTCTGCTGGCGGAGACCCTTGGATTTTATCAATT
Included	SH1081896.10FU_KX887228_refs	k__Fungi;p__Ascomycota;c__Dothideomycetes;o__Myriangiales;f__Elsinoaceae;g__Elsinoe;s__genipae-americanae;sh_SH1081896.10FU_KX887228_refs	ACGAGGAAGGGTTTCCGAAAGGAGCCCGAACTCCCCACCCTTTGCTGTTGCGAATCTGTTGCTTCGGCGGGCCCGCCCCCCCATCCCTGGGGGGCCGGCCGGGCCTCACCGCCCGGACAGCGCCCGCCGGAGGACCGAATCAACTCTGTTTTTAACCATAATGTCGGAGTACTTTTGTACAATCAAATTAAAACTTTCAACAACGGATCTCTTGGTTCTGGCATCGATGAAGAACGCAGCGAAATGCGATAAGTAATGTGAATTGCAGAATTCAGTGAATCATCGAATCTTTGAACGCACATTGCGCCCCTTGGTATTCCGAGGGGCATGCCTGTTCGAGCGTCATTTCACCAATCAAGCCCCGCTTGGTATTAGGCGCCTGGCCGGCCCCCCCCGTGG…	Fungi	Ascomycota	Dothideomycetes	Myriangiales	Elsinoaceae	Elsinoe	genipae-americanae	UNITE		ACGAGGAAGGGTTTCCGAAAGGAGCCCGAACTCCCCACCCTTTGCTGTTGCGAATCTGTTGCTTCGGCGGGCCCGCCCCCCCATCCCTGGGGGGCCGGCCGGGCCTCACCGCCCGGACAGCGCCCGCCGGAGGACCGAATCAACTCTGTTTTTAACCATAATGTCGGAGTACTTTTGTACAATCAAATTA	AAACTTTCAACAACGGATCTCTTGGTTCTGGCATCGATGAAGAACGCAGCGAAATGCGATAAGTAATGTGAATTGCAGAATTCAGTGAATCATCGAATCTTTGAACGCACATTGCGCCCCTTGGTATTCCGAGGGGCATGCCTGTTCGAGCGTCATTT	CACCAATCAAGCCCCGCTTGGTATTAGGCGCCTGGCCGGCCCCCCCCGTGGCCGGCCCGCCCGAAATGCATCGGCGAGGCACCGACCCCCGGCGTGTTAGAATTTCGAAACGTCAGGAGCACCGGTGTTAACCTCTGCCGTGAA		ACGAGGAAGGGTTTCCGAAAGGAGCCCGAACTCCCCACCCTTTGCTGTTGCGAATCTGTTGCTTCGGCGGGCCCGCCCCCCCATCCCTGGGGGGCCGGCCGGGCCTCACCGCCCGGACAGCGCCCGCCGGAGGACCGAATCAACTCTGTTTTTAACCATAATGTCGGAGTACTTTTGTACAATCAAATTAAAACTTTCAACAACGGATCTCTTGGTTCTGGCATCGATGAAGAACGCAGCGAAATGCGATAAGTAATGTGAATTGCAGAATTCAGTGAATCATCGAATCTTTGAACGCACATTGCGCCCCTTGGTATTCCGAGGGGCATGCCTGTTCGAGCGTCATTTCACCAATCAAGCCCCGCTTGGTATTAGGCGCCTGGCCGGCCCCCCCCGTGG…	AAACTTTCAACAACGGATCTCTTGGTTCTGGCATCGATGAAGAACGCAGCGAAATGCGATAAGTAATGTGAATTGCAGAATTCAGTGAATCATCGAATCTTTGAACGCACATTGCGCCCCTTGGTATTCCGAGGGGCATGCCTGTTCGAGCGTCATTTCACCAATCAAGCCCCGCTTGGTATTAGGCGCCTGGCCGGCCCCCCCCGTGGCCGGCCCGCCCGAAATGCATCGGCGAGGCACCGACCCCCGGCGTGTTAGAATTTCGAAACGTCAGGAGCACCGGTGTTAACCTCTGCCGTGAA
Included	SH1082264.10FU_OM672826_reps	k__Fungi;p__Basidiomycota;c__Agaricomycetes;o__Agaricales;f__Agaricaceae;g__Agaricus;s__pseudopallens;sh_SH1082264.10FU_OM672826_reps	TTGAATTATGTTTCTAAATGGGTTGTCGCTGGCTCTTATAGAGCATGTGCACGCTTGTTTAGACTTCATTTTCATCCACCTGTGCACCTATTGTAGTCTTTGGTTTTTGGGTATCGAGGAAGTGGTCAGCTTATCAGCATTTGCTGGATGTGAGGACTTGCAGTGTGAAAACGTTGCTGTCCTTTACTTGACCCCGGAGTCGTTTTCTCGCCAGAGTCTATGTCATTAATTATACCCTGTCGAATGTCTTTGAATGTCTTTACATGGGCTTCCATGCCTATGAAAATCATAATACAACTTTCAGCAACGGATCTCTTGGCTCTCGCATCGATGAAGAACGCAGCGAAATGCGATAAGTAATGTGAATTGCAGAATTCAGTGAATCATCGAATCTTTGAA…	Fungi	Basidiomycota	Agaricomycetes	Agaricales	Agaricaceae	Agaricus	pseudopallens	UNITE		TTGAATTATGTTTCTAAATGGGTTGTCGCTGGCTCTTATAGAGCATGTGCACGCTTGTTTAGACTTCATTTTCATCCACCTGTGCACCTATTGTAGTCTTTGGTTTTTGGGTATCGAGGAAGTGGTCAGCTTATCAGCATTTGCTGGATGTGAGGACTTGCAGTGTGAAAACGTTGCTGTCCTTTACTTGACCCCGGAGTCGTTTTCTCGCCAGAGTCTATGTCATTAATTATACCCTGTCGAATGTCTTTGAATGTCTTTACATGGGCTTCCATGCCTATGAAAATCATAATA	CAACTTTCAGCAACGGATCTCTTGGCTCTCGCATCGATGAAGAACGCAGCGAAATGCGATAAGTAATGTGAATTGCAGAATTCAGTGAATCATCGAATCTTTGAACGCATCTTGCGCTCCTTGGTATTCCGAGGAGCATGCCTGTTTGAGTGTCATTA	AATTCTCAACTCTCTTATACTGTTTGTATGGGAGAGCTTGGATTGTGGAGGTTTGCTGGCCGCTTGTTTGCGGTCAGCTCCTCTGAAATGCATTAGCGGAACCGTTTGCGATCTGCCACAAGTGTGATAAATTATCTACACTGGCGAGGGGATTGCTCTCTGTGTTGTTCAGCTTCCAATTGTCTCTACTGTGTGGGACTAACTTTTTGAATA		TTGAATTATGTTTCTAAATGGGTTGTCGCTGGCTCTTATAGAGCATGTGCACGCTTGTTTAGACTTCATTTTCATCCACCTGTGCACCTATTGTAGTCTTTGGTTTTTGGGTATCGAGGAAGTGGTCAGCTTATCAGCATTTGCTGGATGTGAGGACTTGCAGTGTGAAAACGTTGCTGTCCTTTACTTGACCCCGGAGTCGTTTTCTCGCCAGAGTCTATGTCATTAATTATACCCTGTCGAATGTCTTTGAATGTCTTTACATGGGCTTCCATGCCTATGAAAATCATAATACAACTTTCAGCAACGGATCTCTTGGCTCTCGCATCGATGAAGAACGCAGCGAAATGCGATAAGTAATGTGAATTGCAGAATTCAGTGAATCATCGAATCTTTGAA…	CAACTTTCAGCAACGGATCTCTTGGCTCTCGCATCGATGAAGAACGCAGCGAAATGCGATAAGTAATGTGAATTGCAGAATTCAGTGAATCATCGAATCTTTGAACGCATCTTGCGCTCCTTGGTATTCCGAGGAGCATGCCTGTTTGAGTGTCATTAAATTCTCAACTCTCTTATACTGTTTGTATGGGAGAGCTTGGATTGTGGAGGTTTGCTGGCCGCTTGTTTGCGGTCAGCTCCTCTGAAATGCATTAGCGGAACCGTTTGCGATCTGCCACAAGTGTGATAAATTATCTACACTGGCGAGGGGATTGCTCTCTGTGTTGTTCAGCTTCCAATTGTCTCTACTGTGTGGGACTAACTTTTTGAATA
Included	SH1082360.10FU_AF482832_reps	k__Fungi;p__Basidiomycota;c__Agaricomycetes;o__Agaricales;f__Agaricaceae;g__Agaricus;s__subrutilescens;sh_SH1082360.10FU_AF482832_reps	TTGAACTATGTTTCTAGATGGGTTGTAGCTGGCTCTTTGGAGCATGTGCACGCCTGTTTGGACTTCATCTTCATCCACCTGTGCACCTATTGTAGTCTTTGGTTGGGCAACGAGGAAGTGGTCAGCCTATCAGCACCCGCTGGATGTGAGGGCTTGCAATGCGAAAGTTTTGCTGCCCTTTACTTGGCCACCGAGTCGTTTTCTCACCAGAGCCTATGTTATTTCATTATACCCTGTCGAATGTCATTGAATGTCTTTACATGGGCTTGTATGCCTATGAAAATTGTAATACAACTTTCAGCAACGGATCTCTTGGCTCTCGCATCGATGAAGAACGCAGCGAAATGCGATAAGTAATGTGAATTGCAGAATTCAGTGAATCATCGAATCTTTGAACGC…	Fungi	Basidiomycota	Agaricomycetes	Agaricales	Agaricaceae	Agaricus	subrutilescens	UNITE		TTGAACTATGTTTCTAGATGGGTTGTAGCTGGCTCTTTGGAGCATGTGCACGCCTGTTTGGACTTCATCTTCATCCACCTGTGCACCTATTGTAGTCTTTGGTTGGGCAACGAGGAAGTGGTCAGCCTATCAGCACCCGCTGGATGTGAGGGCTTGCAATGCGAAAGTTTTGCTGCCCTTTACTTGGCCACCGAGTCGTTTTCTCACCAGAGCCTATGTTATTTCATTATACCCTGTCGAATGTCATTGAATGTCTTTACATGGGCTTGTATGCCTATGAAAATTGTAATA	CAACTTTCAGCAACGGATCTCTTGGCTCTCGCATCGATGAAGAACGCAGCGAAATGCGATAAGTAATGTGAATTGCAGAATTCAGTGAATCATCGAATCTTTGAACGCACCTTGCGCTCCTTGGTATTCCGAGGAGCATGCCTGTTTGAGTGTCATTA	AATTCTCAACTCTCCTGTGCTGTTTTGCAGAGGGGAGCTTGGATTGTGGAGGCTTGCTGGCCACTTATTGGAGGTCAGCTCCTCTGAAATGCATTAGCGGAACCGTTTGCGATCTGCCACAAGTGTGATAAATTATCTGCACTGGCGAGGGGATTGCTCTCTGTGTTGTTCGGCTTCTAATCGTCTCAATCTGACGAGACAACTTCCTGAATG		TTGAACTATGTTTCTAGATGGGTTGTAGCTGGCTCTTTGGAGCATGTGCACGCCTGTTTGGACTTCATCTTCATCCACCTGTGCACCTATTGTAGTCTTTGGTTGGGCAACGAGGAAGTGGTCAGCCTATCAGCACCCGCTGGATGTGAGGGCTTGCAATGCGAAAGTTTTGCTGCCCTTTACTTGGCCACCGAGTCGTTTTCTCACCAGAGCCTATGTTATTTCATTATACCCTGTCGAATGTCATTGAATGTCTTTACATGGGCTTGTATGCCTATGAAAATTGTAATACAACTTTCAGCAACGGATCTCTTGGCTCTCGCATCGATGAAGAACGCAGCGAAATGCGATAAGTAATGTGAATTGCAGAATTCAGTGAATCATCGAATCTTTGAACGC…	CAACTTTCAGCAACGGATCTCTTGGCTCTCGCATCGATGAAGAACGCAGCGAAATGCGATAAGTAATGTGAATTGCAGAATTCAGTGAATCATCGAATCTTTGAACGCACCTTGCGCTCCTTGGTATTCCGAGGAGCATGCCTGTTTGAGTGTCATTAAATTCTCAACTCTCCTGTGCTGTTTTGCAGAGGGGAGCTTGGATTGTGGAGGCTTGCTGGCCACTTATTGGAGGTCAGCTCCTCTGAAATGCATTAGCGGAACCGTTTGCGATCTGCCACAAGTGTGATAAATTATCTGCACTGGCGAGGGGATTGCTCTCTGTGTTGTTCGGCTTCTAATCGTCTCAATCTGACGAGACAACTTCCTGAATG
Included	SH1082428.10FU_MT436333_reps	k__Fungi;p__Basidiomycota;c__Agaricomycetes;o__Agaricales;f__Agaricaceae;g__Agaricus;s__lanipes;sh_SH1082428.10FU_MT436333_reps	TTGAATTATGTTTCTAGATGGGTTGTAGCTGGCTCTTTAGAGCATGTGCACGCCTGTTTGGACTTCATCTTCATCCACCTGTGCACCTATTGTAGTCTTTGGTTGGGTATCGAGGAAGTGGTCAGCCTATCAGCATTTGCTGGATGTGAGGACTTGCAGTGTGAAAGCTTTGCTGTCCTTTACTTGGCCACCGAGTCGTTTTCTCGCCGGAGTCTATGTTCATTCACTATACCCTGTCGAATGTCTTTGAATGTCTTTACATGGGCTTATATGCCTATGAAAATTGCAATACAACTTTCAGCAACGGATCTCTTGGCTCTCGCATCGATGAAGAACGCAGCGAAATGCGATAAGTAATGTGAATTGCAGAATTCAGTGAATCATCGAATCTTTGAACGC…	Fungi	Basidiomycota	Agaricomycetes	Agaricales	Agaricaceae	Agaricus	lanipes	UNITE		TTGAATTATGTTTCTAGATGGGTTGTAGCTGGCTCTTTAGAGCATGTGCACGCCTGTTTGGACTTCATCTTCATCCACCTGTGCACCTATTGTAGTCTTTGGTTGGGTATCGAGGAAGTGGTCAGCCTATCAGCATTTGCTGGATGTGAGGACTTGCAGTGTGAAAGCTTTGCTGTCCTTTACTTGGCCACCGAGTCGTTTTCTCGCCGGAGTCTATGTTCATTCACTATACCCTGTCGAATGTCTTTGAATGTCTTTACATGGGCTTATATGCCTATGAAAATTGCAATA	CAACTTTCAGCAACGGATCTCTTGGCTCTCGCATCGATGAAGAACGCAGCGAAATGCGATAAGTAATGTGAATTGCAGAATTCAGTGAATCATCGAATCTTTGAACGCATCTTGCGCTCCTTGGTATTCCGAGGAGCATGCCTGTTTGAGTGTCATTA	AATTCTCAACTCTCTTATACTGTTTTGTAAAGGAGAGCTTGGATTGTGGAGGCTTGCTGGCCACTTGTCTGGGGTCAGCTCCTCTGAAATGCATTAGCGGAACCGTTTGCGATCTGCCACAAGTGTGATAAATTATCTACACTGGCGAGGGGATTGCTCTCTGCGTTGTTCAGCTTCTAATTGTCTCTCTTTGTGAGACAACTTCTTGAATG		TTGAATTATGTTTCTAGATGGGTTGTAGCTGGCTCTTTAGAGCATGTGCACGCCTGTTTGGACTTCATCTTCATCCACCTGTGCACCTATTGTAGTCTTTGGTTGGGTATCGAGGAAGTGGTCAGCCTATCAGCATTTGCTGGATGTGAGGACTTGCAGTGTGAAAGCTTTGCTGTCCTTTACTTGGCCACCGAGTCGTTTTCTCGCCGGAGTCTATGTTCATTCACTATACCCTGTCGAATGTCTTTGAATGTCTTTACATGGGCTTATATGCCTATGAAAATTGCAATACAACTTTCAGCAACGGATCTCTTGGCTCTCGCATCGATGAAGAACGCAGCGAAATGCGATAAGTAATGTGAATTGCAGAATTCAGTGAATCATCGAATCTTTGAACGC…	CAACTTTCAGCAACGGATCTCTTGGCTCTCGCATCGATGAAGAACGCAGCGAAATGCGATAAGTAATGTGAATTGCAGAATTCAGTGAATCATCGAATCTTTGAACGCATCTTGCGCTCCTTGGTATTCCGAGGAGCATGCCTGTTTGAGTGTCATTAAATTCTCAACTCTCTTATACTGTTTTGTAAAGGAGAGCTTGGATTGTGGAGGCTTGCTGGCCACTTGTCTGGGGTCAGCTCCTCTGAAATGCATTAGCGGAACCGTTTGCGATCTGCCACAAGTGTGATAAATTATCTACACTGGCGAGGGGATTGCTCTCTGCGTTGTTCAGCTTCTAATTGTCTCTCTTTGTGAGACAACTTCTTGAATG
Included	SH1082456.10FU_OK135725_reps	k__Fungi;p__Basidiomycota;c__Agaricomycetes;o__Agaricales;f__Agaricaceae;g__Agaricus;s__brunneopileatus;sh_SH1082456.10FU_OK135725_reps	ACCTGCGGAAGGATCATTATTGAATTATGTTTCTAGATGGGTTGTAGCTGGCTCTTTGGAGCATGTGCACACCTGTTTGGACTTCATCTTCATCCACCTGTGCACCTATTGTAGTCTTTGGTTGGGTAGCGAGGAAGTGGTCAGCCTATCAGCACCTGCTGGATGTGAGGACTTGCAATGTGAAAGCGTTGCTGTCCTCTACTTGGCCGCCGAGTCGTTGTCTTGCCAGAGTCTATGTTATCTCATTATACCCTGTCGAATGTCATTGAATGTCTTTACATGGGCTTTTATGCCTATGAAAATTGTAATACAACTTTCAGCAACGGATCTCTTGGCTCTCGCATCGATGAAGAACGCAGCGAAATGCGATAAGTAATGTGAATTGCAGAATTCAGTGAA…	Fungi	Basidiomycota	Agaricomycetes	Agaricales	Agaricaceae	Agaricus	brunneopileatus	UNITE	ACCTGCGGAAGGATCATTA	TTGAATTATGTTTCTAGATGGGTTGTAGCTGGCTCTTTGGAGCATGTGCACACCTGTTTGGACTTCATCTTCATCCACCTGTGCACCTATTGTAGTCTTTGGTTGGGTAGCGAGGAAGTGGTCAGCCTATCAGCACCTGCTGGATGTGAGGACTTGCAATGTGAAAGCGTTGCTGTCCTCTACTTGGCCGCCGAGTCGTTGTCTTGCCAGAGTCTATGTTATCTCATTATACCCTGTCGAATGTCATTGAATGTCTTTACATGGGCTTTTATGCCTATGAAAATTGTAATA	CAACTTTCAGCAACGGATCTCTTGGCTCTCGCATCGATGAAGAACGCAGCGAAATGCGATAAGTAATGTGAATTGCAGAATTCAGTGAATCATCGAATCTTTGAACGCACCTTGCGCTCCTTGGTATTCCGAGGAGCATGCCTGTTTGAGTGTCATTA	AATTCTCAACTCTCCTGTGCTGTTTTGCAGAGGGGAGCTTGGATTGTGGAGGCTTGCTGGCGACCTATTGGAGGTCAGCTCCTCTGAAATACATTAGCGGAACCGTTTGCGATCTGCCACAAGTGTGATAAATTATCTGCACTGGCGAGGGGATTGCTCTCTGTGTTGTTCGGCTTCTAATCGTCTCGGTCTGACAAGACAACTTCCTGAATGCTGACCTCA		TTGAATTATGTTTCTAGATGGGTTGTAGCTGGCTCTTTGGAGCATGTGCACACCTGTTTGGACTTCATCTTCATCCACCTGTGCACCTATTGTAGTCTTTGGTTGGGTAGCGAGGAAGTGGTCAGCCTATCAGCACCTGCTGGATGTGAGGACTTGCAATGTGAAAGCGTTGCTGTCCTCTACTTGGCCGCCGAGTCGTTGTCTTGCCAGAGTCTATGTTATCTCATTATACCCTGTCGAATGTCATTGAATGTCTTTACATGGGCTTTTATGCCTATGAAAATTGTAATACAACTTTCAGCAACGGATCTCTTGGCTCTCGCATCGATGAAGAACGCAGCGAAATGCGATAAGTAATGTGAATTGCAGAATTCAGTGAATCATCGAATCTTTGAACGC…	CAACTTTCAGCAACGGATCTCTTGGCTCTCGCATCGATGAAGAACGCAGCGAAATGCGATAAGTAATGTGAATTGCAGAATTCAGTGAATCATCGAATCTTTGAACGCACCTTGCGCTCCTTGGTATTCCGAGGAGCATGCCTGTTTGAGTGTCATTAAATTCTCAACTCTCCTGTGCTGTTTTGCAGAGGGGAGCTTGGATTGTGGAGGCTTGCTGGCGACCTATTGGAGGTCAGCTCCTCTGAAATACATTAGCGGAACCGTTTGCGATCTGCCACAAGTGTGATAAATTATCTGCACTGGCGAGGGGATTGCTCTCTGTGTTGTTCGGCTTCTAATCGTCTCGGTCTGACAAGACAACTTCCTGAATGCTGACCTCA
Included	SH1082649.10FU_KM975393_reps	k__Fungi;p__Basidiomycota;c__Agaricomycetes;o__Agaricales;f__Strophariaceae;g__Deconica;s__bayliasiana;sh_SH1082649.10FU_KM975393_reps	TTGAATAAACCTGATGTGGTTGTAGCTGGTTCTTTAGGGAGCATGTGCACACCCGTCATCTTTATATTTCCACCTGTGCACCTTTTGTAGACCCAGAAGATTTCATTGAAGTCGTTTGGGCCTATGTTTATCATATACCCCATAGTATGTAATAGAATGTATTAGTGGGCTTTCATGCCTATAAACACTATACAACTTTCAGCAACGGATCTCTTGGCTCTCGCATCGATGAAGAACGCAGCGAAATGCGATAAGTAATGTGAATTGCAGAATTCAGTGAATCATCGAATCTTTGAACGCACCTTGCGCTCCTTGGTATTCCGAGGAGCATGCCTGTTTGAGTGTCATTAAATTCTCAACCTCTACTAGTAGTAGATGGCTTGGATTTGGGAGTAAAAT…	Fungi	Basidiomycota	Agaricomycetes	Agaricales	Strophariaceae	Deconica	bayliasiana	UNITE		TTGAATAAACCTGATGTGGTTGTAGCTGGTTCTTTAGGGAGCATGTGCACACCCGTCATCTTTATATTTCCACCTGTGCACCTTTTGTAGACCCAGAAGATTTCATTGAAGTCGTTTGGGCCTATGTTTATCATATACCCCATAGTATGTAATAGAATGTATTAGTGGGCTTTCATGCCTATAAACACTATA	CAACTTTCAGCAACGGATCTCTTGGCTCTCGCATCGATGAAGAACGCAGCGAAATGCGATAAGTAATGTGAATTGCAGAATTCAGTGAATCATCGAATCTTTGAACGCACCTTGCGCTCCTTGGTATTCCGAGGAGCATGCCTGTTTGAGTGTCATTA	AATTCTCAACCTCTACTAGTAGTAGATGGCTTGGATTTGGGAGTAAAATTTTGCAGGCTTTCACAAGTCAGCTCTCCTTAAATGTATTAGCCGGTGCTTTCTAACCGTCTATTGGTGTGATAATTATCTACGCCGTGGACTATTAGACTTGTTGCGCTGCTTATAATCGTCCTGTGGACAATATAATGACAT		TTGAATAAACCTGATGTGGTTGTAGCTGGTTCTTTAGGGAGCATGTGCACACCCGTCATCTTTATATTTCCACCTGTGCACCTTTTGTAGACCCAGAAGATTTCATTGAAGTCGTTTGGGCCTATGTTTATCATATACCCCATAGTATGTAATAGAATGTATTAGTGGGCTTTCATGCCTATAAACACTATACAACTTTCAGCAACGGATCTCTTGGCTCTCGCATCGATGAAGAACGCAGCGAAATGCGATAAGTAATGTGAATTGCAGAATTCAGTGAATCATCGAATCTTTGAACGCACCTTGCGCTCCTTGGTATTCCGAGGAGCATGCCTGTTTGAGTGTCATTAAATTCTCAACCTCTACTAGTAGTAGATGGCTTGGATTTGGGAGTAAAAT…	CAACTTTCAGCAACGGATCTCTTGGCTCTCGCATCGATGAAGAACGCAGCGAAATGCGATAAGTAATGTGAATTGCAGAATTCAGTGAATCATCGAATCTTTGAACGCACCTTGCGCTCCTTGGTATTCCGAGGAGCATGCCTGTTTGAGTGTCATTAAATTCTCAACCTCTACTAGTAGTAGATGGCTTGGATTTGGGAGTAAAATTTTGCAGGCTTTCACAAGTCAGCTCTCCTTAAATGTATTAGCCGGTGCTTTCTAACCGTCTATTGGTGTGATAATTATCTACGCCGTGGACTATTAGACTTGTTGCGCTGCTTATAATCGTCCTGTGGACAATATAATGACAT
Included	SH1082686.10FU_OL639130_reps	k__Fungi;p__Basidiomycota;c__Agaricomycetes;o__Agaricales;f__Strophariaceae;g__Deconica;s__vorax;sh_SH1082686.10FU_OL639130_reps	TTGAATAAACCTGATGAGTTGTAGCTGGCTTTTCGGAGCATGTGCTCGCTTGTCATCTTTATATTTCCACCTGTGCACCTTTTGTAGACCCGAGCGACTTTACAAGTCAATTGGGCCTATGTCTATCATATACCCCTAGTATGTATTAGAATGTATCAATGGGCTTCGTGCCTATAAACACTATACAACTTTCAGCAACGGATCTCTTGGCTCTCGCATCGATGAAGAACGCAGCGAAATGCGATAAGTAATGTGAATTGCAGAATTCAGTGAATCATCGAATCTTTGAACGCACCTTGCGCTCCTTGGTATTCCGAGGAGCATGCCTGTTTGAGTGTCATTAAATTCTCAACCTCTCTAGTTTTGCGACTAGTAGATGGCTTGGATGTGGGGGTTTTT…	Fungi	Basidiomycota	Agaricomycetes	Agaricales	Strophariaceae	Deconica	vorax	UNITE		TTGAATAAACCTGATGAGTTGTAGCTGGCTTTTCGGAGCATGTGCTCGCTTGTCATCTTTATATTTCCACCTGTGCACCTTTTGTAGACCCGAGCGACTTTACAAGTCAATTGGGCCTATGTCTATCATATACCCCTAGTATGTATTAGAATGTATCAATGGGCTTCGTGCCTATAAACACTATA	CAACTTTCAGCAACGGATCTCTTGGCTCTCGCATCGATGAAGAACGCAGCGAAATGCGATAAGTAATGTGAATTGCAGAATTCAGTGAATCATCGAATCTTTGAACGCACCTTGCGCTCCTTGGTATTCCGAGGAGCATGCCTGTTTGAGTGTCATTA	AATTCTCAACCTCTCTAGTTTTGCGACTAGTAGATGGCTTGGATGTGGGGGTTTTTTTGCCGGCTTCCAAAGTCAGCTCCCCTGAAATGCATTAGCCGGTATCTTCTGACCGTCTATTGGTGTGATAATTATCTACGCCGTGGACTACTATTAGTACTGCTTATAATCGTCTTGTACTAGACAATTAATGACCA		TTGAATAAACCTGATGAGTTGTAGCTGGCTTTTCGGAGCATGTGCTCGCTTGTCATCTTTATATTTCCACCTGTGCACCTTTTGTAGACCCGAGCGACTTTACAAGTCAATTGGGCCTATGTCTATCATATACCCCTAGTATGTATTAGAATGTATCAATGGGCTTCGTGCCTATAAACACTATACAACTTTCAGCAACGGATCTCTTGGCTCTCGCATCGATGAAGAACGCAGCGAAATGCGATAAGTAATGTGAATTGCAGAATTCAGTGAATCATCGAATCTTTGAACGCACCTTGCGCTCCTTGGTATTCCGAGGAGCATGCCTGTTTGAGTGTCATTAAATTCTCAACCTCTCTAGTTTTGCGACTAGTAGATGGCTTGGATGTGGGGGTTTTT…	CAACTTTCAGCAACGGATCTCTTGGCTCTCGCATCGATGAAGAACGCAGCGAAATGCGATAAGTAATGTGAATTGCAGAATTCAGTGAATCATCGAATCTTTGAACGCACCTTGCGCTCCTTGGTATTCCGAGGAGCATGCCTGTTTGAGTGTCATTAAATTCTCAACCTCTCTAGTTTTGCGACTAGTAGATGGCTTGGATGTGGGGGTTTTTTTGCCGGCTTCCAAAGTCAGCTCCCCTGAAATGCATTAGCCGGTATCTTCTGACCGTCTATTGGTGTGATAATTATCTACGCCGTGGACTACTATTAGTACTGCTTATAATCGTCTTGTACTAGACAATTAATGACCA
Included	SH1087300.10FU_HQ630353_refs	k__Fungi;p__Mortierellomycota;c__Mortierellomycetes;o__Mortierellales;f__Mortierellaceae;g__Mortierella;s__paraensis;sh_SH1087300.10FU_HQ630353_refs	GGATCATTCATAATAAAAGTGTTTTATGGCACTTTTAAAACAATCCATATCCACCTTGTGTGCAATGTTTTTTTCTTATTTTTCAACTCATTTTAATTTATTTTGTCTGAAATATATTATGAATACTTAATTCAAAAATATAACTTTCAACAACGGATCTCTTGGCTCTCGCATCGATGAAGAACGCAGCGAAATGCGATACGTAATGTGAATTGCAGAATTCAGTGAATCATCGAATCTTTGAACGCATATTGCGCTCTCTGGTATTCCGGAGAGCATGCTTGTTTGAGTATCAGTAAACACCTCAAATCCCAAGATTTGTTTCTTGAGGATTTGGATTTGAGTAATCCTAACGAGAAGGCGAATACAACGTCAACTTGGCAGGTCACTTGAAATTCA…	Fungi	Mortierellomycota	Mortierellomycetes	Mortierellales	Mortierellaceae	Mortierella	paraensis	UNITE		GGATCATTCATAATAAAAGTGTTTTATGGCACTTTTAAAACAATCCATATCCACCTTGTGTGCAATGTTTTTTTCTTATTTTTCAACTCATTTTAATTTATTTTGTCTGAAATATATTATGAATACTTAATTCAAAAATA	TAACTTTCAACAACGGATCTCTTGGCTCTCGCATCGATGAAGAACGCAGCGAAATGCGATACGTAATGTGAATTGCAGAATTCAGTGAATCATCGAATCTTTGAACGCATATTGCGCTCTCTGGTATTCCGGAGAGCATGCTTGTTTGAGTATCAGTA	AACACCTCAAATCCCAAGATTTGTTTCTTGAGGATTTGGATTTGAGTAATCCTAACGAGAAGGCGAATACAACGTCAACTTGGCAGGTCACTTGAAATTCAGGTGCAGCTGAACATTCTTCTGAGCTAAAAGCATATTTATTTAGTCCTGTCGATTCCTTTTTGGAGTTTACGGATTATTACTTTTGCTGCAGCTAACATAAAGGTTGAATGATTTCAAATGCTGACTGATGCAGGAATTTTTCAGTTTTTGTTTTTAAAACAAGAATTGTTAAA		GGATCATTCATAATAAAAGTGTTTTATGGCACTTTTAAAACAATCCATATCCACCTTGTGTGCAATGTTTTTTTCTTATTTTTCAACTCATTTTAATTTATTTTGTCTGAAATATATTATGAATACTTAATTCAAAAATATAACTTTCAACAACGGATCTCTTGGCTCTCGCATCGATGAAGAACGCAGCGAAATGCGATACGTAATGTGAATTGCAGAATTCAGTGAATCATCGAATCTTTGAACGCATATTGCGCTCTCTGGTATTCCGGAGAGCATGCTTGTTTGAGTATCAGTAAACACCTCAAATCCCAAGATTTGTTTCTTGAGGATTTGGATTTGAGTAATCCTAACGAGAAGGCGAATACAACGTCAACTTGGCAGGTCACTTGAAATTCA…	TAACTTTCAACAACGGATCTCTTGGCTCTCGCATCGATGAAGAACGCAGCGAAATGCGATACGTAATGTGAATTGCAGAATTCAGTGAATCATCGAATCTTTGAACGCATATTGCGCTCTCTGGTATTCCGGAGAGCATGCTTGTTTGAGTATCAGTAAACACCTCAAATCCCAAGATTTGTTTCTTGAGGATTTGGATTTGAGTAATCCTAACGAGAAGGCGAATACAACGTCAACTTGGCAGGTCACTTGAAATTCAGGTGCAGCTGAACATTCTTCTGAGCTAAAAGCATATTTATTTAGTCCTGTCGATTCCTTTTTGGAGTTTACGGATTATTACTTTTGCTGCAGCTAACATAAAGGTTGAATGATTTCAAATGCTGACTGATGCAGGAATTT…
Included	SH1093545.10FU_EF195547_reps	k__Fungi;p__Ascomycota;c__Pezizomycetes;o__Pezizales;f__Pyronemataceae;g__Wilcoxina;s__mikolae;sh_SH1093545.10FU_EF195547_reps	TTTCATGTATCAACTGTTTAAACCCATTCTGTGTACCTTGCCTGTTGCTTCCATGGAGCCTGACTTTGGTCACTCTTGTGATGTAAATCCCAAGGGAGTCCCCATGGAAGGTCATCAATAAAACTCATGTATCCAATGTCTTCTGTCTGAACTGTTTATAACAATTGTTAAAACTTTCAACAACGGATCTCTTGGTTCCTCGCATCGATGAAGAACGCAGCGAAATCCGATAAGTAGTGTGAATTGCAGAATTCAGTGAATCATCGAATCTTGGAACGCACATTGCGCCTCCTGCTATTCCGGGAGCCCATGCCTGTTCGAGCGTCATTAAATACCTCTCAAGCACCATTGCTTGGTCATGGAAGATGAGTATGCTTGCATTCTCCCTTCTGAAATTCA…	Fungi	Ascomycota	Pezizomycetes	Pezizales	Pyronemataceae	Wilcoxina	mikolae	UNITE		TTTCATGTATCAACTGTTTAAACCCATTCTGTGTACCTTGCCTGTTGCTTCCATGGAGCCTGACTTTGGTCACTCTTGTGATGTAAATCCCAAGGGAGTCCCCATGGAAGGTCATCAATAAAACTCATGTATCCAATGTCTTCTGTCTGAACTGTTTATAACAATTGTTA	AAACTTTCAACAACGGATCTCTTGGTTCCTCGCATCGATGAAGAACGCAGCGAAATCCGATAAGTAGTGTGAATTGCAGAATTCAGTGAATCATCGAATCTTGGAACGCACATTGCGCCTCCTGCTATTCCGGGAGCCCATGCCTGTTCGAGCGTCATTA	AATACCTCTCAAGCACCATTGCTTGGTCATGGAAGATGAGTATGCTTGCATTCTCCCTTCTGAAATTCAAAGGCGGATCGATCTCATATTCCCTGGCCGTAGTAAGTGTTTATCTTTCGCTTGGAGTGTCTGACAGTCTTGCCATCGACCCCCATTATTTCAAG		TTTCATGTATCAACTGTTTAAACCCATTCTGTGTACCTTGCCTGTTGCTTCCATGGAGCCTGACTTTGGTCACTCTTGTGATGTAAATCCCAAGGGAGTCCCCATGGAAGGTCATCAATAAAACTCATGTATCCAATGTCTTCTGTCTGAACTGTTTATAACAATTGTTAAAACTTTCAACAACGGATCTCTTGGTTCCTCGCATCGATGAAGAACGCAGCGAAATCCGATAAGTAGTGTGAATTGCAGAATTCAGTGAATCATCGAATCTTGGAACGCACATTGCGCCTCCTGCTATTCCGGGAGCCCATGCCTGTTCGAGCGTCATTAAATACCTCTCAAGCACCATTGCTTGGTCATGGAAGATGAGTATGCTTGCATTCTCCCTTCTGAAATTCA…	AAACTTTCAACAACGGATCTCTTGGTTCCTCGCATCGATGAAGAACGCAGCGAAATCCGATAAGTAGTGTGAATTGCAGAATTCAGTGAATCATCGAATCTTGGAACGCACATTGCGCCTCCTGCTATTCCGGGAGCCCATGCCTGTTCGAGCGTCATTAAATACCTCTCAAGCACCATTGCTTGGTCATGGAAGATGAGTATGCTTGCATTCTCCCTTCTGAAATTCAAAGGCGGATCGATCTCATATTCCCTGGCCGTAGTAAGTGTTTATCTTTCGCTTGGAGTGTCTGACAGTCTTGCCATCGACCCCCATTATTTCAAG
Included	SH1052215.10FU_HM237332_reps	k__Fungi;p__Ascomycota;c__Eurotiomycetes;o__Verrucariales;f__Verrucariaceae;g__Endocarpon;s__crystallinum;sh_SH1052215.10FU_HM237332_reps	TCGAGTGAGGGTCCTCTGGGCCCCATCTCCAACCCTTGTCTATTCTACCATGTTGCTTTGGCGGGCCCGTCTGTAACCGGACCGCCGGGGACCCACGTCCCTGGCCCGCGCCCGTCGATAGCCCCCACAATTTCTTCTGACAGTGGCGTCTAAGTGAACGAGAATAACCAAAACTTTCAACAACGGATCTCTTGGTTCCGGCATCGATGAAGAACGCAGCGAAATGCGATAAGTAATGCGAATTGCAGAATTCCGTGAGTCATCGAATCTTTGAACGCACATTGCGCCCTCTGGTATTCCGGGGGGCATGCCTGTTCGAGCGTCATTGTCAACCCTCAAGCCCGGCTTGCTGTTGGGTCCCCGTCGTTGCTCCAAGCGGCGGACCCGAAAGACAATGGC…	Fungi	Ascomycota	Eurotiomycetes	Verrucariales	Verrucariaceae	Endocarpon	crystallinum	UNITE		TCGAGTGAGGGTCCTCTGGGCCCCATCTCCAACCCTTGTCTATTCTACCATGTTGCTTTGGCGGGCCCGTCTGTAACCGGACCGCCGGGGACCCACGTCCCTGGCCCGCGCCCGTCGATAGCCCCCACAATTTCTTCTGACAGTGGCGTCTAAGTGAACGAGAATAACCA	AAACTTTCAACAACGGATCTCTTGGTTCCGGCATCGATGAAGAACGCAGCGAAATGCGATAAGTAATGCGAATTGCAGAATTCCGTGAGTCATCGAATCTTTGAACGCACATTGCGCCCTCTGGTATTCCGGGGGGCATGCCTGTTCGAGCGTCATTG	TCAACCCTCAAGCCCGGCTTGCTGTTGGGTCCCCGTCGTTGCTCCAAGCGGCGGACCCGAAAGACAATGGCAGAGTCCGTGGGACCCTGGATGCAGCGAGCTTCTAGCACGCGTCTGGGCGGTCTGCGGGCTCGGCCTCAACCAGTTGTCAACCTCTGA		TCGAGTGAGGGTCCTCTGGGCCCCATCTCCAACCCTTGTCTATTCTACCATGTTGCTTTGGCGGGCCCGTCTGTAACCGGACCGCCGGGGACCCACGTCCCTGGCCCGCGCCCGTCGATAGCCCCCACAATTTCTTCTGACAGTGGCGTCTAAGTGAACGAGAATAACCAAAACTTTCAACAACGGATCTCTTGGTTCCGGCATCGATGAAGAACGCAGCGAAATGCGATAAGTAATGCGAATTGCAGAATTCCGTGAGTCATCGAATCTTTGAACGCACATTGCGCCCTCTGGTATTCCGGGGGGCATGCCTGTTCGAGCGTCATTGTCAACCCTCAAGCCCGGCTTGCTGTTGGGTCCCCGTCGTTGCTCCAAGCGGCGGACCCGAAAGACAATGGC…	AAACTTTCAACAACGGATCTCTTGGTTCCGGCATCGATGAAGAACGCAGCGAAATGCGATAAGTAATGCGAATTGCAGAATTCCGTGAGTCATCGAATCTTTGAACGCACATTGCGCCCTCTGGTATTCCGGGGGGCATGCCTGTTCGAGCGTCATTGTCAACCCTCAAGCCCGGCTTGCTGTTGGGTCCCCGTCGTTGCTCCAAGCGGCGGACCCGAAAGACAATGGCAGAGTCCGTGGGACCCTGGATGCAGCGAGCTTCTAGCACGCGTCTGGGCGGTCTGCGGGCTCGGCCTCAACCAGTTGTCAACCTCTGA
Included	SH1056234.10FU_MW827617_refs	k__Fungi;p__Ascomycota;c__Sordariomycetes;o__Hypocreales;f__Nectriaceae;g__Macroconia;s__bulbipes;sh_SH1056234.10FU_MW827617_refs	GAGTTTACAACTCCCAAACCCCTGTGAACATACCTATCGTTGCTTCGGCGGGCTCGCCCCGGCGCCTTCGGGCCCGGACCCAGGCGCCCGCCGGAGGACCCAAACTCTTGTTTTTGATGAGTATCTTCTGAGTAAACAAGCAAATAAATTAAAACTTTCAACAACGGATCTCTTGGTTCTGGCATCGATGAAGAACGCAGCGAAATGCGATAAGTAATGTGAATTGCAGAATTCCGTGAATCATCGAATCTTTGAACGCACATTGCGCCCGCTAGTATTCTGGCGGGCATGCCTGTTCGAGCGTCATTTCAACCCTCAAGCCTAGCTTGGTGTTGGGGATCGGCCCGCCCCCAGCGGCGCGCCGGCCCCGAAATCTAGTGGCGGTCTCGCTGTAGCCTC…	Fungi	Ascomycota	Sordariomycetes	Hypocreales	Nectriaceae	Macroconia	bulbipes	UNITE		GAGTTTACAACTCCCAAACCCCTGTGAACATACCTATCGTTGCTTCGGCGGGCTCGCCCCGGCGCCTTCGGGCCCGGACCCAGGCGCCCGCCGGAGGACCCAAACTCTTGTTTTTGATGAGTATCTTCTGAGTAAACAAGCAAATAAATTA	AAACTTTCAACAACGGATCTCTTGGTTCTGGCATCGATGAAGAACGCAGCGAAATGCGATAAGTAATGTGAATTGCAGAATTCCGTGAATCATCGAATCTTTGAACGCACATTGCGCCCGCTAGTATTCTGGCGGGCATGCCTGTTCGAGCGTCATTT	CAACCCTCAAGCCTAGCTTGGTGTTGGGGATCGGCCCGCCCCCAGCGGCGCGCCGGCCCCGAAATCTAGTGGCGGTCTCGCTGTAGCCTCCTCTGCGTAGTAGCAATATCTCGCACTGGAACGCGGCAAGGCCACGCCGTTAAACCCCCCAAATTCTGAAAGGTGACCTCGGATC		GAGTTTACAACTCCCAAACCCCTGTGAACATACCTATCGTTGCTTCGGCGGGCTCGCCCCGGCGCCTTCGGGCCCGGACCCAGGCGCCCGCCGGAGGACCCAAACTCTTGTTTTTGATGAGTATCTTCTGAGTAAACAAGCAAATAAATTAAAACTTTCAACAACGGATCTCTTGGTTCTGGCATCGATGAAGAACGCAGCGAAATGCGATAAGTAATGTGAATTGCAGAATTCCGTGAATCATCGAATCTTTGAACGCACATTGCGCCCGCTAGTATTCTGGCGGGCATGCCTGTTCGAGCGTCATTTCAACCCTCAAGCCTAGCTTGGTGTTGGGGATCGGCCCGCCCCCAGCGGCGCGCCGGCCCCGAAATCTAGTGGCGGTCTCGCTGTAGCCTC…	AAACTTTCAACAACGGATCTCTTGGTTCTGGCATCGATGAAGAACGCAGCGAAATGCGATAAGTAATGTGAATTGCAGAATTCCGTGAATCATCGAATCTTTGAACGCACATTGCGCCCGCTAGTATTCTGGCGGGCATGCCTGTTCGAGCGTCATTTCAACCCTCAAGCCTAGCTTGGTGTTGGGGATCGGCCCGCCCCCAGCGGCGCGCCGGCCCCGAAATCTAGTGGCGGTCTCGCTGTAGCCTCCTCTGCGTAGTAGCAATATCTCGCACTGGAACGCGGCAAGGCCACGCCGTTAAACCCCCCAAATTCTGAAAGGTGACCTCGGATC
Included	SH1124890.10FU_AB524789_refs	k__Fungi;p__Ascomycota;c__Dothideomycetes;o__Pleosporales;f__Tetraplosphaeriaceae;g__Polyplosphaeria;s__fusca;sh_SH1124890.10FU_AB524789_refs	GGTGAACCTGCGGAAGGATCATTATCGTGGGGGCCTCACAGTCCCTACCGAGATAGCACCCTCTGTCTTCTTCAGCACCCTCTGTTTCCTCGGCAGGCTCGCCTGCCAATGGGGACCACACAAAACCTCACTGCAGTATTAGTAGTAAATGTATCAAACAAAACAATTAAAACTTTCAACAACGGATCTCTTGGTTCTGGCATCGATGAAGAACGCAGCGAAATGCGATAAGTAGTGTGAATTGCAGAATTCAGTGAATCATCGAATCTTTGAACGCACATTGCGCCCTTTGGTATTCCTTAGGGCATGCCTGTTCGAGCGTCATTAAACCCCTCAAGCTCTGCTTGGTGTTGGGCGCTTGTCCCGCCTCAGGTGTGGACTCGCCTAGAATACATTGGC…	Fungi	Ascomycota	Dothideomycetes	Pleosporales	Tetraplosphaeriaceae	Polyplosphaeria	fusca	UNITE	GGTGAACCTGCGGAAGGATCATTA	TCGTGGGGGCCTCACAGTCCCTACCGAGATAGCACCCTCTGTCTTCTTCAGCACCCTCTGTTTCCTCGGCAGGCTCGCCTGCCAATGGGGACCACACAAAACCTCACTGCAGTATTAGTAGTAAATGTATCAAACAAAACAATTA	AAACTTTCAACAACGGATCTCTTGGTTCTGGCATCGATGAAGAACGCAGCGAAATGCGATAAGTAGTGTGAATTGCAGAATTCAGTGAATCATCGAATCTTTGAACGCACATTGCGCCCTTTGGTATTCCTTAGGGCATGCCTGTTCGAGCGTCATTA	AACCCCTCAAGCTCTGCTTGGTGTTGGGCGCTTGTCCCGCCTCAGGTGTGGACTCGCCTAGAATACATTGGCGGCCTTCATTTTGGGCTATCGAGCGCAGCAGACTCGCGCCTCGGGCTCAGTGCGTTGGCATCCAGGAAGCACCATCAAA	ACTTGACCTCGGATCAGGTAGGGATACCCGCTGAACTTAAGCATATCAATA	TCGTGGGGGCCTCACAGTCCCTACCGAGATAGCACCCTCTGTCTTCTTCAGCACCCTCTGTTTCCTCGGCAGGCTCGCCTGCCAATGGGGACCACACAAAACCTCACTGCAGTATTAGTAGTAAATGTATCAAACAAAACAATTAAAACTTTCAACAACGGATCTCTTGGTTCTGGCATCGATGAAGAACGCAGCGAAATGCGATAAGTAGTGTGAATTGCAGAATTCAGTGAATCATCGAATCTTTGAACGCACATTGCGCCCTTTGGTATTCCTTAGGGCATGCCTGTTCGAGCGTCATTAAACCCCTCAAGCTCTGCTTGGTGTTGGGCGCTTGTCCCGCCTCAGGTGTGGACTCGCCTAGAATACATTGGCGGCCTTCATTTTGGGCTATCGAGC…	AAACTTTCAACAACGGATCTCTTGGTTCTGGCATCGATGAAGAACGCAGCGAAATGCGATAAGTAGTGTGAATTGCAGAATTCAGTGAATCATCGAATCTTTGAACGCACATTGCGCCCTTTGGTATTCCTTAGGGCATGCCTGTTCGAGCGTCATTAAACCCCTCAAGCTCTGCTTGGTGTTGGGCGCTTGTCCCGCCTCAGGTGTGGACTCGCCTAGAATACATTGGCGGCCTTCATTTTGGGCTATCGAGCGCAGCAGACTCGCGCCTCGGGCTCAGTGCGTTGGCATCCAGGAAGCACCATCAAA
Included	SH1060639.10FU_UDB019532_reps	k__Fungi;p__Basidiomycota;c__Agaricomycetes;o__Agaricales;f__Bolbitiaceae;g__Conocybe;s__fuscimarginata;sh_SH1060639.10FU_UDB019532_reps	CAGAGTAAACTTGGTGGGTTGTTGCTGGCTCTCAATTGAGCATGTGCACACCTGTCATCTTTATCTTTCCACCATGTGCACTTTATGTAGGACTGGAATGGACAATAAGCCTAGTCACTTGTGGACTATTGGAAAGTTGCTGATCTTATCAGCTCTTTCTGTATCTGGCTGTCCACTCTAGACTCTACGATATTTCTATATACACCATGTATGTCAATGAACGCAATCAATGGGCCCACAAAGCCTATAAACTATTATACAACTTTCAGCAACGGATCTCTTGGCTCTCGCATCGATGAAGAACGCAGCGAAATGCGATAAGTAATGTGAATTGCAGAATTCAGTGAATCATCGAATCTTTGAACGCACCTTGCGCTCCTTGGTATTCCGAGGAGCATG…	Fungi	Basidiomycota	Agaricomycetes	Agaricales	Bolbitiaceae	Conocybe	fuscimarginata	UNITE		CAGAGTAAACTTGGTGGGTTGTTGCTGGCTCTCAATTGAGCATGTGCACACCTGTCATCTTTATCTTTCCACCATGTGCACTTTATGTAGGACTGGAATGGACAATAAGCCTAGTCACTTGTGGACTATTGGAAAGTTGCTGATCTTATCAGCTCTTTCTGTATCTGGCTGTCCACTCTAGACTCTACGATATTTCTATATACACCATGTATGTCAATGAACGCAATCAATGGGCCCACAAAGCCTATAAACTATTATA	CAACTTTCAGCAACGGATCTCTTGGCTCTCGCATCGATGAAGAACGCAGCGAAATGCGATAAGTAATGTGAATTGCAGAATTCAGTGAATCATCGAATCTTTGAACGCACCTTGCGCTCCTTGGTATTCCGAGGAGCATGCCTGTTTGAGTGTCATTA	AATTCTCAATCTCTACGACTTTGTGTTGTCTAGATTGGATGTGGGGGCTCTTTGTGTGGAATACAATTCCTCACTCCCCTTAAATGAATTAGCTGGAATGCCTCTGCATATCTGACTATCAGTGTGATAATTATCTATACTGTAGTTGTTGCATGAGGGTATCTGCTTCATAAATCGTCGCAAGACAATTCTTTATGACCAT		CAGAGTAAACTTGGTGGGTTGTTGCTGGCTCTCAATTGAGCATGTGCACACCTGTCATCTTTATCTTTCCACCATGTGCACTTTATGTAGGACTGGAATGGACAATAAGCCTAGTCACTTGTGGACTATTGGAAAGTTGCTGATCTTATCAGCTCTTTCTGTATCTGGCTGTCCACTCTAGACTCTACGATATTTCTATATACACCATGTATGTCAATGAACGCAATCAATGGGCCCACAAAGCCTATAAACTATTATACAACTTTCAGCAACGGATCTCTTGGCTCTCGCATCGATGAAGAACGCAGCGAAATGCGATAAGTAATGTGAATTGCAGAATTCAGTGAATCATCGAATCTTTGAACGCACCTTGCGCTCCTTGGTATTCCGAGGAGCATG…	CAACTTTCAGCAACGGATCTCTTGGCTCTCGCATCGATGAAGAACGCAGCGAAATGCGATAAGTAATGTGAATTGCAGAATTCAGTGAATCATCGAATCTTTGAACGCACCTTGCGCTCCTTGGTATTCCGAGGAGCATGCCTGTTTGAGTGTCATTAAATTCTCAATCTCTACGACTTTGTGTTGTCTAGATTGGATGTGGGGGCTCTTTGTGTGGAATACAATTCCTCACTCCCCTTAAATGAATTAGCTGGAATGCCTCTGCATATCTGACTATCAGTGTGATAATTATCTATACTGTAGTTGTTGCATGAGGGTATCTGCTTCATAAATCGTCGCAAGACAATTCTTTATGACCAT
Included	SH1064322.10FU_JX681075_reps	k__Fungi;p__Ascomycota;c__Ascomycota incertae sedis;o__Ascomycota incertae sedis;f__Ascomycota incertae sedis;g__Coniothyrina;s__agaves;sh_SH1064322.10FU_JX681075_reps	CACATATTACCAGGGGGTTTGGGTCCAGAGTGCGCCCATAAAGCGTGCTTTGGCTCGGCCTTGTCTGAATATTATACCCATGTCTTTTGCGTACTATTCGTTTCCTTGGTGGGCTTGCCTGCCAATAGGACACTATAAACCCTTTTGTAATTGCAATCAGCGTCAGAAAAACTATAATAATTACAACTTTCAACAACGGATCTCTTGGTTCTGGCATCGATGAAGAACGCAGCGAAATGCGATAAGTAGTGTGAATTGCAGAATTCAGTGAATCATCGAATCTTTGAACGCACATTGCGCCCCTTGGTATTCCATGGGGCATGCCTGTTCGAGCGTCATTTGTACCTTCAAGCTCTGCTTGGTGTTGGGCGTCTTGTCCCGCTTTACGCGTGGACTCGC…	Fungi	Ascomycota	Ascomycota incertae sedis	Ascomycota incertae sedis	Ascomycota incertae sedis	Coniothyrina	agaves	UNITE		CACATATTACCAGGGGGTTTGGGTCCAGAGTGCGCCCATAAAGCGTGCTTTGGCTCGGCCTTGTCTGAATATTATACCCATGTCTTTTGCGTACTATTCGTTTCCTTGGTGGGCTTGCCTGCCAATAGGACACTATAAACCCTTTTGTAATTGCAATCAGCGTCAGAAAAACTATAATAATTA	CAACTTTCAACAACGGATCTCTTGGTTCTGGCATCGATGAAGAACGCAGCGAAATGCGATAAGTAGTGTGAATTGCAGAATTCAGTGAATCATCGAATCTTTGAACGCACATTGCGCCCCTTGGTATTCCATGGGGCATGCCTGTTCGAGCGTCATTT	GTACCTTCAAGCTCTGCTTGGTGTTGGGCGTCTTGTCCCGCTTTACGCGTGGACTCGCCTTAAAGCAATTGGCAGCCGGCATATTGGCACTGGAGCGCAGCACATTTTGCGTATCTTGCCCTTTATGCTGGCGTCCATCAAGCCTAATTTTTTGCT		CACATATTACCAGGGGGTTTGGGTCCAGAGTGCGCCCATAAAGCGTGCTTTGGCTCGGCCTTGTCTGAATATTATACCCATGTCTTTTGCGTACTATTCGTTTCCTTGGTGGGCTTGCCTGCCAATAGGACACTATAAACCCTTTTGTAATTGCAATCAGCGTCAGAAAAACTATAATAATTACAACTTTCAACAACGGATCTCTTGGTTCTGGCATCGATGAAGAACGCAGCGAAATGCGATAAGTAGTGTGAATTGCAGAATTCAGTGAATCATCGAATCTTTGAACGCACATTGCGCCCCTTGGTATTCCATGGGGCATGCCTGTTCGAGCGTCATTTGTACCTTCAAGCTCTGCTTGGTGTTGGGCGTCTTGTCCCGCTTTACGCGTGGACTCGC…	CAACTTTCAACAACGGATCTCTTGGTTCTGGCATCGATGAAGAACGCAGCGAAATGCGATAAGTAGTGTGAATTGCAGAATTCAGTGAATCATCGAATCTTTGAACGCACATTGCGCCCCTTGGTATTCCATGGGGCATGCCTGTTCGAGCGTCATTTGTACCTTCAAGCTCTGCTTGGTGTTGGGCGTCTTGTCCCGCTTTACGCGTGGACTCGCCTTAAAGCAATTGGCAGCCGGCATATTGGCACTGGAGCGCAGCACATTTTGCGTATCTTGCCCTTTATGCTGGCGTCCATCAAGCCTAATTTTTTGCT
Included	SH1129244.10FU_HQ225484_reps	k__Fungi;p__Basidiomycota;c__Agaricomycetes;o__Polyporales;f__Polyporaceae;g__Polyporus;s__umbellatus;sh_SH1129244.10FU_HQ225484_reps	AAGGATCATTAACGAGTCTTGACTTGGGTTGAAGCTGGTTTCTTACAAGTGCTCGCCCTGGTTCAAATCCACTCTACACCTGTGCACTTACTGTGGATTCTGGGGTCAAATGGCCTTGGGACCTGCGTTTTATCACAAACTCTTGTAAAAAAAAGTATCGGAATGCACCATTGCGATTAATAAACGCATCTATATACAACTTTCAGCAACGGATCTCTTGGCTCTCGCATCGATGAAGAACGCAGCGAAATGCGATAAGTAATGTGAATTGCAGAATTCAGTGAATCATCGAATCTTTGAACGCACCTTGCGCTCCTTGGTTATTCCAAGGAGCACGCCTGTTTGAGTGTTGTGTAACTCTCAACCTGCAAATTTTTTGCAGGCTTGGACTTTGGAGGC…	Fungi	Basidiomycota	Agaricomycetes	Polyporales	Polyporaceae	Polyporus	umbellatus	UNITE		AAGGATCATTAACGAGTCTTGACTTGGGTTGAAGCTGGTTTCTTACAAGTGCTCGCCCTGGTTCAAATCCACTCTACACCTGTGCACTTACTGTGGATTCTGGGGTCAAATGGCCTTGGGACCTGCGTTTTATCACAAACTCTTGTAAAAAAAAGTATCGGAATGCACCATTGCGATTAATAAACGCATCTATATA	CAACTTTCAGCAACGGATCTCTTGGCTCTCGCATCGATGAAGAACGCAGCGAAATGCGATAAGTAATGTGAATTGCAGAATTCAGTGAATCATCGAATCTTTGAACGCACCTTGCGCTCCTTGGTTATTCCAAGGAGCACGCCTGTTTGAGTGTTGTGT	AACTCTCAACCTGCAAATTTTTTGCAGGCTTGGACTTTGGAGGCTTGTCGGCGCAAGTTGGCTCCTCTCAAATGCATTAGCTTGGTTCCTTGTGGATCGGCCTTTGGTGTGATAATTGTCTATGCCACGACCGTGAAGCATGATGGAAATGAGCTTCTAGTTTGTCTCATTAGGGACGTTACTTTGACA		AAGGATCATTAACGAGTCTTGACTTGGGTTGAAGCTGGTTTCTTACAAGTGCTCGCCCTGGTTCAAATCCACTCTACACCTGTGCACTTACTGTGGATTCTGGGGTCAAATGGCCTTGGGACCTGCGTTTTATCACAAACTCTTGTAAAAAAAAGTATCGGAATGCACCATTGCGATTAATAAACGCATCTATATACAACTTTCAGCAACGGATCTCTTGGCTCTCGCATCGATGAAGAACGCAGCGAAATGCGATAAGTAATGTGAATTGCAGAATTCAGTGAATCATCGAATCTTTGAACGCACCTTGCGCTCCTTGGTTATTCCAAGGAGCACGCCTGTTTGAGTGTTGTGTAACTCTCAACCTGCAAATTTTTTGCAGGCTTGGACTTTGGAGGC…	CAACTTTCAGCAACGGATCTCTTGGCTCTCGCATCGATGAAGAACGCAGCGAAATGCGATAAGTAATGTGAATTGCAGAATTCAGTGAATCATCGAATCTTTGAACGCACCTTGCGCTCCTTGGTTATTCCAAGGAGCACGCCTGTTTGAGTGTTGTGTAACTCTCAACCTGCAAATTTTTTGCAGGCTTGGACTTTGGAGGCTTGTCGGCGCAAGTTGGCTCCTCTCAAATGCATTAGCTTGGTTCCTTGTGGATCGGCCTTTGGTGTGATAATTGTCTATGCCACGACCGTGAAGCATGATGGAAATGAGCTTCTAGTTTGTCTCATTAGGGACGTTACTTTGACA
Included	SH1074332.10FU_MG954138_reps	k__Fungi;p__Ascomycota;c__Lecanoromycetes;o__Teloschistales;f__Teloschistaceae;g__Caloplaca;s__bohlinii;sh_SH1074332.10FU_MG954138_reps	ATCGAGAGAAGCCGTCTGCAACACGCAGGCCGCCGGGGGCTTCGGCCCCCGACCTCTTCAACCCTGTGTATACCAACCTCTGTTGCTTTGGCGAGCGCCGGGGTGCTTTGTGCCCCGGCCCCGACCGCGGTCGGTGCGCTCTCGCCAGAGGCCCATTAGCATTCTGTTTACCGTGACGTCCGAGTATACCAATTAAATCAATCAAAACTTTCAACAACGGATCTCTTGGTTCTGGCATCGATGAAGAACGCAGCGAAATGCGATAAGTAATGTGAATTGCAGAATTCAGTGAGTCATCGAATCTTTGAACGCACATTGCGCCCCTTGGTATTCCGAGGGGCATGCCTGTTCGAGCGTCATTGCAACCCTCAAGCTTTGCTTGGTATTAGGCGTTCGCCG…	Fungi	Ascomycota	Lecanoromycetes	Teloschistales	Teloschistaceae	Caloplaca	bohlinii	UNITE		ATCGAGAGAAGCCGTCTGCAACACGCAGGCCGCCGGGGGCTTCGGCCCCCGACCTCTTCAACCCTGTGTATACCAACCTCTGTTGCTTTGGCGAGCGCCGGGGTGCTTTGTGCCCCGGCCCCGACCGCGGTCGGTGCGCTCTCGCCAGAGGCCCATTAGCATTCTGTTTACCGTGACGTCCGAGTATACCAATTAAATCAATCA	AAACTTTCAACAACGGATCTCTTGGTTCTGGCATCGATGAAGAACGCAGCGAAATGCGATAAGTAATGTGAATTGCAGAATTCAGTGAGTCATCGAATCTTTGAACGCACATTGCGCCCCTTGGTATTCCGAGGGGCATGCCTGTTCGAGCGTCATTG	CAACCCTCAAGCTTTGCTTGGTATTAGGCGTTCGCCGGGAGGCGCGCCCGAAAACTAGTGGCGGCCCTGGGAGACTTCAAGCGCATTAAATCTTTTTCCGCTTTCGAGGTTTCGCCTGGGGTCCAGCCGGAAAACCCCTTAACTTTCAATG		ATCGAGAGAAGCCGTCTGCAACACGCAGGCCGCCGGGGGCTTCGGCCCCCGACCTCTTCAACCCTGTGTATACCAACCTCTGTTGCTTTGGCGAGCGCCGGGGTGCTTTGTGCCCCGGCCCCGACCGCGGTCGGTGCGCTCTCGCCAGAGGCCCATTAGCATTCTGTTTACCGTGACGTCCGAGTATACCAATTAAATCAATCAAAACTTTCAACAACGGATCTCTTGGTTCTGGCATCGATGAAGAACGCAGCGAAATGCGATAAGTAATGTGAATTGCAGAATTCAGTGAGTCATCGAATCTTTGAACGCACATTGCGCCCCTTGGTATTCCGAGGGGCATGCCTGTTCGAGCGTCATTGCAACCCTCAAGCTTTGCTTGGTATTAGGCGTTCGCCG…	AAACTTTCAACAACGGATCTCTTGGTTCTGGCATCGATGAAGAACGCAGCGAAATGCGATAAGTAATGTGAATTGCAGAATTCAGTGAGTCATCGAATCTTTGAACGCACATTGCGCCCCTTGGTATTCCGAGGGGCATGCCTGTTCGAGCGTCATTGCAACCCTCAAGCTTTGCTTGGTATTAGGCGTTCGCCGGGAGGCGCGCCCGAAAACTAGTGGCGGCCCTGGGAGACTTCAAGCGCATTAAATCTTTTTCCGCTTTCGAGGTTTCGCCTGGGGTCCAGCCGGAAAACCCCTTAACTTTCAATG
Included	SH1087996.10FU_AY004807_reps	k__Fungi;p__Ascomycota;c__Dothideomycetes;o__Pleosporales;f__Pleosporaceae;g__Pyrenophora;s__grahamii;sh_SH1087996.10FU_AY004807_reps	CACAAATATGAAGCCAGACTGGGATTGGGGCCTTGTTGCCACACCCGTCTGGCGCCATATTCACCCATGTCTTTTTGCGTACTACTTGTTTCCCTTGGCGGGTCCGCCCGCCAATTGGACATTATTTAAACCCTTTTTCTTGCAATTGCAATCAGCGTCAGCAAAACAAATGTAATCAATTACAACTTTCAACAACGGATCTCTTGGTTCTGGCATCGATGAAGAACGCAGCGAAATGCGATAAGTAGTGTGAATTGCAGAATTCAGTGAATCATCGAATCTTTGAACGCACATTGCGCCCTTTGGTATTCCAAAGGGCATGCCTGTTCGAGCGTCATTTGTACCCTCAAGCTTTGCTTGGTGTTGGGCGTCTTGTCTTGCGGGGTCCATCCCCCACGA…	Fungi	Ascomycota	Dothideomycetes	Pleosporales	Pleosporaceae	Pyrenophora	grahamii	UNITE		CACAAATATGAAGCCAGACTGGGATTGGGGCCTTGTTGCCACACCCGTCTGGCGCCATATTCACCCATGTCTTTTTGCGTACTACTTGTTTCCCTTGGCGGGTCCGCCCGCCAATTGGACATTATTTAAACCCTTTTTCTTGCAATTGCAATCAGCGTCAGCAAAACAAATGTAATCAATTA	CAACTTTCAACAACGGATCTCTTGGTTCTGGCATCGATGAAGAACGCAGCGAAATGCGATAAGTAGTGTGAATTGCAGAATTCAGTGAATCATCGAATCTTTGAACGCACATTGCGCCCTTTGGTATTCCAAAGGGCATGCCTGTTCGAGCGTCATTT	GTACCCTCAAGCTTTGCTTGGTGTTGGGCGTCTTGTCTTGCGGGGTCCATCCCCCACGACTCGCCTTAAAATCATTGGCAGCCGGCCTACTGGTTTCGGAGCGCAGCACATTCTTTGCGCTCTTGTCCAGCCGCGGTCGCGCATCCATGAAGCTTCTTTCAACCT		CACAAATATGAAGCCAGACTGGGATTGGGGCCTTGTTGCCACACCCGTCTGGCGCCATATTCACCCATGTCTTTTTGCGTACTACTTGTTTCCCTTGGCGGGTCCGCCCGCCAATTGGACATTATTTAAACCCTTTTTCTTGCAATTGCAATCAGCGTCAGCAAAACAAATGTAATCAATTACAACTTTCAACAACGGATCTCTTGGTTCTGGCATCGATGAAGAACGCAGCGAAATGCGATAAGTAGTGTGAATTGCAGAATTCAGTGAATCATCGAATCTTTGAACGCACATTGCGCCCTTTGGTATTCCAAAGGGCATGCCTGTTCGAGCGTCATTTGTACCCTCAAGCTTTGCTTGGTGTTGGGCGTCTTGTCTTGCGGGGTCCATCCCCCACGA…	CAACTTTCAACAACGGATCTCTTGGTTCTGGCATCGATGAAGAACGCAGCGAAATGCGATAAGTAGTGTGAATTGCAGAATTCAGTGAATCATCGAATCTTTGAACGCACATTGCGCCCTTTGGTATTCCAAAGGGCATGCCTGTTCGAGCGTCATTTGTACCCTCAAGCTTTGCTTGGTGTTGGGCGTCTTGTCTTGCGGGGTCCATCCCCCACGACTCGCCTTAAAATCATTGGCAGCCGGCCTACTGGTTTCGGAGCGCAGCACATTCTTTGCGCTCTTGTCCAGCCGCGGTCGCGCATCCATGAAGCTTCTTTCAACCT
Included	SH1090824.10FU_UDB011043_reps	k__Fungi;p__Ascomycota;c__Sordariomycetes;o__Hypocreales;f__Hypocreaceae;g__Hypomyces;s__lateritius;sh_SH1090824.10FU_UDB011043_reps	CCGAGTTTTTAACTCCCAAACCCCATGTGAACCATACCATTCTGTTGCTTCGGCGGCATCGCCTGAGGATCGGAGCGGCCGCAAGGCAGGCCCTGAAACGCAGAGGCCGCCGGGGGACCCGAACGCCTGTATCTTTTAGAGGATCTATCTGAGTGGCTCTGTGGAAAACACAAATGAATCAAAACTTTCAACAACGGATCTCTTGGTTCTGGCATCGATGAAGAACGCAGCGAAATGCGATAAGTAATGTGAATTGCAGATTTCAGTGAATCATCGAATCTTTGAACGCACATTGCGCCCGCCGGTATTCTGGCGGGCATGCCTGTTCGAGCGTCATTTCAAACCTCAAGCCCCTCCAGGGGCTTGGCTTTGGGGACCGGCCCCGCAGCGTTGCGGGAC…	Fungi	Ascomycota	Sordariomycetes	Hypocreales	Hypocreaceae	Hypomyces	lateritius	UNITE		CCGAGTTTTTAACTCCCAAACCCCATGTGAACCATACCATTCTGTTGCTTCGGCGGCATCGCCTGAGGATCGGAGCGGCCGCAAGGCAGGCCCTGAAACGCAGAGGCCGCCGGGGGACCCGAACGCCTGTATCTTTTAGAGGATCTATCTGAGTGGCTCTGTGGAAAACACAAATGAATCA	AAACTTTCAACAACGGATCTCTTGGTTCTGGCATCGATGAAGAACGCAGCGAAATGCGATAAGTAATGTGAATTGCAGATTTCAGTGAATCATCGAATCTTTGAACGCACATTGCGCCCGCCGGTATTCTGGCGGGCATGCCTGTTCGAGCGTCATTT	CAAACCTCAAGCCCCTCCAGGGGCTTGGCTTTGGGGACCGGCCCCGCAGCGTTGCGGGACGCCGCCCCCGAAATACAGTGGCGGTCTCGCCGCGGCTTCCTCTGCGTAGTAGCTTGAAACCTCGCACCGGAGCCGGCGCGGCCACGCCGTTAAGCCCCAAGTTTCCGAAAGGTGACCTCGATCAGGAGGATCCAT		CCGAGTTTTTAACTCCCAAACCCCATGTGAACCATACCATTCTGTTGCTTCGGCGGCATCGCCTGAGGATCGGAGCGGCCGCAAGGCAGGCCCTGAAACGCAGAGGCCGCCGGGGGACCCGAACGCCTGTATCTTTTAGAGGATCTATCTGAGTGGCTCTGTGGAAAACACAAATGAATCAAAACTTTCAACAACGGATCTCTTGGTTCTGGCATCGATGAAGAACGCAGCGAAATGCGATAAGTAATGTGAATTGCAGATTTCAGTGAATCATCGAATCTTTGAACGCACATTGCGCCCGCCGGTATTCTGGCGGGCATGCCTGTTCGAGCGTCATTTCAAACCTCAAGCCCCTCCAGGGGCTTGGCTTTGGGGACCGGCCCCGCAGCGTTGCGGGAC…	AAACTTTCAACAACGGATCTCTTGGTTCTGGCATCGATGAAGAACGCAGCGAAATGCGATAAGTAATGTGAATTGCAGATTTCAGTGAATCATCGAATCTTTGAACGCACATTGCGCCCGCCGGTATTCTGGCGGGCATGCCTGTTCGAGCGTCATTTCAAACCTCAAGCCCCTCCAGGGGCTTGGCTTTGGGGACCGGCCCCGCAGCGTTGCGGGACGCCGCCCCCGAAATACAGTGGCGGTCTCGCCGCGGCTTCCTCTGCGTAGTAGCTTGAAACCTCGCACCGGAGCCGGCGCGGCCACGCCGTTAAGCCCCAAGTTTCCGAAAGGTGACCTCGATCAGGAGGATCCAT
Included	SH1089536.10FU_MG050886_refs	k__Fungi;p__Ascomycota;c__Saccharomycetes;o__Saccharomycetales;f__Metschnikowiaceae;g__Metschnikowia;s__leonuri;sh_SH1089536.10FU_MG050886_refs	GATCATTAAAAATATTATTACACACTTTTAGGAAAAAACAACTGAACCTTTTTTTTCAATAACACAATTAAAAAACTTTCAACAACGGATCTCTTGGTTCTCGCATCGATGAAGAACGCAGCGAATTGCGATACGTAATATGACTTGCAGACGTGAATCATTGAATCTTTGAACGCACATTGCGCCCCGGGGTATTCCCCAGGGCATGCGTGGGTGAGCGATATTTACTCTCAAACCTCCGGTTTGGTCCTGCTTCGGCCTAATATCAACGGCGCTA	Fungi	Ascomycota	Saccharomycetes	Saccharomycetales	Metschnikowiaceae	Metschnikowia	leonuri	UNITE		GATCATTAAAAATATTATTACACACTTTTAGGAAAAAACAACTGAACCTTTTTTTTCAATAACACAATTAAA	AAACTTTCAACAACGGATCTCTTGGTTCTCGCATCGATGAAGAACGCAGCGAATTGCGATACGTAATATGACTTGCAGACGTGAATCATTGAATCTTTGAACGCACATTGCGCCCCGGGGTATTCCCCAGGGCATGCGTGGGTGAGCGATATTT	ACTCTCAAACCTCCGGTTTGGTCCTGCTTCGGCCTAATATCAACGGCGCTA		GATCATTAAAAATATTATTACACACTTTTAGGAAAAAACAACTGAACCTTTTTTTTCAATAACACAATTAAAAAACTTTCAACAACGGATCTCTTGGTTCTCGCATCGATGAAGAACGCAGCGAATTGCGATACGTAATATGACTTGCAGACGTGAATCATTGAATCTTTGAACGCACATTGCGCCCCGGGGTATTCCCCAGGGCATGCGTGGGTGAGCGATATTTACTCTCAAACCTCCGGTTTGGTCCTGCTTCGGCCTAATATCAACGGCGCTA	AAACTTTCAACAACGGATCTCTTGGTTCTCGCATCGATGAAGAACGCAGCGAATTGCGATACGTAATATGACTTGCAGACGTGAATCATTGAATCTTTGAACGCACATTGCGCCCCGGGGTATTCCCCAGGGCATGCGTGGGTGAGCGATATTTACTCTCAAACCTCCGGTTTGGTCCTGCTTCGGCCTAATATCAACGGCGCTA
Included	SH1155482.10FU_ON556551_reps	k__Fungi;p__Basidiomycota;c__Agaricomycetes;o__Cantharellales;f__Ceratobasidiaceae;g__Rhizoctonia;s__solani;sh_SH1155482.10FU_ON556551_reps	CATACAAACTCTATTAAATTTAAAACGAATGTAATTGATGTAACGCATCTAATACTAAGTTTCAACAACGGATCTCTTGGCTCTCGCATCGATGAAGAACGCAGCGAAATGCGATAAGTAATGTGAATTGCAGAATTCAGTGAATCATCGAATCTTTGAACGCACCTTGCGCTCCTTGGTATTCCTTGGAGCATGCCTGTTTGAGTATCATGAAATCTTCAAAGTAAACCAATTGTTAATTCAATCGGTCTCTTACTTTGGTTTTGGAGGTCTTTGCAGTTTCACACCTGCTCCTCTTTGTTTATTAGCTGGATCTCAGTGGCATGCTTGGTTCCACTCGGCGTGATAAGTTATCTATCGCTGAGGACACTCGTAAAAAAGGTGGCCAAGGTAAATGCA…	Fungi	Basidiomycota	Agaricomycetes	Cantharellales	Ceratobasidiaceae	Rhizoctonia	solani	UNITE		CATACAAACTCTATTAAATTTAAAACGAATGTAATTGATGTAACGCATCTAATAC	TAAGTTTCAACAACGGATCTCTTGGCTCTCGCATCGATGAAGAACGCAGCGAAATGCGATAAGTAATGTGAATTGCAGAATTCAGTGAATCATCGAATCTTTGAACGCACCTTGCGCTCCTTGGTATTCCTTGGAGCATGCCTGTTTGAGTATCATG	AAATCTTCAAAGTAAACCAATTGTTAATTCAATCGGTCTCTTACTTTGGTTTTGGAGGTCTTTGCAGTTTCACACCTGCTCCTCTTTGTTTATTAGCTGGATCTCAGTGGCATGCTTGGTTCCACTCGGCGTGATAAGTTATCTATCGCTGAGGACACTCGTAAAAAAGGTGGCCAAGGTAAATGCAGACGAACCGCTTCTAATAGTCCATTGACTTGGACAAAATACATTTTTATGA		CATACAAACTCTATTAAATTTAAAACGAATGTAATTGATGTAACGCATCTAATACTAAGTTTCAACAACGGATCTCTTGGCTCTCGCATCGATGAAGAACGCAGCGAAATGCGATAAGTAATGTGAATTGCAGAATTCAGTGAATCATCGAATCTTTGAACGCACCTTGCGCTCCTTGGTATTCCTTGGAGCATGCCTGTTTGAGTATCATGAAATCTTCAAAGTAAACCAATTGTTAATTCAATCGGTCTCTTACTTTGGTTTTGGAGGTCTTTGCAGTTTCACACCTGCTCCTCTTTGTTTATTAGCTGGATCTCAGTGGCATGCTTGGTTCCACTCGGCGTGATAAGTTATCTATCGCTGAGGACACTCGTAAAAAAGGTGGCCAAGGTAAATGCA…	TAAGTTTCAACAACGGATCTCTTGGCTCTCGCATCGATGAAGAACGCAGCGAAATGCGATAAGTAATGTGAATTGCAGAATTCAGTGAATCATCGAATCTTTGAACGCACCTTGCGCTCCTTGGTATTCCTTGGAGCATGCCTGTTTGAGTATCATGAAATCTTCAAAGTAAACCAATTGTTAATTCAATCGGTCTCTTACTTTGGTTTTGGAGGTCTTTGCAGTTTCACACCTGCTCCTCTTTGTTTATTAGCTGGATCTCAGTGGCATGCTTGGTTCCACTCGGCGTGATAAGTTATCTATCGCTGAGGACACTCGTAAAAAAGGTGGCCAAGGTAAATGCAGACGAACCGCTTCTAATAGTCCATTGACTTGGACAAAATACATTTTTATGA
Included	SH1159062.10FU_UDB07672009_reps	k__Fungi;p__Basidiomycota;c__Agaricomycetes;o__Russulales;f__Russulaceae;g__Russula;s__foetens;sh_SH1159062.10FU_UDB07672009_reps	ACACACACACACAATGTATAGAATGTCTTACTTTTTGCGATCACACGCAATCAATACAACTTTCAACAACGGATCTCTTGGCTCTCGCATCGATGAAGAACGCAGCGAAATGCGATACGTAATGTGAATTGCAGAATTCAGTGAATCATCGAATCTTTGAACGCACCTTGCGCCCTTTGGCATTCCGAGGGGCACACCCGTTTGAGTGTCATGACATCCTCAAAACCTTCTTGGTTTCTTGACCGGGAAGGCTTTGGACTTTGGAGGCTTTTGCTGGCATTCCTTTGTTGGAGCCAGCTCCTCTGAAATGAATTAGTGGGGTCTGCTGTGCCGATCCTTGACGTGATAAGATGTTTTCTACGTCTTGGGTTTCGCACTGTTCCTGCTTCTAACCGTCTC…	Fungi	Basidiomycota	Agaricomycetes	Russulales	Russulaceae	Russula	foetens	UNITE		ACACACACACACAATGTATAGAATGTCTTACTTTTTGCGATCACACGCAATCAATA	CAACTTTCAACAACGGATCTCTTGGCTCTCGCATCGATGAAGAACGCAGCGAAATGCGATACGTAATGTGAATTGCAGAATTCAGTGAATCATCGAATCTTTGAACGCACCTTGCGCCCTTTGGCATTCCGAGGGGCACACCCGTTTGAGTGTCATGA	CATCCTCAAAACCTTCTTGGTTTCTTGACCGGGAAGGCTTTGGACTTTGGAGGCTTTTGCTGGCATTCCTTTGTTGGAGCCAGCTCCTCTGAAATGAATTAGTGGGGTCTGCTGTGCCGATCCTTGACGTGATAAGATGTTTTCTACGTCTTGGGTTTCGCACTGTTCCTGCTTCTAACCGTCTCTTAGAAGACGATGGTCAC		ACACACACACACAATGTATAGAATGTCTTACTTTTTGCGATCACACGCAATCAATACAACTTTCAACAACGGATCTCTTGGCTCTCGCATCGATGAAGAACGCAGCGAAATGCGATACGTAATGTGAATTGCAGAATTCAGTGAATCATCGAATCTTTGAACGCACCTTGCGCCCTTTGGCATTCCGAGGGGCACACCCGTTTGAGTGTCATGACATCCTCAAAACCTTCTTGGTTTCTTGACCGGGAAGGCTTTGGACTTTGGAGGCTTTTGCTGGCATTCCTTTGTTGGAGCCAGCTCCTCTGAAATGAATTAGTGGGGTCTGCTGTGCCGATCCTTGACGTGATAAGATGTTTTCTACGTCTTGGGTTTCGCACTGTTCCTGCTTCTAACCGTCTC…	CAACTTTCAACAACGGATCTCTTGGCTCTCGCATCGATGAAGAACGCAGCGAAATGCGATACGTAATGTGAATTGCAGAATTCAGTGAATCATCGAATCTTTGAACGCACCTTGCGCCCTTTGGCATTCCGAGGGGCACACCCGTTTGAGTGTCATGACATCCTCAAAACCTTCTTGGTTTCTTGACCGGGAAGGCTTTGGACTTTGGAGGCTTTTGCTGGCATTCCTTTGTTGGAGCCAGCTCCTCTGAAATGAATTAGTGGGGTCTGCTGTGCCGATCCTTGACGTGATAAGATGTTTTCTACGTCTTGGGTTTCGCACTGTTCCTGCTTCTAACCGTCTCTTAGAAGACGATGGTCAC
Included	SH1159096.10FU_KY800364_reps	k__Fungi;p__Basidiomycota;c__Agaricomycetes;o__Russulales;f__Russulaceae;g__Russula;s__ventricosipes;sh_SH1159096.10FU_KY800364_reps	CATTATCATACAATAGAGGTGCTGGGGTTGTCGCTGACTTTTGAAAGGGTCGTGCACACCTCGGTGCTCTTACACATATCCATCTTACCCTTTGTGCATCACCGCGTGGAGGCCCCTTTTGGTTATTTCTAAAGGGGGTTTTCACGTTTTTACATATACACCCTTTTAATGCGTGTGTAGAAAGTCTTACTTTTTGTGATCACACACAATCAATACAACTTTCAACAACGGATCTCTTGGGTCTCGCATCGATGAAGAACGCAGCGAAATGCGATACGTAATGTGAATTGCAGAATTCAGTGAATCATCGAATCTTTGAACGCACCTTGCGCCCTTTGGTATTCCGAAGGGCACACCCGTTTGAGTGTCGTGACATCCTCAAACCTTCTTGGTTTCTTG…	Fungi	Basidiomycota	Agaricomycetes	Russulales	Russulaceae	Russula	ventricosipes	UNITE		CATTATCATACAATAGAGGTGCTGGGGTTGTCGCTGACTTTTGAAAGGGTCGTGCACACCTCGGTGCTCTTACACATATCCATCTTACCCTTTGTGCATCACCGCGTGGAGGCCCCTTTTGGTTATTTCTAAAGGGGGTTTTCACGTTTTTACATATACACCCTTTTAATGCGTGTGTAGAAAGTCTTACTTTTTGTGATCACACACAATCAATA	CAACTTTCAACAACGGATCTCTTGGGTCTCGCATCGATGAAGAACGCAGCGAAATGCGATACGTAATGTGAATTGCAGAATTCAGTGAATCATCGAATCTTTGAACGCACCTTGCGCCCTTTGGTATTCCGAAGGGCACACCCGTTTGAGTGTCGTGA	CATCCTCAAACCTTCTTGGTTTCTTGACTAGGAAGGCTTTGGACTTTGGGGGCTTTTGCTGGCCTTCTCTTGTTGAAGCCAGCTCCTCTGAAATGAATTAGTGGGGTCTGCTTTGCTGATCCTTGACGTGATAAGATGTTTCTACGTCTTGGGTTAGCACTGTTTGCTCTAGATCCTGCTTCTAACTGTCTTATGGAAGACAATGGTCGAGTGATTGCCACTTGATCCACAAAC		CATTATCATACAATAGAGGTGCTGGGGTTGTCGCTGACTTTTGAAAGGGTCGTGCACACCTCGGTGCTCTTACACATATCCATCTTACCCTTTGTGCATCACCGCGTGGAGGCCCCTTTTGGTTATTTCTAAAGGGGGTTTTCACGTTTTTACATATACACCCTTTTAATGCGTGTGTAGAAAGTCTTACTTTTTGTGATCACACACAATCAATACAACTTTCAACAACGGATCTCTTGGGTCTCGCATCGATGAAGAACGCAGCGAAATGCGATACGTAATGTGAATTGCAGAATTCAGTGAATCATCGAATCTTTGAACGCACCTTGCGCCCTTTGGTATTCCGAAGGGCACACCCGTTTGAGTGTCGTGACATCCTCAAACCTTCTTGGTTTCTTG…	CAACTTTCAACAACGGATCTCTTGGGTCTCGCATCGATGAAGAACGCAGCGAAATGCGATACGTAATGTGAATTGCAGAATTCAGTGAATCATCGAATCTTTGAACGCACCTTGCGCCCTTTGGTATTCCGAAGGGCACACCCGTTTGAGTGTCGTGACATCCTCAAACCTTCTTGGTTTCTTGACTAGGAAGGCTTTGGACTTTGGGGGCTTTTGCTGGCCTTCTCTTGTTGAAGCCAGCTCCTCTGAAATGAATTAGTGGGGTCTGCTTTGCTGATCCTTGACGTGATAAGATGTTTCTACGTCTTGGGTTAGCACTGTTTGCTCTAGATCCTGCTTCTAACTGTCTTATGGAAGACAATGGTCGAGTGATTGCCACTTGATCCACAAAC
Included	SH1159166.10FU_UDB06271319_reps	k__Fungi;p__Basidiomycota;c__Agaricomycetes;o__Russulales;f__Russulaceae;g__Russula;s__sororia;sh_SH1159166.10FU_UDB06271319_reps	TCATACGATGGAGGTGCTGGGGTTGTCGCTGACCTTTGAAAGGGTCGTGCACGCCTCGGTGCTTTCACACATAATCCATCTCACCCCTTTTGTGCATCACCGCGTGGGGGCCCCTTTTAGCTAGTTCTGAAGGGGGCTTTTCACGTTTTTACAAACACACCCTTTTAATGCAATGTGTAGAATGTCTCACTTTTTGCGATCACACGCAATCAATACAACTTTCAACAACGGATCTCTTGGCTCTCGCATCGATGAAGAACGCAGCGAAATGCGATACGTAATGTGAATTGCAGAATTCAGTGAATCATCGAATCTTTGAACGCACCTTGCGCCCTTTGGCATTCCGAAGGGCACACCCGTTTGAGTGTCGTGACATCCTCAAACCTTCTTGGTTTCTTG…	Fungi	Basidiomycota	Agaricomycetes	Russulales	Russulaceae	Russula	sororia	UNITE		TCATACGATGGAGGTGCTGGGGTTGTCGCTGACCTTTGAAAGGGTCGTGCACGCCTCGGTGCTTTCACACATAATCCATCTCACCCCTTTTGTGCATCACCGCGTGGGGGCCCCTTTTAGCTAGTTCTGAAGGGGGCTTTTCACGTTTTTACAAACACACCCTTTTAATGCAATGTGTAGAATGTCTCACTTTTTGCGATCACACGCAATCAATA	CAACTTTCAACAACGGATCTCTTGGCTCTCGCATCGATGAAGAACGCAGCGAAATGCGATACGTAATGTGAATTGCAGAATTCAGTGAATCATCGAATCTTTGAACGCACCTTGCGCCCTTTGGCATTCCGAAGGGCACACCCGTTTGAGTGTCGTGA	CATCCTCAAACCTTCTTGGTTTCTTGACTGAGAAGGCTTTGGACTTTGGAGGCTTTTGCTGGACCTTCGCTCGTTGAAGCCAGCTCCTCTGAAATGAATTAGTGGGGTCTGCTTTGCTGATCCTTGACGTGATAAGATGCTTCTACGTCTTGGGTTTTGCACTGGTTGCTCTAGATCCTGCTTCTAACTGTCTTGTAGAAGACAAATGGTCGACTTGACCGACAAA		TCATACGATGGAGGTGCTGGGGTTGTCGCTGACCTTTGAAAGGGTCGTGCACGCCTCGGTGCTTTCACACATAATCCATCTCACCCCTTTTGTGCATCACCGCGTGGGGGCCCCTTTTAGCTAGTTCTGAAGGGGGCTTTTCACGTTTTTACAAACACACCCTTTTAATGCAATGTGTAGAATGTCTCACTTTTTGCGATCACACGCAATCAATACAACTTTCAACAACGGATCTCTTGGCTCTCGCATCGATGAAGAACGCAGCGAAATGCGATACGTAATGTGAATTGCAGAATTCAGTGAATCATCGAATCTTTGAACGCACCTTGCGCCCTTTGGCATTCCGAAGGGCACACCCGTTTGAGTGTCGTGACATCCTCAAACCTTCTTGGTTTCTTG…	CAACTTTCAACAACGGATCTCTTGGCTCTCGCATCGATGAAGAACGCAGCGAAATGCGATACGTAATGTGAATTGCAGAATTCAGTGAATCATCGAATCTTTGAACGCACCTTGCGCCCTTTGGCATTCCGAAGGGCACACCCGTTTGAGTGTCGTGACATCCTCAAACCTTCTTGGTTTCTTGACTGAGAAGGCTTTGGACTTTGGAGGCTTTTGCTGGACCTTCGCTCGTTGAAGCCAGCTCCTCTGAAATGAATTAGTGGGGTCTGCTTTGCTGATCCTTGACGTGATAAGATGCTTCTACGTCTTGGGTTTTGCACTGGTTGCTCTAGATCCTGCTTCTAACTGTCTTGTAGAAGACAAATGGTCGACTTGACCGACAAA
Included	SH1175205.10FU_OL338340_reps	k__Fungi;p__Basidiomycota;c__Agaricomycetes;o__Agaricales;f__Entolomataceae;g__Entoloma;s__infula;sh_SH1175205.10FU_OL338340_reps	GGTTAGGTTGTTGCTGGCTCTTAGGAGCATGTGCACGCTTACTCCATTTTTAACCACCTGTGCACCTTGCGTAGATCTGAAATATCTCGAGGAAACTCGGTTTGAGAATTGCTGTGCGACAGCCAGCTCTTCTTGTATTCAGGTCTATGTTTCTACATATACCCCACATGAATGTATTCGCATGTTGTAATCGGCCTTTGTGCCTTTAAAAACAAATACAACTTTCAACAACGGATCTCTTGGCTCTCGCATCGATGAAGAACGCAGCGAAATGCGATAAGTAATGTGAATTGCAGAATTCAGTGAATCATCGAATCTTTGAACGCACCTTGCGCTCCTTGGTATTCCGAGGAGCATGCCTGTTTGAGTGTCATGAATTTCTCAACCTTTCTAGCTTTT…	Fungi	Basidiomycota	Agaricomycetes	Agaricales	Entolomataceae	Entoloma	infula	UNITE		GGTTAGGTTGTTGCTGGCTCTTAGGAGCATGTGCACGCTTACTCCATTTTTAACCACCTGTGCACCTTGCGTAGATCTGAAATATCTCGAGGAAACTCGGTTTGAGAATTGCTGTGCGACAGCCAGCTCTTCTTGTATTCAGGTCTATGTTTCTACATATACCCCACATGAATGTATTCGCATGTTGTAATCGGCCTTTGTGCCTTTAAAAACAAATA	CAACTTTCAACAACGGATCTCTTGGCTCTCGCATCGATGAAGAACGCAGCGAAATGCGATAAGTAATGTGAATTGCAGAATTCAGTGAATCATCGAATCTTTGAACGCACCTTGCGCTCCTTGGTATTCCGAGGAGCATGCCTGTTTGAGTGTCATGA	ATTTCTCAACCTTTCTAGCTTTTTCAGCTGGTTAGGCTTGGATSTTGGAAGTTGCTGGCTTCTCACGAATCAGCTCTTCTTAAATATATTAGCAAAGACCTTTGCTGACCATCTTTGGTATGATAATTATCTATATCATTGATAACCAGCTTCCTTTATGGAGAGGTTTTGCTTCTAATAGTCGTTTGACAACTTGACA	ATTTGACCTCAAATCAG	GGTTAGGTTGTTGCTGGCTCTTAGGAGCATGTGCACGCTTACTCCATTTTTAACCACCTGTGCACCTTGCGTAGATCTGAAATATCTCGAGGAAACTCGGTTTGAGAATTGCTGTGCGACAGCCAGCTCTTCTTGTATTCAGGTCTATGTTTCTACATATACCCCACATGAATGTATTCGCATGTTGTAATCGGCCTTTGTGCCTTTAAAAACAAATACAACTTTCAACAACGGATCTCTTGGCTCTCGCATCGATGAAGAACGCAGCGAAATGCGATAAGTAATGTGAATTGCAGAATTCAGTGAATCATCGAATCTTTGAACGCACCTTGCGCTCCTTGGTATTCCGAGGAGCATGCCTGTTTGAGTGTCATGAATTTCTCAACCTTTCTAGCTTTT…	CAACTTTCAACAACGGATCTCTTGGCTCTCGCATCGATGAAGAACGCAGCGAAATGCGATAAGTAATGTGAATTGCAGAATTCAGTGAATCATCGAATCTTTGAACGCACCTTGCGCTCCTTGGTATTCCGAGGAGCATGCCTGTTTGAGTGTCATGAATTTCTCAACCTTTCTAGCTTTTTCAGCTGGTTAGGCTTGGATSTTGGAAGTTGCTGGCTTCTCACGAATCAGCTCTTCTTAAATATATTAGCAAAGACCTTTGCTGACCATCTTTGGTATGATAATTATCTATATCATTGATAACCAGCTTCCTTTATGGAGAGGTTTTGCTTCTAATAGTCGTTTGACAACTTGACA
Included	SH1124954.10FU_GU595040_reps	k__Fungi;p__Ascomycota;c__Dothideomycetes;o__Pleosporales;f__Lophiostomataceae;g__Lophiostoma;s__cynaroidis;sh_SH1124954.10FU_GU595040_reps	CCATGGGGCTCCGGCCCCGTCAAGATACCACCCCTTGCATTTCGAGCACCTTCTGTTTCCTCGGCGGGCCCGCCCGCCAACGGGGACCACACCAAAACCTTCTGTAGTTGCAGTAAACGTCTAAAAAACAAATAAATCAAAACTTTCAACAACGGATCTCTTGGTTCTGGCATCGATGAAGAACGCAGCGAAATGCGATAAGTAGTGTGAATTGCAGAATTCAGTGAATCATCGAATCTTTGAACGCACATTGCGCCCTTTGGTATTCCTTAGGGCATGCCTGTTCGAGCGTCATCTAAACCTTCAAGCACTGCTTGGTGTTGGGCGCTTGTCGTCCGCCCTGTCCAGGGCGGGGACTCGCCTCAAAAGCATTGGCGGCCCGTGTATCGGCTTCGAGCG…	Fungi	Ascomycota	Dothideomycetes	Pleosporales	Lophiostomataceae	Lophiostoma	cynaroidis	UNITE		CCATGGGGCTCCGGCCCCGTCAAGATACCACCCCTTGCATTTCGAGCACCTTCTGTTTCCTCGGCGGGCCCGCCCGCCAACGGGGACCACACCAAAACCTTCTGTAGTTGCAGTAAACGTCTAAAAAACAAATAAATCA	AAACTTTCAACAACGGATCTCTTGGTTCTGGCATCGATGAAGAACGCAGCGAAATGCGATAAGTAGTGTGAATTGCAGAATTCAGTGAATCATCGAATCTTTGAACGCACATTGCGCCCTTTGGTATTCCTTAGGGCATGCCTGTTCGAGCGTCATCT	AAACCTTCAAGCACTGCTTGGTGTTGGGCGCTTGTCGTCCGCCCTGTCCAGGGCGGGGACTCGCCTCAAAAGCATTGGCGGCCCGTGTATCGGCTTCGAGCGCAGCAGAAACTCGCGTCTCGCATGCCACCCGCGCGGGCGTCCATCAAGACACACCCCAAAG		CCATGGGGCTCCGGCCCCGTCAAGATACCACCCCTTGCATTTCGAGCACCTTCTGTTTCCTCGGCGGGCCCGCCCGCCAACGGGGACCACACCAAAACCTTCTGTAGTTGCAGTAAACGTCTAAAAAACAAATAAATCAAAACTTTCAACAACGGATCTCTTGGTTCTGGCATCGATGAAGAACGCAGCGAAATGCGATAAGTAGTGTGAATTGCAGAATTCAGTGAATCATCGAATCTTTGAACGCACATTGCGCCCTTTGGTATTCCTTAGGGCATGCCTGTTCGAGCGTCATCTAAACCTTCAAGCACTGCTTGGTGTTGGGCGCTTGTCGTCCGCCCTGTCCAGGGCGGGGACTCGCCTCAAAAGCATTGGCGGCCCGTGTATCGGCTTCGAGCG…	AAACTTTCAACAACGGATCTCTTGGTTCTGGCATCGATGAAGAACGCAGCGAAATGCGATAAGTAGTGTGAATTGCAGAATTCAGTGAATCATCGAATCTTTGAACGCACATTGCGCCCTTTGGTATTCCTTAGGGCATGCCTGTTCGAGCGTCATCTAAACCTTCAAGCACTGCTTGGTGTTGGGCGCTTGTCGTCCGCCCTGTCCAGGGCGGGGACTCGCCTCAAAAGCATTGGCGGCCCGTGTATCGGCTTCGAGCGCAGCAGAAACTCGCGTCTCGCATGCCACCCGCGCGGGCGTCCATCAAGACACACCCCAAAG
Included	SH1187351.10FU_JN710548_reps	k__Fungi;p__Basidiomycota;c__Agaricomycetes;o__Polyporales;f__Steccherinaceae;g__Steccherinum;s__oreophilum;sh_SH1187351.10FU_JN710548_reps	ACGAATGAAGTTGAGTGGGGTTGTCGCTGGCCTTCGGGCATGTGCACACCTTGCTCGTCCAACCTTCTACACCTCTGTGCACTTCTCATGGGTCGGGTTCTGCGCCTTCACAGGCTGCGTCCCTGCCTGTGTGCYTACATACACACGTTTGTTATAGAATGTCTACTGTGCATGAATGCATATAAATACAACTTTCAGCAACGGATCTCTTGGCTCTCGCATCGATGAAGAACGCAGCGAAATGCGATAAGTAATGTGAATTGCAGAATTCAGTGAATCATCGAATCTTTGAACGCACCTTGCGCTCCTTGGTATTCCGAGGAGCATGCCTGTTTGAGTGTCATGGTATTCTCAATCTCTTCTGCTTTTGCAGCTGGGATTGGACTTGGAGGCTTGCTG…	Fungi	Basidiomycota	Agaricomycetes	Polyporales	Steccherinaceae	Steccherinum	oreophilum	UNITE		ACGAATGAAGTTGAGTGGGGTTGTCGCTGGCCTTCGGGCATGTGCACACCTTGCTCGTCCAACCTTCTACACCTCTGTGCACTTCTCATGGGTCGGGTTCTGCGCCTTCACAGGCTGCGTCCCTGCCTGTGTGCYTACATACACACGTTTGTTATAGAATGTCTACTGTGCATGAATGCATATAAATA	CAACTTTCAGCAACGGATCTCTTGGCTCTCGCATCGATGAAGAACGCAGCGAAATGCGATAAGTAATGTGAATTGCAGAATTCAGTGAATCATCGAATCTTTGAACGCACCTTGCGCTCCTTGGTATTCCGAGGAGCATGCCTGTTTGAGTGTCATGG	TATTCTCAATCTCTTCTGCTTTTGCAGCTGGGATTGGACTTGGAGGCTTGCTGGCAGATCCGTCTGTCTGCTCCTCTGAAATGCATTAGTTTGGACTGTCTCCGAGCATGCTTCAGCGTGATAATTGTCTACGYTGCTGCACTYGGTACAATAATGTCCCTGCTTACAACCGTCCCTCTGTGGACAACCTTTACACT		ACGAATGAAGTTGAGTGGGGTTGTCGCTGGCCTTCGGGCATGTGCACACCTTGCTCGTCCAACCTTCTACACCTCTGTGCACTTCTCATGGGTCGGGTTCTGCGCCTTCACAGGCTGCGTCCCTGCCTGTGTGCYTACATACACACGTTTGTTATAGAATGTCTACTGTGCATGAATGCATATAAATACAACTTTCAGCAACGGATCTCTTGGCTCTCGCATCGATGAAGAACGCAGCGAAATGCGATAAGTAATGTGAATTGCAGAATTCAGTGAATCATCGAATCTTTGAACGCACCTTGCGCTCCTTGGTATTCCGAGGAGCATGCCTGTTTGAGTGTCATGGTATTCTCAATCTCTTCTGCTTTTGCAGCTGGGATTGGACTTGGAGGCTTGCTG…	CAACTTTCAGCAACGGATCTCTTGGCTCTCGCATCGATGAAGAACGCAGCGAAATGCGATAAGTAATGTGAATTGCAGAATTCAGTGAATCATCGAATCTTTGAACGCACCTTGCGCTCCTTGGTATTCCGAGGAGCATGCCTGTTTGAGTGTCATGGTATTCTCAATCTCTTCTGCTTTTGCAGCTGGGATTGGACTTGGAGGCTTGCTGGCAGATCCGTCTGTCTGCTCCTCTGAAATGCATTAGTTTGGACTGTCTCCGAGCATGCTTCAGCGTGATAATTGTCTACGYTGCTGCACTYGGTACAATAATGTCCCTGCTTACAACCGTCCCTCTGTGGACAACCTTTACACT
Included	SH1187986.10FU_OM423659_reps	k__Fungi;p__Ascomycota;c__Lecanoromycetes;o__Lecanorales;f__Lecanoraceae;g__Bryonora;s__castaneoides;sh_SH1187986.10FU_OM423659_reps	ATGAGAGAGGGGCCACGCGCTCCCGGGGGCTTCGGCCCCCACCTCTTTACCCTGTGCCTACTGTACCTCTGTTGCTTTGGCGGGCCTTGGAGCGCATTGCCCATGCCGGCCTCGCGCTTCGCCGCCCGGGTCGTCGAGCGTCCGCCGAAGGCCCTTTCAACCCTACCTATCAGTGAAGTCCGAGTTCATACAAAACAGTAAAAACTTTCAACAACGGATCTCTTGGTTCTGGCATCGATGAAGAACGCAGCGAAATGCGATAAGTAATGTGAATTGCAGAATTCAGTGAATCATCGAATCTTTGAACGCACATTGCGCCCCTCGGTATTCCGGGGGGCATGCCTGTTCGAGCGTCATTGCACCCCTCAAGCGTAGCTTGGTCTTGAGTCTTCGCCCCTC…	Fungi	Ascomycota	Lecanoromycetes	Lecanorales	Lecanoraceae	Bryonora	castaneoides	UNITE		ATGAGAGAGGGGCCACGCGCTCCCGGGGGCTTCGGCCCCCACCTCTTTACCCTGTGCCTACTGTACCTCTGTTGCTTTGGCGGGCCTTGGAGCGCATTGCCCATGCCGGCCTCGCGCTTCGCCGCCCGGGTCGTCGAGCGTCCGCCGAAGGCCCTTTCAACCCTACCTATCAGTGAAGTCCGAGTTCATACAAAACAGTAA	AAACTTTCAACAACGGATCTCTTGGTTCTGGCATCGATGAAGAACGCAGCGAAATGCGATAAGTAATGTGAATTGCAGAATTCAGTGAATCATCGAATCTTTGAACGCACATTGCGCCCCTCGGTATTCCGGGGGGCATGCCTGTTCGAGCGTCATTG	CACCCCTCAAGCGTAGCTTGGTCTTGAGTCTTCGCCCCTCGGGGCGGCCTCGAATAACAGTGGCGGTCTGGTAGGGCTTCCGAGCGCAGTCAACTCTCTCGCTCGGGCAGCTCGCACTCGTGGCCGGCCGGCATTGCCCATTTTCAAT		ATGAGAGAGGGGCCACGCGCTCCCGGGGGCTTCGGCCCCCACCTCTTTACCCTGTGCCTACTGTACCTCTGTTGCTTTGGCGGGCCTTGGAGCGCATTGCCCATGCCGGCCTCGCGCTTCGCCGCCCGGGTCGTCGAGCGTCCGCCGAAGGCCCTTTCAACCCTACCTATCAGTGAAGTCCGAGTTCATACAAAACAGTAAAAACTTTCAACAACGGATCTCTTGGTTCTGGCATCGATGAAGAACGCAGCGAAATGCGATAAGTAATGTGAATTGCAGAATTCAGTGAATCATCGAATCTTTGAACGCACATTGCGCCCCTCGGTATTCCGGGGGGCATGCCTGTTCGAGCGTCATTGCACCCCTCAAGCGTAGCTTGGTCTTGAGTCTTCGCCCCTC…	AAACTTTCAACAACGGATCTCTTGGTTCTGGCATCGATGAAGAACGCAGCGAAATGCGATAAGTAATGTGAATTGCAGAATTCAGTGAATCATCGAATCTTTGAACGCACATTGCGCCCCTCGGTATTCCGGGGGGCATGCCTGTTCGAGCGTCATTGCACCCCTCAAGCGTAGCTTGGTCTTGAGTCTTCGCCCCTCGGGGCGGCCTCGAATAACAGTGGCGGTCTGGTAGGGCTTCCGAGCGCAGTCAACTCTCTCGCTCGGGCAGCTCGCACTCGTGGCCGGCCGGCATTGCCCATTTTCAAT
Included	SH1191300.10FU_MH555396_reps	k__Fungi;p__Ascomycota;c__Lecanoromycetes;o__Acarosporales;f__Acarosporaceae;g__Acarospora;s__strigata;sh_SH1191300.10FU_MH555396_reps	CATTACAGAGTTAGGGTCTTTTCGGGCCCGATCTCCAACCCTATGTATACCTACCTTTGTTGCTTTGGCGGGCCCGTTGGGGCGACCCACCGGCGGCCTTTGGCTTCCGAGTGCCCGTCAGAGACCCACCAAAACCTGTTAATTGTGCTGTCTGAGTACCAATGTAATAATTAAAACTTTCAACAACGGATCTCTTGGTTCTGGCATCGATGAAGAACGCAGCGAAATGCGATAAGTAATGTGAATTGCAGAATTCAGTGAATCATCGAATCTTTGAACGCACATTGCGCCTCTCGGTATTCCGGGGGGCATGCCTGTTCGAGCGTCATTACACCACTCAAGCTCGGCTTGGTGTTGGGCCCTCGTCCCCTGTGGACGTGCCCGAAAATCAGTGGCGGC…	Fungi	Ascomycota	Lecanoromycetes	Acarosporales	Acarosporaceae	Acarospora	strigata	UNITE		CATTACAGAGTTAGGGTCTTTTCGGGCCCGATCTCCAACCCTATGTATACCTACCTTTGTTGCTTTGGCGGGCCCGTTGGGGCGACCCACCGGCGGCCTTTGGCTTCCGAGTGCCCGTCAGAGACCCACCAAAACCTGTTAATTGTGCTGTCTGAGTACCAATGTAATAATTA	AAACTTTCAACAACGGATCTCTTGGTTCTGGCATCGATGAAGAACGCAGCGAAATGCGATAAGTAATGTGAATTGCAGAATTCAGTGAATCATCGAATCTTTGAACGCACATTGCGCCTCTCGGTATTCCGGGGGGCATGCCTGTTCGAGCGTCATTA	CACCACTCAAGCTCGGCTTGGTGTTGGGCCCTCGTCCCCTGTGGACGTGCCCGAAAATCAGTGGCGGCACAGTCCGGCTTCAAGCGGTATCAGTTTATCTTTGCTTTGGAAGCTTCGGGCTTGGGTCTGCCAGGCAACCCCATCATTTCATCAAG		CATTACAGAGTTAGGGTCTTTTCGGGCCCGATCTCCAACCCTATGTATACCTACCTTTGTTGCTTTGGCGGGCCCGTTGGGGCGACCCACCGGCGGCCTTTGGCTTCCGAGTGCCCGTCAGAGACCCACCAAAACCTGTTAATTGTGCTGTCTGAGTACCAATGTAATAATTAAAACTTTCAACAACGGATCTCTTGGTTCTGGCATCGATGAAGAACGCAGCGAAATGCGATAAGTAATGTGAATTGCAGAATTCAGTGAATCATCGAATCTTTGAACGCACATTGCGCCTCTCGGTATTCCGGGGGGCATGCCTGTTCGAGCGTCATTACACCACTCAAGCTCGGCTTGGTGTTGGGCCCTCGTCCCCTGTGGACGTGCCCGAAAATCAGTGGCGGC…	AAACTTTCAACAACGGATCTCTTGGTTCTGGCATCGATGAAGAACGCAGCGAAATGCGATAAGTAATGTGAATTGCAGAATTCAGTGAATCATCGAATCTTTGAACGCACATTGCGCCTCTCGGTATTCCGGGGGGCATGCCTGTTCGAGCGTCATTACACCACTCAAGCTCGGCTTGGTGTTGGGCCCTCGTCCCCTGTGGACGTGCCCGAAAATCAGTGGCGGCACAGTCCGGCTTCAAGCGGTATCAGTTTATCTTTGCTTTGGAAGCTTCGGGCTTGGGTCTGCCAGGCAACCCCATCATTTCATCAAG
Included	SH1191649.10FU_ON763787_reps	k__Fungi;p__Ascomycota;c__Sordariomycetes;o__Hypocreales;f__Ophiocordycipitaceae;g__Ophiocordyceps;s__laotii;sh_SH1191649.10FU_ON763787_reps	CAGAGTCTCGACTCTCCAACCCTTGTGAATTATACCGCCTATTCTGCCTCGGCAGGTTTTGTCTAAAACAAAAACCTGCCAGAGGAGTTTTTAAAAATCTTTATTAATTATCTTCTGAGTTTTTTTTTTATAATGCAATAAAAACTTTCAGCAACGGATCTCTTGGCTCTGGCATCGATGAAGAACGCAGCGAAATGCGATAAGTAATGCGAATTGCAGAATTCAGTGAGTCATCGAATCTTTGAACGCATATTGCGCCTATTAGTTATTCTAGTAGGCATGCCTGTCTGAGCGTTATTGTTCTGAGTATGTATTTTTTATTTTTTGAAAAAAGGATAAGAAACACATCTGTTGGAAATTAGCTTCTAAGCTATTTCTAAAATATAGTGGTAATTTTTT…	Fungi	Ascomycota	Sordariomycetes	Hypocreales	Ophiocordycipitaceae	Ophiocordyceps	laotii	UNITE		CAGAGTCTCGACTCTCCAACCCTTGTGAATTATACCGCCTATTCTGCCTCGGCAGGTTTTGTCTAAAACAAAAACCTGCCAGAGGAGTTTTTAAAAATCTTTATTAATTATCTTCTGAGTTTTTTTTTTATAATGCAATAA	AAACTTTCAGCAACGGATCTCTTGGCTCTGGCATCGATGAAGAACGCAGCGAAATGCGATAAGTAATGCGAATTGCAGAATTCAGTGAGTCATCGAATCTTTGAACGCATATTGCGCCTATTAGTTATTCTAGTAGGCATGCCTGTCTGAGCGTTATTG	TTCTGAGTATGTATTTTTTATTTTTTGAAAAAAGGATAAGAAACACATCTGTTGGAAATTAGCTTCTAAGCTATTTCTAAAATATAGTGGTAATTTTTTGCTTTATCCTCTATATAGTAAAATTTTATACCGTATAATTGGAAAGCATTAAATAAAATTTCCCATAAAATAGCACCTTAAAAAG		CAGAGTCTCGACTCTCCAACCCTTGTGAATTATACCGCCTATTCTGCCTCGGCAGGTTTTGTCTAAAACAAAAACCTGCCAGAGGAGTTTTTAAAAATCTTTATTAATTATCTTCTGAGTTTTTTTTTTATAATGCAATAAAAACTTTCAGCAACGGATCTCTTGGCTCTGGCATCGATGAAGAACGCAGCGAAATGCGATAAGTAATGCGAATTGCAGAATTCAGTGAGTCATCGAATCTTTGAACGCATATTGCGCCTATTAGTTATTCTAGTAGGCATGCCTGTCTGAGCGTTATTGTTCTGAGTATGTATTTTTTATTTTTTGAAAAAAGGATAAGAAACACATCTGTTGGAAATTAGCTTCTAAGCTATTTCTAAAATATAGTGGTAATTTTTT…	AAACTTTCAGCAACGGATCTCTTGGCTCTGGCATCGATGAAGAACGCAGCGAAATGCGATAAGTAATGCGAATTGCAGAATTCAGTGAGTCATCGAATCTTTGAACGCATATTGCGCCTATTAGTTATTCTAGTAGGCATGCCTGTCTGAGCGTTATTGTTCTGAGTATGTATTTTTTATTTTTTGAAAAAAGGATAAGAAACACATCTGTTGGAAATTAGCTTCTAAGCTATTTCTAAAATATAGTGGTAATTTTTTGCTTTATCCTCTATATAGTAAAATTTTATACCGTATAATTGGAAAGCATTAAATAAAATTTCCCATAAAATAGCACCTTAAAAAG
Included	SH1191861.10FU_ON208473_reps	k__Fungi;p__Ascomycota;c__Dothideomycetes;o__Pleosporales;f__Pleosporaceae;g__Alternaria;s__tenuissima;sh_SH1191861.10FU_ON208473_reps	CACAAATATGAAGGCGGGCTGGAACCTCTCGGGGTTACAGCCTTGCTGAATTATTCACCCTTGTCTTTTGCGTACTTCTTGTTTCCTTGGTGGGTTCGCCCACCACTAGGACAAACATAAACCTTTTGTAATTGCAATCAGCGTCAGTAACAAATTAATAATTACAACTTTCAACAACGGATCTCTTGGTTCTGGCATCGATGAAGAACGCAGCGAAATGCGATAAGTAGTGTGAATTGCAGAATTCAGTGAATCATCGAATCTTTGAACGCACATTGCGCCCTTTGGTATTCCAAAGGGCATGCCTGTTCGAGCGTCATTTGTACCCTCAAGCTTTGCTTGGTGTTGGGCGTCTTGTCTCTAGCTTTGCTGGAGACTCGCCTTAAAGTAATTGGCAGG…	Fungi	Ascomycota	Dothideomycetes	Pleosporales	Pleosporaceae	Alternaria	tenuissima	UNITE	CACAAATATGAAGGCGGGCTGGAACCTCTCGGGGTTACAGCCTTGCTGAATTATTCACCCTTGTCTTTTGCGTACTTCTTGTTTCCTTGGTGGGTTCGCCCACCACTAGGACAAACATAAACCTTTTGTAATTGCAATCAGCGTCAGTAACAAATTAATAATTACAACTTTCAACAACGGATCTCTTGGTTCTGGCATCGATGAAGAACGCAGCGAAATGCGATAAGTAGTGTGAATTGCAGAATTCAGTGAATCATCGAATCTTTGAACGCACATTGCGCCCTTTGGTATTCCAAAGGGCATGCCTGTTCGAGCGTCATTTGTACCCTCAAGCTTTGCTTGGTGTTGGGCGTCTTGTCTCTAGCTTTGCTGGAGACTCGCCTTAAAGTAATTGGCAGG…		CAACTTTCAACAACGGATCTCTTGGTTCTGGCATCGATGAAGAACGCAGCGAAATGCGATAAGTAGTGTGAATTGCAGAATTCAGTGAATCATCGAATCTTTGAACGCACATTGCGCCCTTTGGTATTCCAAAGGGCATGCCTGTTCGAGCGTCATTT	GTACCCTCAAGCTTTGCTTGGTGTTGGGCGTCTTGTCTCTAGCTTTGCTGGAGACTCGCCTTAAAGTAATTGGCAGGCGCCTATCAATAATCGGAGGGCTCCGCAGGTGACCCTGCGGGCATATCAATAAGCGGAGGATTCCGTAGGTGAACCTGCGGGCATATCAATAAGTCGGA		CAACTTTCAACAACGGATCTCTTGGTTCTGGCATCGATGAAGAACGCAGCGAAATGCGATAAGTAGTGTGAATTGCAGAATTCAGTGAATCATCGAATCTTTGAACGCACATTGCGCCCTTTGGTATTCCAAAGGGCATGCCTGTTCGAGCGTCATTTGTACCCTCAAGCTTTGCTTGGTGTTGGGCGTCTTGTCTCTAGCTTTGCTGGAGACTCGCCTTAAAGTAATTGGCAGGCGCCTATCAATAATCGGAGGGCTCCGCAGGTGACCCTGCGGGCATATCAATAAGCGGAGGATTCCGTAGGTGAACCTGCGGGCATATCAATAAGTCGGA	CAACTTTCAACAACGGATCTCTTGGTTCTGGCATCGATGAAGAACGCAGCGAAATGCGATAAGTAGTGTGAATTGCAGAATTCAGTGAATCATCGAATCTTTGAACGCACATTGCGCCCTTTGGTATTCCAAAGGGCATGCCTGTTCGAGCGTCATTTGTACCCTCAAGCTTTGCTTGGTGTTGGGCGTCTTGTCTCTAGCTTTGCTGGAGACTCGCCTTAAAGTAATTGGCAGGCGCCTATCAATAATCGGAGGGCTCCGCAGGTGACCCTGCGGGCATATCAATAAGCGGAGGATTCCGTAGGTGAACCTGCGGGCATATCAATAAGTCGGA
Included	SH1191865.10FU_ON208386_reps	k__Fungi;p__Ascomycota;c__Dothideomycetes;o__Pleosporales;f__Pleosporaceae;g__Alternaria;s__tenuissima;sh_SH1191865.10FU_ON208386_reps	CACAAATATGAAGGCGGGCTGGAACCTCTCGGGGTTACAGCCTTGCTGAATTATTCACCCTTGTCTTTTGCGTACTTCTTGTTTCCTTGGTGGGTTCGCCCACCACTAGGACAAACATAAACCTTTTGTAATTGCAATCAGCGTCAGTAACAAATTAATAATTACAACTTTCAACAACGGATCTCTTGGTTCTGGCATCGATGAAGAACGCAGCGAAATGCGATAAGTAGTGTGAATTGCAGAATTCAGTGAATCATCGAATCTTTGAACGCACATTGCGCCCTTTGGTATTCCAAAGGGCATGCCTGTTCGAGCGTCATTTGTACCCTCAAGCTTTGCTTGGTGTTGGGCGTCTTGTCTCTAGCTTTGCTGGAGGCTGGCTCTAAAGGAATTCGCACG…	Fungi	Ascomycota	Dothideomycetes	Pleosporales	Pleosporaceae	Alternaria	tenuissima	UNITE	CACAAATATGAAGGCGGGCTGGAACCTCTCGGGGTTACAGCCTTGCTGAATTATTCACCCTTGTCTTTTGCGTACTTCTTGTTTCCTTGGTGGGTTCGCCCACCACTAGGACAAACATAAACCTTTTGTAATTGCAATCAGCGTCAGTAACAAATTAATAATTACAACTTTCAACAACGGATCTCTTGGTTCTGGCATCGATGAAGAACGCAGCGAAATGCGATAAGTAGTGTGAATTGCAGAATTCAGTGAATCATCGAATCTTTGAACGCACATTGCGCCCTTTGGTATTCCAAAGGGCATGCCTGTTCGAGCGTCATTTGTACCCTCAAGCTTTGCTTGGTGTTGGGCGTCTTGTCTCTAGCTTTGCTGGAGGCTGGCTCTAAAGGAATTCGCACG…		CAACTTTCAACAACGGATCTCTTGGTTCTGGCATCGATGAAGAACGCAGCGAAATGCGATAAGTAGTGTGAATTGCAGAATTCAGTGAATCATCGAATCTTTGAACGCACATTGCGCCCTTTGGTATTCCAAAGGGCATGCCTGTTCGAGCGTCATTT	GTACCCTCAAGCTTTGCTTGGTGTTGGGCGTCTTGTCTCTAGCTTTGCTGGAGGCTGGCTCTAAAGGAATTCGCACGGGCCTATCAATAATCGGAGGATTCCGTAGGTGAACCTGCGGGCATATCAATAAGCGGAGGATTCCGTAGGTGAACCTGCGGGCATATCAATAAGCGGAGATCCGAG		CAACTTTCAACAACGGATCTCTTGGTTCTGGCATCGATGAAGAACGCAGCGAAATGCGATAAGTAGTGTGAATTGCAGAATTCAGTGAATCATCGAATCTTTGAACGCACATTGCGCCCTTTGGTATTCCAAAGGGCATGCCTGTTCGAGCGTCATTTGTACCCTCAAGCTTTGCTTGGTGTTGGGCGTCTTGTCTCTAGCTTTGCTGGAGGCTGGCTCTAAAGGAATTCGCACGGGCCTATCAATAATCGGAGGATTCCGTAGGTGAACCTGCGGGCATATCAATAAGCGGAGGATTCCGTAGGTGAACCTGCGGGCATATCAATAAGCGGAGATCCGAG	CAACTTTCAACAACGGATCTCTTGGTTCTGGCATCGATGAAGAACGCAGCGAAATGCGATAAGTAGTGTGAATTGCAGAATTCAGTGAATCATCGAATCTTTGAACGCACATTGCGCCCTTTGGTATTCCAAAGGGCATGCCTGTTCGAGCGTCATTTGTACCCTCAAGCTTTGCTTGGTGTTGGGCGTCTTGTCTCTAGCTTTGCTGGAGGCTGGCTCTAAAGGAATTCGCACGGGCCTATCAATAATCGGAGGATTCCGTAGGTGAACCTGCGGGCATATCAATAAGCGGAGGATTCCGTAGGTGAACCTGCGGGCATATCAATAAGCGGAGATCCGAG
Included	SH1191746.10FU_MK412581_reps	k__Fungi;p__Basidiomycota;c__Agaricomycetes;o__Agaricales;f__Agaricaceae;g__Lepiota;s__elaiophylla;sh_SH1191746.10FU_MK412581_reps	TTGAATAAACTTGGTGGGTTGTCGCTGGCTCCTTGGAGCATGTGCACGCCTTCCAACTTTATCCATCCACCTGTGCACCCTTTGTAGTCTTGAAAATTGAAAGTAGCTTAAACCATCGAGTGGCTTTCTGGTCAATTCGGATGTGGGGAGTGCTATCATGGCTCTTCTCAACGAGTTGCAATCAATTTCAAGTCTATGATTTTTCATAAACCATGTAGTATGTTGCAGAATGTATTCATGGGCCTTTGTGCCTATAAAACTCTATACAACTTTCAGCAACGGATCTCTTGGCTCTCGCATCGATGAAGAACGCAGCGAAATGCGATAAGTAATGTGAATTGCAGAATTCAGTGAATCATCGAATCTTTGAACGCATCTTGCGCTCCTTGGTATTCCGAG…	Fungi	Basidiomycota	Agaricomycetes	Agaricales	Agaricaceae	Lepiota	elaiophylla	UNITE		TTGAATAAACTTGGTGGGTTGTCGCTGGCTCCTTGGAGCATGTGCACGCCTTCCAACTTTATCCATCCACCTGTGCACCCTTTGTAGTCTTGAAAATTGAAAGTAGCTTAAACCATCGAGTGGCTTTCTGGTCAATTCGGATGTGGGGAGTGCTATCATGGCTCTTCTCAACGAGTTGCAATCAATTTCAAGTCTATGATTTTTCATAAACCATGTAGTATGTTGCAGAATGTATTCATGGGCCTTTGTGCCTATAAAACTCTATA	CAACTTTCAGCAACGGATCTCTTGGCTCTCGCATCGATGAAGAACGCAGCGAAATGCGATAAGTAATGTGAATTGCAGAATTCAGTGAATCATCGAATCTTTGAACGCATCTTGCGCTCCTTGGTATTCCGAGGAGCATGCCTGTTTGAGTGTCATTT	AATTCCTCAACCACACTAGCTTTTTGAGCTTGCCTTGTGGCTTGGATGTGGGGCTTTCTTGCGGGCCTTTGTCAAAAGGTCAGCTGCCCTAAAATGCATTAGCCGAACCGTTTGCGGTCAGTCACCGGTGTGATAATTATCTACGCCAAAGACATAAACTGCTCTCTGTTAGTTCAGCTTCTAATCGTCCGTTTGGACAATTRTTGAACA		TTGAATAAACTTGGTGGGTTGTCGCTGGCTCCTTGGAGCATGTGCACGCCTTCCAACTTTATCCATCCACCTGTGCACCCTTTGTAGTCTTGAAAATTGAAAGTAGCTTAAACCATCGAGTGGCTTTCTGGTCAATTCGGATGTGGGGAGTGCTATCATGGCTCTTCTCAACGAGTTGCAATCAATTTCAAGTCTATGATTTTTCATAAACCATGTAGTATGTTGCAGAATGTATTCATGGGCCTTTGTGCCTATAAAACTCTATACAACTTTCAGCAACGGATCTCTTGGCTCTCGCATCGATGAAGAACGCAGCGAAATGCGATAAGTAATGTGAATTGCAGAATTCAGTGAATCATCGAATCTTTGAACGCATCTTGCGCTCCTTGGTATTCCGAG…	CAACTTTCAGCAACGGATCTCTTGGCTCTCGCATCGATGAAGAACGCAGCGAAATGCGATAAGTAATGTGAATTGCAGAATTCAGTGAATCATCGAATCTTTGAACGCATCTTGCGCTCCTTGGTATTCCGAGGAGCATGCCTGTTTGAGTGTCATTTAATTCCTCAACCACACTAGCTTTTTGAGCTTGCCTTGTGGCTTGGATGTGGGGCTTTCTTGCGGGCCTTTGTCAAAAGGTCAGCTGCCCTAAAATGCATTAGCCGAACCGTTTGCGGTCAGTCACCGGTGTGATAATTATCTACGCCAAAGACATAAACTGCTCTCTGTTAGTTCAGCTTCTAATCGTCCGTTTGGACAATTRTTGAACA
Included	SH1191957.10FU_OL449343_reps	k__Fungi;p__Glomeromycota;c__Glomeromycetes;o__Glomerales;f__Glomeraceae;g__Rhizophagus;s__irregularis;sh_SH1191957.10FU_OL449343_reps	GGGAAACCAAAGTGTTTGGGTTCCGGGGGGAGTATGGTCGCAAGGCTGAAACTTAAAGGAATTGACGGAAGGGCACCACCAGGGGTGGAGCCTGCGGCTTAATTTGACTCAACACGGGGAAACTCACCAGGTCCAGACATAGTAAGGATTGACAGATTGAGAGCTCTTTCTTGATTCTCGCATCGATGAAGAACGTAGCGAAGTGCGATAAGTAATGTGAATTGCAGAATTCCGTGAATCATCGAATCTTTGAACGCAAATTGCACTCTCTGGCAGTCCGGAGAGTATGCCTGTTTGAGGGTCAGTTTAATTAAAAATCGGTGCGTTGCACTTTTTCGTGTGATGTTTCCGGAGTTTGGGTCATCTTTAACTTTTCGTGTTAAGAGGCTTAAAATTGAC…	Fungi	Glomeromycota	Glomeromycetes	Glomerales	Glomeraceae	Rhizophagus	irregularis	UNITE		GGGAAACCAAAGTGTTTGGGTTCCGGGGGGAGTATGGTCGCAAGGCTGAAACTTAAAGGAATTGACGGAAGGGCACCACCAGGGGTGGAGCCTGCGGCTTAATTTGACTCAACACGGGGAAACTCACCAGGTCCAGACATAGTAAGGAT	TGACAGATTGAGAGCTCTTTCTTGATTCTCGCATCGATGAAGAACGTAGCGAAGTGCGATAAGTAATGTGAATTGCAGAATTCCGTGAATCATCGAATCTTTGAACGCAAATTGCACTCTCTGGCAGTCCGGAGAGTATGCCTGTTTGAGGGTCAGTT	TAATTAAAAATCGGTGCGTTGCACTTTTTCGTGTGATGTTTCCGGAGTTTGGGTCATCTTTAACTTTTCGTGTTAAGAGGCTTAAAATTGACATCTTTTGCGCATTTTTATAGACGTACATAAAATCTTTTTTATTCCCGTCTACCTTTAATGCCAAGATCTATTAGGCGCGATCATATCATATATATGGTTTCGTGACCTATAATTTTCATGA		GGGAAACCAAAGTGTTTGGGTTCCGGGGGGAGTATGGTCGCAAGGCTGAAACTTAAAGGAATTGACGGAAGGGCACCACCAGGGGTGGAGCCTGCGGCTTAATTTGACTCAACACGGGGAAACTCACCAGGTCCAGACATAGTAAGGATTGACAGATTGAGAGCTCTTTCTTGATTCTCGCATCGATGAAGAACGTAGCGAAGTGCGATAAGTAATGTGAATTGCAGAATTCCGTGAATCATCGAATCTTTGAACGCAAATTGCACTCTCTGGCAGTCCGGAGAGTATGCCTGTTTGAGGGTCAGTTTAATTAAAAATCGGTGCGTTGCACTTTTTCGTGTGATGTTTCCGGAGTTTGGGTCATCTTTAACTTTTCGTGTTAAGAGGCTTAAAATTGAC…	TGACAGATTGAGAGCTCTTTCTTGATTCTCGCATCGATGAAGAACGTAGCGAAGTGCGATAAGTAATGTGAATTGCAGAATTCCGTGAATCATCGAATCTTTGAACGCAAATTGCACTCTCTGGCAGTCCGGAGAGTATGCCTGTTTGAGGGTCAGTTTAATTAAAAATCGGTGCGTTGCACTTTTTCGTGTGATGTTTCCGGAGTTTGGGTCATCTTTAACTTTTCGTGTTAAGAGGCTTAAAATTGACATCTTTTGCGCATTTTTATAGACGTACATAAAATCTTTTTTATTCCCGTCTACCTTTAATGCCAAGATCTATTAGGCGCGATCATATCATATATATGGTTTCGTGACCTATAATTTTCATGA
Included	SH1194135.10FU_HM363152_reps	k__Fungi;p__Ascomycota;c__Sordariomycetes;o__Microascales;f__Ceratocystidaceae;g__Ophiostoma;s__manitobense;sh_SH1194135.10FU_HM363152_reps	CATTATGATATTACAAACCACGAGTCTCGGCTCGCAACCCCTGTGGACCTACCTATTGTATGTTGTTGCCTCTGGCAGGCGGCGCGCGGCCTGCCCCCCCCGGGGGGGCGGGGCGGGCGTCCCTGCCGGCGGCGGCCCCCTTCTAAACACACCTAACGTCCTAACGAGCGTCTGAGTCGGATTCTAAATCCAAGCAAAACTTTCAACAACGGATCTCTTGGCTCTGGCATCGATGAAGAACGCAGCGAAATGCGATAAGTAATGCGAATTGCAGAATTCCGCGAGTCATCGAATCTTTGAACGCACATTGCGCCTGCCAGTATTCTGGCAGGCATGCCTGTCCGAGCGTCATTACACCCCTCAGCGCGCCTCCGTGCTGGTGTTGGGGCTCTCCCGCGC…	Fungi	Ascomycota	Sordariomycetes	Microascales	Ceratocystidaceae	Ophiostoma	manitobense	UNITE		CATTATGATATTACAAACCACGAGTCTCGGCTCGCAACCCCTGTGGACCTACCTATTGTATGTTGTTGCCTCTGGCAGGCGGCGCGCGGCCTGCCCCCCCCGGGGGGGCGGGGCGGGCGTCCCTGCCGGCGGCGGCCCCCTTCTAAACACACCTAACGTCCTAACGAGCGTCTGAGTCGGATTCTAAATCCAAGCA	AAACTTTCAACAACGGATCTCTTGGCTCTGGCATCGATGAAGAACGCAGCGAAATGCGATAAGTAATGCGAATTGCAGAATTCCGCGAGTCATCGAATCTTTGAACGCACATTGCGCCTGCCAGTATTCTGGCAGGCATGCCTGTCCGAGCGTCATTA	CACCCCTCAGCGCGCCTCCGTGCTGGTGTTGGGGCTCTCCCGCGCACACCGCCGGGAGGCCCCTAAAGCGAGTGGCGGGCCGGCTGGGATTGGCACCGAGCGCAGTAAGCACTTGCGACCGCTCGGGACCCCCGGCGAGGCCCTGCCGTCAAAACGCAGAGAACCTTCTCTACATTTTTAGGTT		CATTATGATATTACAAACCACGAGTCTCGGCTCGCAACCCCTGTGGACCTACCTATTGTATGTTGTTGCCTCTGGCAGGCGGCGCGCGGCCTGCCCCCCCCGGGGGGGCGGGGCGGGCGTCCCTGCCGGCGGCGGCCCCCTTCTAAACACACCTAACGTCCTAACGAGCGTCTGAGTCGGATTCTAAATCCAAGCAAAACTTTCAACAACGGATCTCTTGGCTCTGGCATCGATGAAGAACGCAGCGAAATGCGATAAGTAATGCGAATTGCAGAATTCCGCGAGTCATCGAATCTTTGAACGCACATTGCGCCTGCCAGTATTCTGGCAGGCATGCCTGTCCGAGCGTCATTACACCCCTCAGCGCGCCTCCGTGCTGGTGTTGGGGCTCTCCCGCGC…	AAACTTTCAACAACGGATCTCTTGGCTCTGGCATCGATGAAGAACGCAGCGAAATGCGATAAGTAATGCGAATTGCAGAATTCCGCGAGTCATCGAATCTTTGAACGCACATTGCGCCTGCCAGTATTCTGGCAGGCATGCCTGTCCGAGCGTCATTACACCCCTCAGCGCGCCTCCGTGCTGGTGTTGGGGCTCTCCCGCGCACACCGCCGGGAGGCCCCTAAAGCGAGTGGCGGGCCGGCTGGGATTGGCACCGAGCGCAGTAAGCACTTGCGACCGCTCGGGACCCCCGGCGAGGCCCTGCCGTCAAAACGCAGAGAACCTTCTCTACATTTTTAGGTT
Included	SH1196115.10FU_AB048682_reps	k__Fungi;p__Glomeromycota;c__Glomeromycetes;o__Archaeosporales;f__Ambisporaceae;g__Ambispora;s__callosa;sh_SH1196115.10FU_AB048682_reps	TCATTAGAAAAGTACGGGGGAGACGTTGCTCTCGTTTCTTGGGAAGCGGGACGACGTTTCCTTTTAGTATCCAAACTCTAAAAATTTATTTGTTTCGGAGTCTGGCATACATTTGTATGCTAGATTCAAAAAAAAAAATGAAAAAACTTTCAACAATGGATCTCTTGGCTCTTGCATCGATGAAGAACGCAGTGAAGTGCGGTATGTAGTGTGAATTGCAGAATTCCGTGAATCATCGAATCTTTGAACGCATATTGCACTCTCTGGTATTCCGGAGAGTATGCCTATTTGAGGGTCATTTGAAATAAAATAAATTCTAAGATTTCTTGGAATTAAAAATGGGTCGTCCAGTTTTTGTGGTCGCCTAAAATGCAAGACAAGCTCATTTCTTGGGTTGCG…	Fungi	Glomeromycota	Glomeromycetes	Archaeosporales	Ambisporaceae	Ambispora	callosa	UNITE		TCATTAGAAAAGTACGGGGGAGACGTTGCTCTCGTTTCTTGGGAAGCGGGACGACGTTTCCTTTTAGTATCCAAACTCTAAAAATTTATTTGTTTCGGAGTCTGGCATACATTTGTATGCTAGATTCAAAAAAAAAAATGAAA	AAACTTTCAACAATGGATCTCTTGGCTCTTGCATCGATGAAGAACGCAGTGAAGTGCGGTATGTAGTGTGAATTGCAGAATTCCGTGAATCATCGAATCTTTGAACGCATATTGCACTCTCTGGTATTCCGGAGAGTATGCCTATTTGAGGGTCATTT	GAAATAAAATAAATTCTAAGATTTCTTGGAATTAAAAATGGGTCGTCCAGTTTTTGTGGTCGCCTAAAATGCAAGACAAGCTCATTTCTTGGGTTGCGTGATACTTTCAGTTACCTCGTGACTTAACCAGGAATTTTCGAGCGTGTTGAGAATTTCACGAGATAAATTCTATTTATCTCGTGCGAAATAGAAATTGAATCATGAT		TCATTAGAAAAGTACGGGGGAGACGTTGCTCTCGTTTCTTGGGAAGCGGGACGACGTTTCCTTTTAGTATCCAAACTCTAAAAATTTATTTGTTTCGGAGTCTGGCATACATTTGTATGCTAGATTCAAAAAAAAAAATGAAAAAACTTTCAACAATGGATCTCTTGGCTCTTGCATCGATGAAGAACGCAGTGAAGTGCGGTATGTAGTGTGAATTGCAGAATTCCGTGAATCATCGAATCTTTGAACGCATATTGCACTCTCTGGTATTCCGGAGAGTATGCCTATTTGAGGGTCATTTGAAATAAAATAAATTCTAAGATTTCTTGGAATTAAAAATGGGTCGTCCAGTTTTTGTGGTCGCCTAAAATGCAAGACAAGCTCATTTCTTGGGTTGCG…	AAACTTTCAACAATGGATCTCTTGGCTCTTGCATCGATGAAGAACGCAGTGAAGTGCGGTATGTAGTGTGAATTGCAGAATTCCGTGAATCATCGAATCTTTGAACGCATATTGCACTCTCTGGTATTCCGGAGAGTATGCCTATTTGAGGGTCATTTGAAATAAAATAAATTCTAAGATTTCTTGGAATTAAAAATGGGTCGTCCAGTTTTTGTGGTCGCCTAAAATGCAAGACAAGCTCATTTCTTGGGTTGCGTGATACTTTCAGTTACCTCGTGACTTAACCAGGAATTTTCGAGCGTGTTGAGAATTTCACGAGATAAATTCTATTTATCTCGTGCGAAATAGAAATTGAATCATGAT
Included	SH1196162.10FU_AJ315833_refs	k__Fungi;p__Ascomycota;c__Eurotiomycetes;o__Onygenales;f__Gymnoascaceae;g__Arachniotus;s__littoralis;sh_SH1196162.10FU_AJ315833_refs	GTCTCCGCGGAAGGATATTACATGTGTCGGCATGGCGGCCTCCGGGTCGCCCGCTACTGACCACCCTTGTCTACCTAACCAATGTTGCTTCGGCAGGCCGGGTTTCTCTCCCTGACTCAGGGGGCTGTTTACCCGCCTGGGGTCTGGCTTAACCGCCGCCCGGGACAGTGCCTGCCGGGGGATTAGTTGAAACTCTTGCTGATCAGTGATAACTCTGAGTCTTTACTTAATAGTTAAAACTTTCAACAACGGATCTCTTGGTTCCAGCATCGATGAAGAACGCAGCGAAATGCGATAAGTAATGTGAATTGCAGAATTCCGTGAATCATCGAATCTTTGAACGCACATTGCGCCCTCTGGTATTCCGGGGGGCATGCCTGTCCGAGCGTCATTTACACA…	Fungi	Ascomycota	Eurotiomycetes	Onygenales	Gymnoascaceae	Arachniotus	littoralis	UNITE		GTCTCCGCGGAAGGATATTACATGTGTCGGCATGGCGGCCTCCGGGTCGCCCGCTACTGACCACCCTTGTCTACCTAACCAATGTTGCTTCGGCAGGCCGGGTTTCTCTCCCTGACTCAGGGGGCTGTTTACCCGCCTGGGGTCTGGCTTAACCGCCGCCCGGGACAGTGCCTGCCGGGGGATTAGTTGAAACTCTTGCTGATCAGTGATAACTCTGAGTCTTTACTTAATAGTTA	AAACTTTCAACAACGGATCTCTTGGTTCCAGCATCGATGAAGAACGCAGCGAAATGCGATAAGTAATGTGAATTGCAGAATTCCGTGAATCATCGAATCTTTGAACGCACATTGCGCCCTCTGGTATTCCGGGGGGCATGCCTGTCCGAGCGTCATTT	ACACAAATCAAGCGCGGCTTGTGTGTTGGGCCCTCGTCCCTTGTAAGGACGTGCCCGAAACGCAGTGGCGGCGTCGCGGTTATCCGACCAGCCAGAGTGTATGGGGTTTCATCACGCACTCCAGGCCCAGGACCGGCGCCAGTCGACCTTTCATTTCTCA	AGGTGACCTCGGATCAGGTACGTAACC	GTCTCCGCGGAAGGATATTACATGTGTCGGCATGGCGGCCTCCGGGTCGCCCGCTACTGACCACCCTTGTCTACCTAACCAATGTTGCTTCGGCAGGCCGGGTTTCTCTCCCTGACTCAGGGGGCTGTTTACCCGCCTGGGGTCTGGCTTAACCGCCGCCCGGGACAGTGCCTGCCGGGGGATTAGTTGAAACTCTTGCTGATCAGTGATAACTCTGAGTCTTTACTTAATAGTTAAAACTTTCAACAACGGATCTCTTGGTTCCAGCATCGATGAAGAACGCAGCGAAATGCGATAAGTAATGTGAATTGCAGAATTCCGTGAATCATCGAATCTTTGAACGCACATTGCGCCCTCTGGTATTCCGGGGGGCATGCCTGTCCGAGCGTCATTTACACA…	AAACTTTCAACAACGGATCTCTTGGTTCCAGCATCGATGAAGAACGCAGCGAAATGCGATAAGTAATGTGAATTGCAGAATTCCGTGAATCATCGAATCTTTGAACGCACATTGCGCCCTCTGGTATTCCGGGGGGCATGCCTGTCCGAGCGTCATTTACACAAATCAAGCGCGGCTTGTGTGTTGGGCCCTCGTCCCTTGTAAGGACGTGCCCGAAACGCAGTGGCGGCGTCGCGGTTATCCGACCAGCCAGAGTGTATGGGGTTTCATCACGCACTCCAGGCCCAGGACCGGCGCCAGTCGACCTTTCATTTCTCA
Included	SH1196773.10FU_KT155847_reps	k__Fungi;p__Ascomycota;c__Eurotiomycetes;o__Onygenales;f__Arthrodermataceae;g__Arthroderma;s__pannicola;sh_SH1196773.10FU_KT155847_reps	CATTACAGTGTCTTGGAGGCCGGCTCCCGCGGCTCCGTCCCCCTCTCCGGGGGCGGAGTGGTAGGGGCCCGCGCCCCCTCCACACGTGTCTACTACACTCCGTTGCCTTGGTGGGTCTGCCCTCGTGGCTGCCGGGGGTCGCCGCTGGCGCCCCGGGCCCGTACCCACCGATGGACACCCTGAACTCTTTTGAATTCTAGTATCGTCTGAGCGTTTATGCAAATTAAACAAAACTTTCAACAATGGATCTCTTGGTTCTGGCATCGATGAAGAACGCAGCGAAATGCGATAAGTAATGTGAATTGCAGAATTCCGTGAATCATCGAATCTTTGAACGCACATTGCGCCCTCTGGTATTCCGGGGGGCATGCCTGTTCGAGCGTCATTGCAACCCCTCAA…	Fungi	Ascomycota	Eurotiomycetes	Onygenales	Arthrodermataceae	Arthroderma	pannicola	UNITE		CATTACAGTGTCTTGGAGGCCGGCTCCCGCGGCTCCGTCCCCCTCTCCGGGGGCGGAGTGGTAGGGGCCCGCGCCCCCTCCACACGTGTCTACTACACTCCGTTGCCTTGGTGGGTCTGCCCTCGTGGCTGCCGGGGGTCGCCGCTGGCGCCCCGGGCCCGTACCCACCGATGGACACCCTGAACTCTTTTGAATTCTAGTATCGTCTGAGCGTTTATGCAAATTAAACA	AAACTTTCAACAATGGATCTCTTGGTTCTGGCATCGATGAAGAACGCAGCGAAATGCGATAAGTAATGTGAATTGCAGAATTCCGTGAATCATCGAATCTTTGAACGCACATTGCGCCCTCTGGTATTCCGGGGGGCATGCCTGTTCGAGCGTCATTG	CAACCCCTCAAGCGCGGCTTGTGTGTTGGGCCTGCGTCCCCCGTGGACGGGCCTGAAATGCAGTGGCAGCACCGAGATATGGTGTCTGAGTGTATGGGCTTCTGATCATCACTCCATAGACCCGATCGGCGCTGGTTCTCAAAACCCCATGGTGCCCTGTGTGCCCATTCTCGTTTTGACC		CATTACAGTGTCTTGGAGGCCGGCTCCCGCGGCTCCGTCCCCCTCTCCGGGGGCGGAGTGGTAGGGGCCCGCGCCCCCTCCACACGTGTCTACTACACTCCGTTGCCTTGGTGGGTCTGCCCTCGTGGCTGCCGGGGGTCGCCGCTGGCGCCCCGGGCCCGTACCCACCGATGGACACCCTGAACTCTTTTGAATTCTAGTATCGTCTGAGCGTTTATGCAAATTAAACAAAACTTTCAACAATGGATCTCTTGGTTCTGGCATCGATGAAGAACGCAGCGAAATGCGATAAGTAATGTGAATTGCAGAATTCCGTGAATCATCGAATCTTTGAACGCACATTGCGCCCTCTGGTATTCCGGGGGGCATGCCTGTTCGAGCGTCATTGCAACCCCTCAA…	AAACTTTCAACAATGGATCTCTTGGTTCTGGCATCGATGAAGAACGCAGCGAAATGCGATAAGTAATGTGAATTGCAGAATTCCGTGAATCATCGAATCTTTGAACGCACATTGCGCCCTCTGGTATTCCGGGGGGCATGCCTGTTCGAGCGTCATTGCAACCCCTCAAGCGCGGCTTGTGTGTTGGGCCTGCGTCCCCCGTGGACGGGCCTGAAATGCAGTGGCAGCACCGAGATATGGTGTCTGAGTGTATGGGCTTCTGATCATCACTCCATAGACCCGATCGGCGCTGGTTCTCAAAACCCCATGGTGCCCTGTGTGCCCATTCTCGTTTTGACC
Included	SH1196800.10FU_KY660541_reps	k__Fungi;p__Ascomycota;c__Sordariomycetes;o__Xylariales;f__Xylariaceae;g__Kretzschmaria;s__zonata;sh_SH1196800.10FU_KY660541_reps	AAGAGTTTCTAAAAAAGAACTCCCAAACCCATGTGAACTTACCTTCTGTTGCCTCGGCAGGCAGGTTTGCGCCTGTTACCTCGTAGGACCCTATCCTGTGTAAGATTTTACCCGGAGAGACCTTACCCGGTAGAGACGCGGGCCTACCTGCCGGTGGCCTAGAAAAATAAAAATTCTGGTTTTTTTTAATGGTATTCTGATGAGTAGAGAAAATTTAAGTTAAAAACTTTCAACAACGGATCTCTTGGTTCTGGCATCGATGAAGAACGCAGCGAAATGCGATAAGTAATGTGAATTGCAGAATTCAGTGAATCATCGAATCTTTGAACGCACATTGCGCCCATTAGTATTCTAGTGGGCATGCCTGTTCGAGCGTCATTTCAACCCTTAAGCCTTCTG…	Fungi	Ascomycota	Sordariomycetes	Xylariales	Xylariaceae	Kretzschmaria	zonata	UNITE		AAGAGTTTCTAAAAAAGAACTCCCAAACCCATGTGAACTTACCTTCTGTTGCCTCGGCAGGCAGGTTTGCGCCTGTTACCTCGTAGGACCCTATCCTGTGTAAGATTTTACCCGGAGAGACCTTACCCGGTAGAGACGCGGGCCTACCTGCCGGTGGCCTAGAAAAATAAAAATTCTGGTTTTTTTTAATGGTATTCTGATGAGTAGAGAAAATTTAAGTTAA	AAACTTTCAACAACGGATCTCTTGGTTCTGGCATCGATGAAGAACGCAGCGAAATGCGATAAGTAATGTGAATTGCAGAATTCAGTGAATCATCGAATCTTTGAACGCACATTGCGCCCATTAGTATTCTAGTGGGCATGCCTGTTCGAGCGTCATTT	CAACCCTTAAGCCTTCTGTTGCTTAGTGTTGAGAGCCTACAGCTTTCTGCCGTAGCTCTTTAAAGATAGTGGCGGAGTCGGTTTATACTCTAGACGTAGTAGATTCTATCTCGCCTATAGATGAGCCGGTCTTCTGCCGTAAACTATATATAACTTTCTTATAAG		AAGAGTTTCTAAAAAAGAACTCCCAAACCCATGTGAACTTACCTTCTGTTGCCTCGGCAGGCAGGTTTGCGCCTGTTACCTCGTAGGACCCTATCCTGTGTAAGATTTTACCCGGAGAGACCTTACCCGGTAGAGACGCGGGCCTACCTGCCGGTGGCCTAGAAAAATAAAAATTCTGGTTTTTTTTAATGGTATTCTGATGAGTAGAGAAAATTTAAGTTAAAAACTTTCAACAACGGATCTCTTGGTTCTGGCATCGATGAAGAACGCAGCGAAATGCGATAAGTAATGTGAATTGCAGAATTCAGTGAATCATCGAATCTTTGAACGCACATTGCGCCCATTAGTATTCTAGTGGGCATGCCTGTTCGAGCGTCATTTCAACCCTTAAGCCTTCTG…	AAACTTTCAACAACGGATCTCTTGGTTCTGGCATCGATGAAGAACGCAGCGAAATGCGATAAGTAATGTGAATTGCAGAATTCAGTGAATCATCGAATCTTTGAACGCACATTGCGCCCATTAGTATTCTAGTGGGCATGCCTGTTCGAGCGTCATTTCAACCCTTAAGCCTTCTGTTGCTTAGTGTTGAGAGCCTACAGCTTTCTGCCGTAGCTCTTTAAAGATAGTGGCGGAGTCGGTTTATACTCTAGACGTAGTAGATTCTATCTCGCCTATAGATGAGCCGGTCTTCTGCCGTAAACTATATATAACTTTCTTATAAG
Included	SH1196805.10FU_OQ872110_reps	k__Fungi;p__Ascomycota;c__Sordariomycetes;o__Xylariales;f__Xylariaceae;g__Xylosphaera;s__hyperythra;sh_SH1196805.10FU_OQ872110_reps	TAGAGTTATCATAACTCCTAAACCCATGTGAACTTACCTTCTGTTGCCTCGGCAGGTCGCGTTTACCCAGTAAGACCCTACCCTATAATGCCTTACCCTGTAAGGCATTACCCGGGGAGACTTACCCGGTACTCGCGGTATAGCTTGCCGGTGGCCTACGAAATTCTGTTTATTTATGTTACTCTGAATCTATTACTTAATAAGTTAAAAACTTTCAACAACGGATCTCTTGGTTCTGGCATCGATGAAGAACGCAGCGAAATGCGATAAATAATGTGAATTGCAGAATTCAGTGAATCATCGAGTTTTTGAACGCACATTGCGCCCATTAGTATTCTAGTGGGCATGCCTGTTCGAGCGTCATTTCAACCCTTAAGCCTCTGTTGCTTAGTGTTGGGA…	Fungi	Ascomycota	Sordariomycetes	Xylariales	Xylariaceae	Xylosphaera	hyperythra	UNITE		TAGAGTTATCATAACTCCTAAACCCATGTGAACTTACCTTCTGTTGCCTCGGCAGGTCGCGTTTACCCAGTAAGACCCTACCCTATAATGCCTTACCCTGTAAGGCATTACCCGGGGAGACTTACCCGGTACTCGCGGTATAGCTTGCCGGTGGCCTACGAAATTCTGTTTATTTATGTTACTCTGAATCTATTACTTAATAAGTTAA	AAACTTTCAACAACGGATCTCTTGGTTCTGGCATCGATGAAGAACGCAGCGAAATGCGATAAATAATGTGAATTGCAGAATTCAGTGAATCATCGAGTTTTTGAACGCACATTGCGCCCATTAGTATTCTAGTGGGCATGCCTGTTCGAGCGTCATTT	CAACCCTTAAGCCTCTGTTGCTTAGTGTTGGGAGCCTACAGCCTCTGTAGCTCCTCGAAGTTAGTGGCGGAGTCGGCTTACACTCTAGACGTAGTAGATTTTATCTCGCCTATAGATGAGCCGGTCCCTTGCCGTAAAACCCCCTAATTTTACAAG		TAGAGTTATCATAACTCCTAAACCCATGTGAACTTACCTTCTGTTGCCTCGGCAGGTCGCGTTTACCCAGTAAGACCCTACCCTATAATGCCTTACCCTGTAAGGCATTACCCGGGGAGACTTACCCGGTACTCGCGGTATAGCTTGCCGGTGGCCTACGAAATTCTGTTTATTTATGTTACTCTGAATCTATTACTTAATAAGTTAAAAACTTTCAACAACGGATCTCTTGGTTCTGGCATCGATGAAGAACGCAGCGAAATGCGATAAATAATGTGAATTGCAGAATTCAGTGAATCATCGAGTTTTTGAACGCACATTGCGCCCATTAGTATTCTAGTGGGCATGCCTGTTCGAGCGTCATTTCAACCCTTAAGCCTCTGTTGCTTAGTGTTGGGA…	AAACTTTCAACAACGGATCTCTTGGTTCTGGCATCGATGAAGAACGCAGCGAAATGCGATAAATAATGTGAATTGCAGAATTCAGTGAATCATCGAGTTTTTGAACGCACATTGCGCCCATTAGTATTCTAGTGGGCATGCCTGTTCGAGCGTCATTTCAACCCTTAAGCCTCTGTTGCTTAGTGTTGGGAGCCTACAGCCTCTGTAGCTCCTCGAAGTTAGTGGCGGAGTCGGCTTACACTCTAGACGTAGTAGATTTTATCTCGCCTATAGATGAGCCGGTCCCTTGCCGTAAAACCCCCTAATTTTACAAG
Included	SH1197849.10FU_LC642034_refs	k__Fungi;p__Basidiomycota;c__Agaricomycetes;o__Cantharellales;f__Hydnaceae;g__Sistotrema;s__chloroporum;sh_SH1197849.10FU_LC642034_refs	TCGAATTACAGAGGATTGATGCTGACAGTCTTAACTGTATGTGCTCATTCTCCTAATCCACTTTACACTTGTGCACATATAACTTTTGAAGGGGAGGGGTAGGACCTACCTTCGAAATTTACAAGCTCTTGTTTGTGATTATGAATGTTTTGACTGCCGTAAGGCAAAATTTGATACAACTTTTAACAACGGATCTCTTGGCTCTCGCATCGATGAAGAACGCAGCGAAATGCGATAAGTAATGTGAATTGCAGAATTCAGTGAATCATCGAATCTTTGAACGCACCTTGCGCTCCCTGGTATTCCGGGGAGTACGCCTGTTCGAGTGTCATGAAACTCTCAAACAAGATAGATTTGTTTCTGTCTCCGTTTGGATTTGGACTTTGCTGTGTCAATGCA…	Fungi	Basidiomycota	Agaricomycetes	Cantharellales	Hydnaceae	Sistotrema	chloroporum	UNITE		TCGAATTACAGAGGATTGATGCTGACAGTCTTAACTGTATGTGCTCATTCTCCTAATCCACTTTACACTTGTGCACATATAACTTTTGAAGGGGAGGGGTAGGACCTACCTTCGAAATTTACAAGCTCTTGTTTGTGATTATGAATGTTTTGACTGCCGTAAGGCAAAATTTGATA	CAACTTTTAACAACGGATCTCTTGGCTCTCGCATCGATGAAGAACGCAGCGAAATGCGATAAGTAATGTGAATTGCAGAATTCAGTGAATCATCGAATCTTTGAACGCACCTTGCGCTCCCTGGTATTCCGGGGAGTACGCCTGTTCGAGTGTCATGA	AACTCTCAAACAAGATAGATTTGTTTCTGTCTCCGTTTGGATTTGGACTTTGCTGTGTCAATGCAGCTAGTCTTAAATGCATTAGCTGATCCTGATGAAAGTTTGGTTCTACTCAGCGTGGTAATTATCTAACGCTGAGGACAGTCTGTCTAGACTGGCCAGGCTCTCTTTGGATTGCTTCTAATCATCTTGGGATAATTGTTTAATA		TCGAATTACAGAGGATTGATGCTGACAGTCTTAACTGTATGTGCTCATTCTCCTAATCCACTTTACACTTGTGCACATATAACTTTTGAAGGGGAGGGGTAGGACCTACCTTCGAAATTTACAAGCTCTTGTTTGTGATTATGAATGTTTTGACTGCCGTAAGGCAAAATTTGATACAACTTTTAACAACGGATCTCTTGGCTCTCGCATCGATGAAGAACGCAGCGAAATGCGATAAGTAATGTGAATTGCAGAATTCAGTGAATCATCGAATCTTTGAACGCACCTTGCGCTCCCTGGTATTCCGGGGAGTACGCCTGTTCGAGTGTCATGAAACTCTCAAACAAGATAGATTTGTTTCTGTCTCCGTTTGGATTTGGACTTTGCTGTGTCAATGCA…	CAACTTTTAACAACGGATCTCTTGGCTCTCGCATCGATGAAGAACGCAGCGAAATGCGATAAGTAATGTGAATTGCAGAATTCAGTGAATCATCGAATCTTTGAACGCACCTTGCGCTCCCTGGTATTCCGGGGAGTACGCCTGTTCGAGTGTCATGAAACTCTCAAACAAGATAGATTTGTTTCTGTCTCCGTTTGGATTTGGACTTTGCTGTGTCAATGCAGCTAGTCTTAAATGCATTAGCTGATCCTGATGAAAGTTTGGTTCTACTCAGCGTGGTAATTATCTAACGCTGAGGACAGTCTGTCTAGACTGGCCAGGCTCTCTTTGGATTGCTTCTAATCATCTTGGGATAATTGTTTAATA
Included	SH1198111.10FU_MK499352_reps	k__Fungi;p__Ascomycota;c__Lecanoromycetes;o__Teloschistales;f__Letrouitiaceae;g__Letrouitia;s__transgressa;sh_SH1198111.10FU_MK499352_reps	CCGAGAGGGGCTCACGCCCCGGGGGCCTGCCCCCAACTCTCTACCCGATGTGTACCCTATCGTTGTTGCTTTGGCGAGTTTTGCAGGCTAAGTGAACCATGCCTCGCCGGACGCCTTTTAAAAGCTGTCGATTTTGAACCAGTGGCTGTCAGCGATTCATTGCAATTATCCAAAACTTTCAACAACGGATCTCTTGGTTCTGGCATCGATGAAGAACGCAGCGAAATGCGATAAGTAATGTGAATTGCAGAATTCAGTGAATCATCGAATCTTTGAACGCATATTGCGCCCTTTGGAAATTCCTTAGGGCATGCCTGTTCGAGCGTCATTAACACCTTCAAGTATTACTTGGTACTGGGCCGTTGCTTCCCCGAAGCATGCCTGAAACGCAGTGGGAAC…	Fungi	Ascomycota	Lecanoromycetes	Teloschistales	Letrouitiaceae	Letrouitia	transgressa	UNITE		CCGAGAGGGGCTCACGCCCCGGGGGCCTGCCCCCAACTCTCTACCCGATGTGTACCCTATCGTTGTTGCTTTGGCGAGTTTTGCAGGCTAAGTGAACCATGCCTCGCCGGACGCCTTTTAAAAGCTGTCGATTTTGAACCAGTGGCTGTCAGCGATTCATTGCAATTATCCA	AAACTTTCAACAACGGATCTCTTGGTTCTGGCATCGATGAAGAACGCAGCGAAATGCGATAAGTAATGTGAATTGCAGAATTCAGTGAATCATCGAATCTTTGAACGCATATTGCGCCCTTTGGAAATTCCTTAGGGCATGCCTGTTCGAGCGTCATTA	ACACCTTCAAGTATTACTTGGTACTGGGCCGTTGCTTCCCCGAAGCATGCCTGAAACGCAGTGGGAACCCGGCGCGGGCTTCAAGCGTAGTGAAGCCTATATTCGCTTTCGAAGGCTCCGCCCGGGGTATCTCAGTACCTAGAAGCTCCATCTA		CCGAGAGGGGCTCACGCCCCGGGGGCCTGCCCCCAACTCTCTACCCGATGTGTACCCTATCGTTGTTGCTTTGGCGAGTTTTGCAGGCTAAGTGAACCATGCCTCGCCGGACGCCTTTTAAAAGCTGTCGATTTTGAACCAGTGGCTGTCAGCGATTCATTGCAATTATCCAAAACTTTCAACAACGGATCTCTTGGTTCTGGCATCGATGAAGAACGCAGCGAAATGCGATAAGTAATGTGAATTGCAGAATTCAGTGAATCATCGAATCTTTGAACGCATATTGCGCCCTTTGGAAATTCCTTAGGGCATGCCTGTTCGAGCGTCATTAACACCTTCAAGTATTACTTGGTACTGGGCCGTTGCTTCCCCGAAGCATGCCTGAAACGCAGTGGGAAC…	AAACTTTCAACAACGGATCTCTTGGTTCTGGCATCGATGAAGAACGCAGCGAAATGCGATAAGTAATGTGAATTGCAGAATTCAGTGAATCATCGAATCTTTGAACGCATATTGCGCCCTTTGGAAATTCCTTAGGGCATGCCTGTTCGAGCGTCATTAACACCTTCAAGTATTACTTGGTACTGGGCCGTTGCTTCCCCGAAGCATGCCTGAAACGCAGTGGGAACCCGGCGCGGGCTTCAAGCGTAGTGAAGCCTATATTCGCTTTCGAAGGCTCCGCCCGGGGTATCTCAGTACCTAGAAGCTCCATCTA
Included	SH1198046.10FU_MK412509_reps	k__Fungi;p__Ascomycota;c__Lecanoromycetes;o__Lecanorales;f__Ramalinaceae;g__Phyllopsora;s__breviuscula;sh_SH1198046.10FU_MK412509_reps	CAGAGAGGAGTTTCGCGCTCCAGAGGGCTTCGGCCTTTACCTCTATACCCTATGTTTACATTTTCCCTTCCGTTGCTTTGGCTGGCCTTGGGGTTAAGCCCATACCGCCCCGCCGGTGAGCGCTCGCCTGAAGCTTTCTACCAAACTCGGTACAACTGCTAGCGTCTGAGGTTTTTTTTGCGGTATAGAAACTGGAAAACTTTCAACAACGGATCTCTTGGTTCTGGCATCGATGAAGAACGCAGCGAAATGCGAAAAGTAATGTGAATTGCAGAATTCAGCGAATCATCGAATCTTTGAACGCACATTGCGCCCTCTGGTATTCCGGAGGGCATGCCTGTTCGAGCGTCATTGCAAGCTTCAAGCGTAGCTTGGTGTTGGGCCTCTGCCCACGGGGCG…	Fungi	Ascomycota	Lecanoromycetes	Lecanorales	Ramalinaceae	Phyllopsora	breviuscula	UNITE		CAGAGAGGAGTTTCGCGCTCCAGAGGGCTTCGGCCTTTACCTCTATACCCTATGTTTACATTTTCCCTTCCGTTGCTTTGGCTGGCCTTGGGGTTAAGCCCATACCGCCCCGCCGGTGAGCGCTCGCCTGAAGCTTTCTACCAAACTCGGTACAACTGCTAGCGTCTGAGGTTTTTTTTGCGGTATAGAAACTGGA	AAACTTTCAACAACGGATCTCTTGGTTCTGGCATCGATGAAGAACGCAGCGAAATGCGAAAAGTAATGTGAATTGCAGAATTCAGCGAATCATCGAATCTTTGAACGCACATTGCGCCCTCTGGTATTCCGGAGGGCATGCCTGTTCGAGCGTCATTG	CAAGCTTCAAGCGTAGCTTGGTGTTGGGCCTCTGCCCACGGGGCGGGCCTGCAAAGAATCGGCGGCTCGGTGCGACTTTGAGCGTAGTGAAATCTCTCCCCCGCTCTGAAAGCCTCGCGCCGCGTTTGCTTTCGTCCTTTCATTATA		CAGAGAGGAGTTTCGCGCTCCAGAGGGCTTCGGCCTTTACCTCTATACCCTATGTTTACATTTTCCCTTCCGTTGCTTTGGCTGGCCTTGGGGTTAAGCCCATACCGCCCCGCCGGTGAGCGCTCGCCTGAAGCTTTCTACCAAACTCGGTACAACTGCTAGCGTCTGAGGTTTTTTTTGCGGTATAGAAACTGGAAAACTTTCAACAACGGATCTCTTGGTTCTGGCATCGATGAAGAACGCAGCGAAATGCGAAAAGTAATGTGAATTGCAGAATTCAGCGAATCATCGAATCTTTGAACGCACATTGCGCCCTCTGGTATTCCGGAGGGCATGCCTGTTCGAGCGTCATTGCAAGCTTCAAGCGTAGCTTGGTGTTGGGCCTCTGCCCACGGGGCG…	AAACTTTCAACAACGGATCTCTTGGTTCTGGCATCGATGAAGAACGCAGCGAAATGCGAAAAGTAATGTGAATTGCAGAATTCAGCGAATCATCGAATCTTTGAACGCACATTGCGCCCTCTGGTATTCCGGAGGGCATGCCTGTTCGAGCGTCATTGCAAGCTTCAAGCGTAGCTTGGTGTTGGGCCTCTGCCCACGGGGCGGGCCTGCAAAGAATCGGCGGCTCGGTGCGACTTTGAGCGTAGTGAAATCTCTCCCCCGCTCTGAAAGCCTCGCGCCGCGTTTGCTTTCGTCCTTTCATTATA
Included	SH1198172.10FU_UDB0781054_reps	k__Fungi;p__Ascomycota;c__Leotiomycetes;o__Helotiales;f__Helotiales incertae sedis;g__Caesiodiscus;s__populicola;sh_SH1198172.10FU_UDB0781054_reps	CAGAGATTGAGGCCTATCGGTGCGAAGCTGATAGGTTTCCGACCTATTAGGGTCATCTCTCCACCCGTGAATACATCTTCTCCTGTTGCCTTGGCGGGGACGCCCGCCGCGAGGCCCTAAACTCTGAATTTTAGTGTCGTCCGAGTCCTATTTAATCGTTAAAACTTTCAACAACGGATCTCTTGGTTCTGGCATCGATGAAGAACGCAGCGAAATGCGATAAGTAATGTGAATTGCAGAATTCAGTGAATCATCAAATCTTTGAACGCACATTGCGCCCCTTGGTATTCCGGGGGGCATGCCTGTTCGAGCGTCATTTACCCCATCAAGCCCGGCTTGGTATTGGGCGTCGCGACCCGCGTGCCTTGAACATAGCGGCGGTGTGATCAGGTCCCCAGC…	Fungi	Ascomycota	Leotiomycetes	Helotiales	Helotiales incertae sedis	Caesiodiscus	populicola	UNITE		CAGAGATTGAGGCCTATCGGTGCGAAGCTGATAGGTTTCCGACCTATTAGGGTCATCTCTCCACCCGTGAATACATCTTCTCCTGTTGCCTTGGCGGGGACGCCCGCCGCGAGGCCCTAAACTCTGAATTTTAGTGTCGTCCGAGTCCTATTTAATCGTTA	AAACTTTCAACAACGGATCTCTTGGTTCTGGCATCGATGAAGAACGCAGCGAAATGCGATAAGTAATGTGAATTGCAGAATTCAGTGAATCATCAAATCTTTGAACGCACATTGCGCCCCTTGGTATTCCGGGGGGCATGCCTGTTCGAGCGTCATTT	ACCCCATCAAGCCCGGCTTGGTATTGGGCGTCGCGACCCGCGTGCCTTGAACATAGCGGCGGTGTGATCAGGTCCCCAGCGTAGTAAATCTCTCGCTATGGGACCCATGAACGCTTGCCAACCTTTACCAAAA		CAGAGATTGAGGCCTATCGGTGCGAAGCTGATAGGTTTCCGACCTATTAGGGTCATCTCTCCACCCGTGAATACATCTTCTCCTGTTGCCTTGGCGGGGACGCCCGCCGCGAGGCCCTAAACTCTGAATTTTAGTGTCGTCCGAGTCCTATTTAATCGTTAAAACTTTCAACAACGGATCTCTTGGTTCTGGCATCGATGAAGAACGCAGCGAAATGCGATAAGTAATGTGAATTGCAGAATTCAGTGAATCATCAAATCTTTGAACGCACATTGCGCCCCTTGGTATTCCGGGGGGCATGCCTGTTCGAGCGTCATTTACCCCATCAAGCCCGGCTTGGTATTGGGCGTCGCGACCCGCGTGCCTTGAACATAGCGGCGGTGTGATCAGGTCCCCAGC…	AAACTTTCAACAACGGATCTCTTGGTTCTGGCATCGATGAAGAACGCAGCGAAATGCGATAAGTAATGTGAATTGCAGAATTCAGTGAATCATCAAATCTTTGAACGCACATTGCGCCCCTTGGTATTCCGGGGGGCATGCCTGTTCGAGCGTCATTTACCCCATCAAGCCCGGCTTGGTATTGGGCGTCGCGACCCGCGTGCCTTGAACATAGCGGCGGTGTGATCAGGTCCCCAGCGTAGTAAATCTCTCGCTATGGGACCCATGAACGCTTGCCAACCTTTACCAAAA
Included	SH1197925.10FU_AY756490_reps	k__Fungi;p__Ascomycota;c__Lecanoromycetes;o__Lecanorales;f__Byssolomataceae;g__Micarea;s__paratropa;sh_SH1197925.10FU_AY756490_reps	CATTAAAGAGTCGACCGATCCCCTTTGCGGGGGACGAGGTCCGCGGGTGTGGTCTGGAATTAAAACCCCAGGTCCCCGTCTCTTCACCCTTTGTCTACCTACCTTTGTTGCTTTGGCGGGCCGCTGGGTGACCTATCCACGCCCGCTCATCCTTCCCGGGAACGTTCCTACACGCTTTCCAAGCACTGGGGGTCCACCGCACCGGGGAGCGGGATAGCGTCCGCCAGGGACCCACATCACTCTGATTTTTCAACGCGGTCTGAGCCAAACACAAAACAATCAAAACTTTCAACAACGGATCTCTTGGTTCTGGCATCGATGAAGAACGCAGCGAAATGCGATAAGTAATGTGAATTGCAGAATTCAGTGAATCATCGAATCTTTGAACGCACATTGCAC…	Fungi	Ascomycota	Lecanoromycetes	Lecanorales	Byssolomataceae	Micarea	paratropa	UNITE		CATTAAAGAGTCGACCGATCCCCTTTGCGGGGGACGAGGTCCGCGGGTGTGGTCTGGAATTAAAACCCCAGGTCCCCGTCTCTTCACCCTTTGTCTACCTACCTTTGTTGCTTTGGCGGGCCGCTGGGTGACCTATCCACGCCCGCTCATCCTTCCCGGGAACGTTCCTACACGCTTTCCAAGCACTGGGGGTCCACCGCACCGGGGAGCGGGATAGCGTCCGCCAGGGACCCACATCACTCTGATTTTTCAACGCGGTCTGAGCCAAACACAAAACAATCA	AAACTTTCAACAACGGATCTCTTGGTTCTGGCATCGATGAAGAACGCAGCGAAATGCGATAAGTAATGTGAATTGCAGAATTCAGTGAATCATCGAATCTTTGAACGCACATTGCACCCCTCGGTATTCCGGGGGGTATACCTGTTCGAGCGTCATTG	CACCCCTCAAGCGTAGCTTGGTCTTGGGTTCTCGTCCCTGTGGACGTGCCTAAAGAAGATTGGCGTCCTCCGAGTGTCTGACTCAAGCGTAGTAAATCACTTTCCGCTTTGGAGACCGCTCGTCGACGAGCCATAACCCCCTCGACGACTGTCAATA	AATTGACCTCGGATCA	CATTAAAGAGTCGACCGATCCCCTTTGCGGGGGACGAGGTCCGCGGGTGTGGTCTGGAATTAAAACCCCAGGTCCCCGTCTCTTCACCCTTTGTCTACCTACCTTTGTTGCTTTGGCGGGCCGCTGGGTGACCTATCCACGCCCGCTCATCCTTCCCGGGAACGTTCCTACACGCTTTCCAAGCACTGGGGGTCCACCGCACCGGGGAGCGGGATAGCGTCCGCCAGGGACCCACATCACTCTGATTTTTCAACGCGGTCTGAGCCAAACACAAAACAATCAAAACTTTCAACAACGGATCTCTTGGTTCTGGCATCGATGAAGAACGCAGCGAAATGCGATAAGTAATGTGAATTGCAGAATTCAGTGAATCATCGAATCTTTGAACGCACATTGCAC…	AAACTTTCAACAACGGATCTCTTGGTTCTGGCATCGATGAAGAACGCAGCGAAATGCGATAAGTAATGTGAATTGCAGAATTCAGTGAATCATCGAATCTTTGAACGCACATTGCACCCCTCGGTATTCCGGGGGGTATACCTGTTCGAGCGTCATTGCACCCCTCAAGCGTAGCTTGGTCTTGGGTTCTCGTCCCTGTGGACGTGCCTAAAGAAGATTGGCGTCCTCCGAGTGTCTGACTCAAGCGTAGTAAATCACTTTCCGCTTTGGAGACCGCTCGTCGACGAGCCATAACCCCCTCGACGACTGTCAATA
Included	SH1197932.10FU_MK812097_reps	k__Fungi;p__Ascomycota;c__Lecanoromycetes;o__Hymeneliales;f__Hymeneliaceae;g__Tremolecia;s__atrata;sh_SH1197932.10FU_MK812097_reps	AAGGATCATTACCGAGATAGGGTCCCCCGGGGCCCGAACCTCCCATCCCGTGCGTACCTACCACTGTTGCTTTGGCGGATCCGTGGGGTCGCCCCCGCCGCCGGCCCCGGCCGGCGTGTGCCCCGCCAAAGGCCGTCCCAATTCGAACCTTCAAACTGTGCAGTGTCTGAAGCACCCATACAGAATAATTTTAAAAAAAACTTTCAACAACGGATCTCTTGGTTCCGGCATCGATGAAGAACGCAGCGAAATGCGATAAGTAATGTGAATTGCAGAATTCAGTGAATCATCGAATCTTTGAACGCACATTGCGCCCCCTGGCATTCCGGGGGGCATGCCTGTTCGAGCGTCATTTACACCCTCAAGCCCAGCTTGGTATTGGGTGGCTGTCCCCTCGGG…	Fungi	Ascomycota	Lecanoromycetes	Hymeneliales	Hymeneliaceae	Tremolecia	atrata	UNITE		AAGGATCATTACCGAGATAGGGTCCCCCGGGGCCCGAACCTCCCATCCCGTGCGTACCTACCACTGTTGCTTTGGCGGATCCGTGGGGTCGCCCCCGCCGCCGGCCCCGGCCGGCGTGTGCCCCGCCAAAGGCCGTCCCAATTCGAACCTTCAAACTGTGCAGTGTCTGAAGCACCCATACAGAATAATTTTAAAAA	AAACTTTCAACAACGGATCTCTTGGTTCCGGCATCGATGAAGAACGCAGCGAAATGCGATAAGTAATGTGAATTGCAGAATTCAGTGAATCATCGAATCTTTGAACGCACATTGCGCCCCCTGGCATTCCGGGGGGCATGCCTGTTCGAGCGTCATTT	ACACCCTCAAGCCCAGCTTGGTATTGGGTGGCTGTCCCCTCGGGGGCGCACCCGAAAATCAGCGGCGGCACGGCTGGTCCCCACGTGCAGTAATCTTTTTGCCGCGATGGATGGATCCGCCGGGCCCGCCAGACAATCCGCATGGCGGAAACCCCCCGGGGTCCCCCGTGCCCATCACAG		AAGGATCATTACCGAGATAGGGTCCCCCGGGGCCCGAACCTCCCATCCCGTGCGTACCTACCACTGTTGCTTTGGCGGATCCGTGGGGTCGCCCCCGCCGCCGGCCCCGGCCGGCGTGTGCCCCGCCAAAGGCCGTCCCAATTCGAACCTTCAAACTGTGCAGTGTCTGAAGCACCCATACAGAATAATTTTAAAAAAAACTTTCAACAACGGATCTCTTGGTTCCGGCATCGATGAAGAACGCAGCGAAATGCGATAAGTAATGTGAATTGCAGAATTCAGTGAATCATCGAATCTTTGAACGCACATTGCGCCCCCTGGCATTCCGGGGGGCATGCCTGTTCGAGCGTCATTTACACCCTCAAGCCCAGCTTGGTATTGGGTGGCTGTCCCCTCGGG…	AAACTTTCAACAACGGATCTCTTGGTTCCGGCATCGATGAAGAACGCAGCGAAATGCGATAAGTAATGTGAATTGCAGAATTCAGTGAATCATCGAATCTTTGAACGCACATTGCGCCCCCTGGCATTCCGGGGGGCATGCCTGTTCGAGCGTCATTTACACCCTCAAGCCCAGCTTGGTATTGGGTGGCTGTCCCCTCGGGGGCGCACCCGAAAATCAGCGGCGGCACGGCTGGTCCCCACGTGCAGTAATCTTTTTGCCGCGATGGATGGATCCGCCGGGCCCGCCAGACAATCCGCATGGCGGAAACCCCCCGGGGTCCCCCGTGCCCATCACAG
Included	SH1159079.10FU_OP642939_reps	k__Fungi;p__Basidiomycota;c__Agaricomycetes;o__Russulales;f__Russulaceae;g__Russula;s__parvovirescens;sh_SH1159079.10FU_OP642939_reps	TCGTATAACAGAGATGCCCAGGGCTGTCGCTGACCTTCACAGGTCGTGCACGCCCAAATGTGCTCTCTTATGTCCATCTCACCCCTTTGTGCATCACCGCGTGTGCCCCCCCCCTATTGGGCTTGTTCCAAAGGGGGCGGTTCACGTTTTAACACAGACACCAATTTTTAAGAGCATGTGTAGAATGTCTTACTTTTTGCGATTATGCGCAATCAATACAACTTTCAACAACGGATCTCTTGGCTCTCGCATCGATGAAGAACGCAGCGAAATGCGATACGTAATGTGAATTGCAGAATTCAGTGAATCATCGAATCTTTGAACGCACCTTGCGCCCCTTGGTATTCCGAGGGGCACACCCGTTTGAGTGTCGTGAACACCCTCAACCTTCTTGGTTTC…	Fungi	Basidiomycota	Agaricomycetes	Russulales	Russulaceae	Russula	parvovirescens	UNITE		TCGTATAACAGAGATGCCCAGGGCTGTCGCTGACCTTCACAGGTCGTGCACGCCCAAATGTGCTCTCTTATGTCCATCTCACCCCTTTGTGCATCACCGCGTGTGCCCCCCCCCTATTGGGCTTGTTCCAAAGGGGGCGGTTCACGTTTTAACACAGACACCAATTTTTAAGAGCATGTGTAGAATGTCTTACTTTTTGCGATTATGCGCAATCAATA	CAACTTTCAACAACGGATCTCTTGGCTCTCGCATCGATGAAGAACGCAGCGAAATGCGATACGTAATGTGAATTGCAGAATTCAGTGAATCATCGAATCTTTGAACGCACCTTGCGCCCCTTGGTATTCCGAGGGGCACACCCGTTTGAGTGTCGTGA	ACACCCTCAACCTTCTTGGTTTCTTGACCAGGAAGGCTTGGACTTTGGAGGTTTTCCTTGCTGGCCTTCCTTTGAAGCCAGCTCCTCCTAAATGAATTAGTGGGGCTCGCTTTGCCGATCCTTGACGTGATAAGTATGCTTCTACGTCTTGGGTTTTGAACGAACCCGCTTCGAACGGTCTTTGAACAAAGACAACGTTCGAGTTGCATTGCGACTCGAGCACAGCGAC		TCGTATAACAGAGATGCCCAGGGCTGTCGCTGACCTTCACAGGTCGTGCACGCCCAAATGTGCTCTCTTATGTCCATCTCACCCCTTTGTGCATCACCGCGTGTGCCCCCCCCCTATTGGGCTTGTTCCAAAGGGGGCGGTTCACGTTTTAACACAGACACCAATTTTTAAGAGCATGTGTAGAATGTCTTACTTTTTGCGATTATGCGCAATCAATACAACTTTCAACAACGGATCTCTTGGCTCTCGCATCGATGAAGAACGCAGCGAAATGCGATACGTAATGTGAATTGCAGAATTCAGTGAATCATCGAATCTTTGAACGCACCTTGCGCCCCTTGGTATTCCGAGGGGCACACCCGTTTGAGTGTCGTGAACACCCTCAACCTTCTTGGTTTC…	CAACTTTCAACAACGGATCTCTTGGCTCTCGCATCGATGAAGAACGCAGCGAAATGCGATACGTAATGTGAATTGCAGAATTCAGTGAATCATCGAATCTTTGAACGCACCTTGCGCCCCTTGGTATTCCGAGGGGCACACCCGTTTGAGTGTCGTGAACACCCTCAACCTTCTTGGTTTCTTGACCAGGAAGGCTTGGACTTTGGAGGTTTTCCTTGCTGGCCTTCCTTTGAAGCCAGCTCCTCCTAAATGAATTAGTGGGGCTCGCTTTGCCGATCCTTGACGTGATAAGTATGCTTCTACGTCTTGGGTTTTGAACGAACCCGCTTCGAACGGTCTTTGAACAAAGACAACGTTCGAGTTGCATTGCGACTCGAGCACAGCGAC
Included	SH1198189.10FU_JQ317477_reps	k__Fungi;p__Ascomycota;c__Dothideomycetes;o__Botryosphaeriales;f__Phyllostictaceae;g__Phyllosticta;s__capitalensis;sh_SH1198189.10FU_JQ317477_reps	CGGACGCACTTGAAGTTGAGGTGAGAACATATCTATGAAGGTAGCAGAGTATCATCTACCGCGCGGAAATGAACTTCTGACCCGTTGTGTACTCACTATGTTGCTTTGGTGGGTCGACGTGGTTCCGACCCAGGCGGCCGGCGCCCCCAGCCTTAACTGGCCAGGACGCCCGGCTAAGTGCCCGCCAGTATACAAAACTCAAGAATTCATTTTGTGAAGTCCTGATATATCATTTAATTGATTAAAACTTTCAACAACGGATCTCTTGGTTCTGGCATCGATGAAGAACGCAGCGAAATGCGATAAGTAATGTGAATTGCAGAATTCAGTGAATCATCGAATCTTTGAACGCACATTGCGCCCTCTGGTATTCCGGAGGGCATGCCTGTTCGAGCGTCA…	Fungi	Ascomycota	Dothideomycetes	Botryosphaeriales	Phyllostictaceae	Phyllosticta	capitalensis	UNITE		CGGACGCACTTGAAGTTGAGGTGAGAACATATCTATGAAGGTAGCAGAGTATCATCTACCGCGCGGAAATGAACTTCTGACCCGTTGTGTACTCACTATGTTGCTTTGGTGGGTCGACGTGGTTCCGACCCAGGCGGCCGGCGCCCCCAGCCTTAACTGGCCAGGACGCCCGGCTAAGTGCCCGCCAGTATACAAAACTCAAGAATTCATTTTGTGAAGTCCTGATATATCATTTAATTGATTA	AAACTTTCAACAACGGATCTCTTGGTTCTGGCATCGATGAAGAACGCAGCGAAATGCGATAAGTAATGTGAATTGCAGAATTCAGTGAATCATCGAATCTTTGAACGCACATTGCGCCCTCTGGTATTCCGGAGGGCATGCCTGTTCGAGCGTCATTT	CAACCCTCAAGCTCTGTTGGGTATTGGGGCAACGTCCGCTGCCGGAAGTGCCTTGAAGAACTCGGGGACGGGTTCCTACCCCCAGGCGTGTATTAAAATATCTCGCTTTGGAGTCTGGGCAACGCCGGCCGAAAAATCGACCTTGGGCTTATTTTCCAAG		CGGACGCACTTGAAGTTGAGGTGAGAACATATCTATGAAGGTAGCAGAGTATCATCTACCGCGCGGAAATGAACTTCTGACCCGTTGTGTACTCACTATGTTGCTTTGGTGGGTCGACGTGGTTCCGACCCAGGCGGCCGGCGCCCCCAGCCTTAACTGGCCAGGACGCCCGGCTAAGTGCCCGCCAGTATACAAAACTCAAGAATTCATTTTGTGAAGTCCTGATATATCATTTAATTGATTAAAACTTTCAACAACGGATCTCTTGGTTCTGGCATCGATGAAGAACGCAGCGAAATGCGATAAGTAATGTGAATTGCAGAATTCAGTGAATCATCGAATCTTTGAACGCACATTGCGCCCTCTGGTATTCCGGAGGGCATGCCTGTTCGAGCGTCA…	AAACTTTCAACAACGGATCTCTTGGTTCTGGCATCGATGAAGAACGCAGCGAAATGCGATAAGTAATGTGAATTGCAGAATTCAGTGAATCATCGAATCTTTGAACGCACATTGCGCCCTCTGGTATTCCGGAGGGCATGCCTGTTCGAGCGTCATTTCAACCCTCAAGCTCTGTTGGGTATTGGGGCAACGTCCGCTGCCGGAAGTGCCTTGAAGAACTCGGGGACGGGTTCCTACCCCCAGGCGTGTATTAAAATATCTCGCTTTGGAGTCTGGGCAACGCCGGCCGAAAAATCGACCTTGGGCTTATTTTCCAAG
Included	SH1198083.10FU_MW307744_reps	k__Fungi;p__Ascomycota;c__Lecanoromycetes;o__Lecanorales;f__Ramalinaceae;g__Eschatogonia;s__angustiloba;sh_SH1198083.10FU_MW307744_reps	TCGAGAGGAGCTTTGCGGCTCCGCGGGAGGTTCCGGCCCCCGATTCTTTCACCCGGTGATTTCGGCTACCCTTGTTGCTTTGGCGGGCCTTGGGTGTTCACCCATGCCGAGTGGTCCTCGGCGAGTGCTCGCCGGAAGCCTTCTCCCCTTCACCAGATCCACTTGCTGTCGGGAAATTGATAAAAACGATTTGAAAACTTTCAACAACGGATCTCTTGGTTCTGGCATCGATGAAGAACGCAGCGAAATGCGATAAGTAATGTGAATTGCAGAATTCAGTGAATCATCGAATTTTTGAACGCATATTGCGCCCCTCGGAATTCCGTGGGGCATGCCTGTCCGAGCGTCATTACATCCCTCAAGCGTGGCTTGGTTCTGGGCTTTCGCTCCTCGACCTGG…	Fungi	Ascomycota	Lecanoromycetes	Lecanorales	Ramalinaceae	Eschatogonia	angustiloba	UNITE		TCGAGAGGAGCTTTGCGGCTCCGCGGGAGGTTCCGGCCCCCGATTCTTTCACCCGGTGATTTCGGCTACCCTTGTTGCTTTGGCGGGCCTTGGGTGTTCACCCATGCCGAGTGGTCCTCGGCGAGTGCTCGCCGGAAGCCTTCTCCCCTTCACCAGATCCACTTGCTGTCGGGAAATTGATAAAAACGATTTGA	AAACTTTCAACAACGGATCTCTTGGTTCTGGCATCGATGAAGAACGCAGCGAAATGCGATAAGTAATGTGAATTGCAGAATTCAGTGAATCATCGAATTTTTGAACGCATATTGCGCCCCTCGGAATTCCGTGGGGCATGCCTGTCCGAGCGTCATTA	CATCCCTCAAGCGTGGCTTGGTTCTGGGCTTTCGCTCCTCGACCTGGAGCGTGCCTGAAAAGTAGTGGCGGTCCGGCGCGACCTTGAACGTAGTAGAAATTTATCCGTTCCGAAGGGTCGTCAGCTGTGGCCGGCCAAGAAGTCGTCCATCTTCTATCGTTGACC		TCGAGAGGAGCTTTGCGGCTCCGCGGGAGGTTCCGGCCCCCGATTCTTTCACCCGGTGATTTCGGCTACCCTTGTTGCTTTGGCGGGCCTTGGGTGTTCACCCATGCCGAGTGGTCCTCGGCGAGTGCTCGCCGGAAGCCTTCTCCCCTTCACCAGATCCACTTGCTGTCGGGAAATTGATAAAAACGATTTGAAAACTTTCAACAACGGATCTCTTGGTTCTGGCATCGATGAAGAACGCAGCGAAATGCGATAAGTAATGTGAATTGCAGAATTCAGTGAATCATCGAATTTTTGAACGCATATTGCGCCCCTCGGAATTCCGTGGGGCATGCCTGTCCGAGCGTCATTACATCCCTCAAGCGTGGCTTGGTTCTGGGCTTTCGCTCCTCGACCTGG…	AAACTTTCAACAACGGATCTCTTGGTTCTGGCATCGATGAAGAACGCAGCGAAATGCGATAAGTAATGTGAATTGCAGAATTCAGTGAATCATCGAATTTTTGAACGCATATTGCGCCCCTCGGAATTCCGTGGGGCATGCCTGTCCGAGCGTCATTACATCCCTCAAGCGTGGCTTGGTTCTGGGCTTTCGCTCCTCGACCTGGAGCGTGCCTGAAAAGTAGTGGCGGTCCGGCGCGACCTTGAACGTAGTAGAAATTTATCCGTTCCGAAGGGTCGTCAGCTGTGGCCGGCCAAGAAGTCGTCCATCTTCTATCGTTGACC
Included	SH1199140.10FU_MT580482_reps	k__Fungi;p__Ascomycota;c__Lecanoromycetes;o__Lecanorales;f__Parmeliaceae;g__Parmelia;s__ernstiae;sh_SH1199140.10FU_MT580482_reps	GGGGGCTTGGCCCTACCTCTTCACCCATTGCTAATCTACCCTTGTTGCTTTGGCGGATCGCGGGGTACTCCTCGCGCCGATCTACCGGTCGGTGAGCGTCCGCCAGAGGCCTATTGAATTCTGTTTATTAGTGACGTCCGAGTTAAAAACAAATAATAAAAACTTTCAACAACGGATCTCTTGGTTCCAGCATCGATGAAGAACGCAGCGAAATGCGATAAGTAATGTGAATTGCAGAATTCAGTGAATCATCGAATCTTTGAACGCACATTGCGCCCCCTGGTATTCCGGGGGGCATACCTGTTCGAGCGTCATTGCACCCCTCAAGCGCAGCTTGGTATTGGGCTCTCGCCCCCGCGGCGTGCCCGAAAAGCAGTGGCGGTCCGGTGTGAAAGCGTA…	Fungi	Ascomycota	Lecanoromycetes	Lecanorales	Parmeliaceae	Parmelia	ernstiae	UNITE		GGGGGCTTGGCCCTACCTCTTCACCCATTGCTAATCTACCCTTGTTGCTTTGGCGGATCGCGGGGTACTCCTCGCGCCGATCTACCGGTCGGTGAGCGTCCGCCAGAGGCCTATTGAATTCTGTTTATTAGTGACGTCCGAGTTAAAAACAAATAATAA	AAACTTTCAACAACGGATCTCTTGGTTCCAGCATCGATGAAGAACGCAGCGAAATGCGATAAGTAATGTGAATTGCAGAATTCAGTGAATCATCGAATCTTTGAACGCACATTGCGCCCCCTGGTATTCCGGGGGGCATACCTGTTCGAGCGTCATTG	CACCCCTCAAGCGCAGCTTGGTATTGGGCTCTCGCCCCCGCGGCGTGCCCGAAAAGCAGTGGCGGTCCGGTGTGAAAGCGTAGTAAATTTCTCCCGCTTTGGCCCCCCTGCCAGACAACCCCATATACTCCAATAA		GGGGGCTTGGCCCTACCTCTTCACCCATTGCTAATCTACCCTTGTTGCTTTGGCGGATCGCGGGGTACTCCTCGCGCCGATCTACCGGTCGGTGAGCGTCCGCCAGAGGCCTATTGAATTCTGTTTATTAGTGACGTCCGAGTTAAAAACAAATAATAAAAACTTTCAACAACGGATCTCTTGGTTCCAGCATCGATGAAGAACGCAGCGAAATGCGATAAGTAATGTGAATTGCAGAATTCAGTGAATCATCGAATCTTTGAACGCACATTGCGCCCCCTGGTATTCCGGGGGGCATACCTGTTCGAGCGTCATTGCACCCCTCAAGCGCAGCTTGGTATTGGGCTCTCGCCCCCGCGGCGTGCCCGAAAAGCAGTGGCGGTCCGGTGTGAAAGCGTA…	AAACTTTCAACAACGGATCTCTTGGTTCCAGCATCGATGAAGAACGCAGCGAAATGCGATAAGTAATGTGAATTGCAGAATTCAGTGAATCATCGAATCTTTGAACGCACATTGCGCCCCCTGGTATTCCGGGGGGCATACCTGTTCGAGCGTCATTGCACCCCTCAAGCGCAGCTTGGTATTGGGCTCTCGCCCCCGCGGCGTGCCCGAAAAGCAGTGGCGGTCCGGTGTGAAAGCGTAGTAAATTTCTCCCGCTTTGGCCCCCCTGCCAGACAACCCCATATACTCCAATAA
Included	SH1198559.10FU_KR919759_refs	k__Fungi;p__Basidiomycota;c__Agaricomycetes;o__Agaricales;f__Amanitaceae;g__Zhuliangomyces;s__subillinitus;sh_SH1198559.10FU_KR919759_refs	ATGAATACTTTTTGCTTGGGTTGTAAGCTGGCCTCTTTGGGGGCATGTGCACACTCAACAATTTGTTATTTTATCCACCTGTGAACCTTTTGTAGATCTTTCTTTTTATCTTGAAAAAGGTGTTTTTGACAATAACATGAAAAGGGGGGAAAAGTACATTTTGATTCAAAAATGTCATTCTCCCTATTAATGTGAAAGTCATCCTTTTTCAGTTTGAAGAAAAGAAGAGGTCTATGATTTTTTAAAAATCATATACTCGTTTGATTAGAATGTTTGTATAGTTAGGCCCTAATAGAGCCTATAATAATAAATACAACTTTCAACAACGGATCTCTTGGCTCTCGCATCGATGAAGAACGCAGCGAAATGCGATAAGTAATGTGAATTGCAGAATTCAGT…	Fungi	Basidiomycota	Agaricomycetes	Agaricales	Amanitaceae	Zhuliangomyces	subillinitus	UNITE		ATGAATACTTTTTGCTTGGGTTGTAAGCTGGCCTCTTTGGGGGCATGTGCACACTCAACAATTTGTTATTTTATCCACCTGTGAACCTTTTGTAGATCTTTCTTTTTATCTTGAAAAAGGTGTTTTTGACAATAACATGAAAAGGGGGGAAAAGTACATTTTGATTCAAAAATGTCATTCTCCCTATTAATGTGAAAGTCATCCTTTTTCAGTTTGAAGAAAAGAAGAGGTCTATGATTTTTTAAAAATCATATACTCGTTTGATTAGAATGTTTGTATAGTTAGGCCCTAATAGAGCCTATAATAATAAATA	CAACTTTCAACAACGGATCTCTTGGCTCTCGCATCGATGAAGAACGCAGCGAAATGCGATAAGTAATGTGAATTGCAGAATTCAGTGAATCATCGAATCTTTGAACGCACCTTGCGCTCCTTGGTATTCCGAGGAGCATGCCTGTTTGAGTGTCATTA	AATTTATCAACCTTGATCACTTTTGTTAAAAGTGGGCAAGGCTTGGAAGTGGAAGTTGTAGGGGTCTCCTTTGTACCTCAACTCTTCTAAAATACATTAGCGGACATTTTGTTATCAAACTGTCTTTTATTGGTGTGATAGTTATCTACGCCATGTTTGTAAAGCAGTGTTAGCAAGTCAGCTACTAAATTGTCTTTGGACAAAAATATTGACAAT		ATGAATACTTTTTGCTTGGGTTGTAAGCTGGCCTCTTTGGGGGCATGTGCACACTCAACAATTTGTTATTTTATCCACCTGTGAACCTTTTGTAGATCTTTCTTTTTATCTTGAAAAAGGTGTTTTTGACAATAACATGAAAAGGGGGGAAAAGTACATTTTGATTCAAAAATGTCATTCTCCCTATTAATGTGAAAGTCATCCTTTTTCAGTTTGAAGAAAAGAAGAGGTCTATGATTTTTTAAAAATCATATACTCGTTTGATTAGAATGTTTGTATAGTTAGGCCCTAATAGAGCCTATAATAATAAATACAACTTTCAACAACGGATCTCTTGGCTCTCGCATCGATGAAGAACGCAGCGAAATGCGATAAGTAATGTGAATTGCAGAATTCAGT…	CAACTTTCAACAACGGATCTCTTGGCTCTCGCATCGATGAAGAACGCAGCGAAATGCGATAAGTAATGTGAATTGCAGAATTCAGTGAATCATCGAATCTTTGAACGCACCTTGCGCTCCTTGGTATTCCGAGGAGCATGCCTGTTTGAGTGTCATTAAATTTATCAACCTTGATCACTTTTGTTAAAAGTGGGCAAGGCTTGGAAGTGGAAGTTGTAGGGGTCTCCTTTGTACCTCAACTCTTCTAAAATACATTAGCGGACATTTTGTTATCAAACTGTCTTTTATTGGTGTGATAGTTATCTACGCCATGTTTGTAAAGCAGTGTTAGCAAGTCAGCTACTAAATTGTCTTTGGACAAAAATATTGACAAT
Included	SH1162935.10FU_JX195287_reps	k__Fungi;p__Ascomycota;c__Lecanoromycetes;o__Peltigerales;f__Peltigeraceae;g__Peltigera;s__fuscopraetextata;sh_SH1162935.10FU_JX195287_reps	AAGGATCATTAATGAGGGCGTGTGGGCTTTAATATCCCCACGAACCCTAATCCTTTGTTTACTGCCCCATTGTGGTTTACTTGGGTTCGGTTTGGCTTCAAAATTTTTTTTKWTTTTTTTGAGGTCTTATATGCCCAAAAGGCTGCTACAGTTTAAAAATCTGGTTGAATACAGTGATGTCTGAACAAATTATTTAAATAAGCAAAACTTTCAACAACGGATCTCTTGGTTCCGGCATCGATGAAGAACGCAGCGAAATGCGATAAGTAATGTGGACCGCAGTACTCAGCGACTCATCGAATCTTTGAACGCACATTGCGCCCTTTGGTGTCCCCAAAGGGCACACCTGTTCGAGCGTCATCATGCATTGCATCAGGCTAAGGGCCCGGCTTGCGTTGG…	Fungi	Ascomycota	Lecanoromycetes	Peltigerales	Peltigeraceae	Peltigera	fuscopraetextata	UNITE		AAGGATCATTAATGAGGGCGTGTGGGCTTTAATATCCCCACGAACCCTAATCCTTTGTTTACTGCCCCATTGTGGTTTACTTGGGTTCGGTTTGGCTTCAAAATTTTTTTTKWTTTTTTTGAGGTCTTATATGCCCAAAAGGCTGCTACAGTTTAAAAATCTGGTTGAATACAGTGATGTCTGAACAAATTATTTAAATAAGCA	AAACTTTCAACAACGGATCTCTTGGTTCCGGCATCGATGAAGAACGCAGCGAAATGCGATAAGTAATGTGGACCGCAGTACTCAGCGACTCATCGAATCTTTGAACGCACATTGCGCCCTTTGGTGTCCCCAAAGGGCACACCTGTTCGAGCGTCATCA	TGCATTGCATCAGGCTAAGGGCCCGGCTTGCGTTGGGCTTTTTCTATCTACGGAAAGGTCTTAAAATCAGTGGCTGTTAAGTTAGGCATTCCAGCGTAGTGATTATATTAGCTGTTGAAATATCTTTTTACAATAACAGTCAAAACGTCCAAGGTTTCTGCTGGCGGAGACCTGGTTGGATTTATTATCAAAT		AAGGATCATTAATGAGGGCGTGTGGGCTTTAATATCCCCACGAACCCTAATCCTTTGTTTACTGCCCCATTGTGGTTTACTTGGGTTCGGTTTGGCTTCAAAATTTTTTTTKWTTTTTTTGAGGTCTTATATGCCCAAAAGGCTGCTACAGTTTAAAAATCTGGTTGAATACAGTGATGTCTGAACAAATTATTTAAATAAGCAAAACTTTCAACAACGGATCTCTTGGTTCCGGCATCGATGAAGAACGCAGCGAAATGCGATAAGTAATGTGGACCGCAGTACTCAGCGACTCATCGAATCTTTGAACGCACATTGCGCCCTTTGGTGTCCCCAAAGGGCACACCTGTTCGAGCGTCATCATGCATTGCATCAGGCTAAGGGCCCGGCTTGCGTTGG…	AAACTTTCAACAACGGATCTCTTGGTTCCGGCATCGATGAAGAACGCAGCGAAATGCGATAAGTAATGTGGACCGCAGTACTCAGCGACTCATCGAATCTTTGAACGCACATTGCGCCCTTTGGTGTCCCCAAAGGGCACACCTGTTCGAGCGTCATCATGCATTGCATCAGGCTAAGGGCCCGGCTTGCGTTGGGCTTTTTCTATCTACGGAAAGGTCTTAAAATCAGTGGCTGTTAAGTTAGGCATTCCAGCGTAGTGATTATATTAGCTGTTGAAATATCTTTTTACAATAACAGTCAAAACGTCCAAGGTTTCTGCTGGCGGAGACCTGGTTGGATTTATTATCAAAT
Included	SH1199529.10FU_AY036975_reps	k__Fungi;p__Ascomycota;c__Lecanoromycetes;o__Lecanorales;f__Parmeliaceae;g__Parmelia;s__subdivaricata;sh_SH1199529.10FU_AY036975_reps	ATCGAGAGAGGGGCTTCGCGCTCCCGGGGGTTTCGGCCCCCAACTCTTCACCCATTGTTAATTTACTCTTGTTGCTTTGGCGGATTCCGGGGTAGGCCTTGCGTAGGTTTGTCATAAACCCATGCGAGATGTGCCTCGGCGCCCGCCGGAGGCCCATTAAAATCTGTTTATCAGTGATGTCCGAGGCAAATACCAATAATAAAAACTTTCAACAACGGATCTCTTGGTTCCAGCATCGATGAAGAACGCAGCGAAATGCGATAAGTAATGTGAATTGCAGAATTCAGTGAATCATCGAATCTTTGAACGCACATTGCGCCCCCTGGTATTCCGGGGGGCATGCCTGTTCGAGCGTCATTACATCCCTCAAGCATAGCTTGGTATTGGGCTCTCGCCCCC…	Fungi	Ascomycota	Lecanoromycetes	Lecanorales	Parmeliaceae	Parmelia	subdivaricata	UNITE		ATCGAGAGAGGGGCTTCGCGCTCCCGGGGGTTTCGGCCCCCAACTCTTCACCCATTGTTAATTTACTCTTGTTGCTTTGGCGGATTCCGGGGTAGGCCTTGCGTAGGTTTGTCATAAACCCATGCGAGATGTGCCTCGGCGCCCGCCGGAGGCCCATTAAAATCTGTTTATCAGTGATGTCCGAGGCAAATACCAATAATAA	AAACTTTCAACAACGGATCTCTTGGTTCCAGCATCGATGAAGAACGCAGCGAAATGCGATAAGTAATGTGAATTGCAGAATTCAGTGAATCATCGAATCTTTGAACGCACATTGCGCCCCCTGGTATTCCGGGGGGCATGCCTGTTCGAGCGTCATTA	CATCCCTCAAGCATAGCTTGGTATTGGGCTCTCGCCCCCGCGGCGTGCCCGAAAAGCAGTGGCGGTCCGGTGTGACTTTAAGCGTAGTAAATTTCTCCCGCTTTGAAAGTTCGCCCCGTGGCCTGCCAGACAACCCCATATACTTCAATAA		ATCGAGAGAGGGGCTTCGCGCTCCCGGGGGTTTCGGCCCCCAACTCTTCACCCATTGTTAATTTACTCTTGTTGCTTTGGCGGATTCCGGGGTAGGCCTTGCGTAGGTTTGTCATAAACCCATGCGAGATGTGCCTCGGCGCCCGCCGGAGGCCCATTAAAATCTGTTTATCAGTGATGTCCGAGGCAAATACCAATAATAAAAACTTTCAACAACGGATCTCTTGGTTCCAGCATCGATGAAGAACGCAGCGAAATGCGATAAGTAATGTGAATTGCAGAATTCAGTGAATCATCGAATCTTTGAACGCACATTGCGCCCCCTGGTATTCCGGGGGGCATGCCTGTTCGAGCGTCATTACATCCCTCAAGCATAGCTTGGTATTGGGCTCTCGCCCCC…	AAACTTTCAACAACGGATCTCTTGGTTCCAGCATCGATGAAGAACGCAGCGAAATGCGATAAGTAATGTGAATTGCAGAATTCAGTGAATCATCGAATCTTTGAACGCACATTGCGCCCCCTGGTATTCCGGGGGGCATGCCTGTTCGAGCGTCATTACATCCCTCAAGCATAGCTTGGTATTGGGCTCTCGCCCCCGCGGCGTGCCCGAAAAGCAGTGGCGGTCCGGTGTGACTTTAAGCGTAGTAAATTTCTCCCGCTTTGAAAGTTCGCCCCGTGGCCTGCCAGACAACCCCATATACTTCAATAA
Included	SH1199531.10FU_JF283510_reps	k__Fungi;p__Ascomycota;c__Lecanoromycetes;o__Lecanorales;f__Parmeliaceae;g__Usnea;s__subcapillaris;sh_SH1199531.10FU_JF283510_reps	CCGAGAGAGGGGCTTCGCGCTCCCGGGGGTTTCGGCCCCCACCTCTTCACCCACTGCGTACCTACCTTTGTTGCTTTGGCGGGCCATGGGGTTCGCCTCACGCCGGCCTCCGGGCTGGTGAGCGCCCGTCAGAGGCCTTCAAAATCCTATTCATTAGTGACGTCCGAGTTAAAACACAAATAGTAAAAACTTTCAACAACGGATCTCTTGGTTCCAGCATCGATGAAGAACGCAGCGAAATGCGATAAGTAATGTGAATTGCAGAATTCAGTGAATCATCGAATCTTTGAACGCACATTGCGCCCCTCGGTATTCCGGGGGGCATGCCTGTTCGAGCGTCATTACACCCCTCAAGCATAGCTTGGTATTGGGTCTCGCCCCTCGGGCGGGCCCGGAAAG…	Fungi	Ascomycota	Lecanoromycetes	Lecanorales	Parmeliaceae	Usnea	subcapillaris	UNITE		CCGAGAGAGGGGCTTCGCGCTCCCGGGGGTTTCGGCCCCCACCTCTTCACCCACTGCGTACCTACCTTTGTTGCTTTGGCGGGCCATGGGGTTCGCCTCACGCCGGCCTCCGGGCTGGTGAGCGCCCGTCAGAGGCCTTCAAAATCCTATTCATTAGTGACGTCCGAGTTAAAACACAAATAGTAA	AAACTTTCAACAACGGATCTCTTGGTTCCAGCATCGATGAAGAACGCAGCGAAATGCGATAAGTAATGTGAATTGCAGAATTCAGTGAATCATCGAATCTTTGAACGCACATTGCGCCCCTCGGTATTCCGGGGGGCATGCCTGTTCGAGCGTCATTA	CACCCCTCAAGCATAGCTTGGTATTGGGTCTCGCCCCTCGGGCGGGCCCGGAAAGCAGTGGCGGTCCGGAGCGACTTTAAGCGTAGTAAATTTTCATCCCGCTTTGAAAGATCGCCCCGCGGCTTGCCAGAACCCCCAAATATTTTCACAAT		CCGAGAGAGGGGCTTCGCGCTCCCGGGGGTTTCGGCCCCCACCTCTTCACCCACTGCGTACCTACCTTTGTTGCTTTGGCGGGCCATGGGGTTCGCCTCACGCCGGCCTCCGGGCTGGTGAGCGCCCGTCAGAGGCCTTCAAAATCCTATTCATTAGTGACGTCCGAGTTAAAACACAAATAGTAAAAACTTTCAACAACGGATCTCTTGGTTCCAGCATCGATGAAGAACGCAGCGAAATGCGATAAGTAATGTGAATTGCAGAATTCAGTGAATCATCGAATCTTTGAACGCACATTGCGCCCCTCGGTATTCCGGGGGGCATGCCTGTTCGAGCGTCATTACACCCCTCAAGCATAGCTTGGTATTGGGTCTCGCCCCTCGGGCGGGCCCGGAAAG…	AAACTTTCAACAACGGATCTCTTGGTTCCAGCATCGATGAAGAACGCAGCGAAATGCGATAAGTAATGTGAATTGCAGAATTCAGTGAATCATCGAATCTTTGAACGCACATTGCGCCCCTCGGTATTCCGGGGGGCATGCCTGTTCGAGCGTCATTACACCCCTCAAGCATAGCTTGGTATTGGGTCTCGCCCCTCGGGCGGGCCCGGAAAGCAGTGGCGGTCCGGAGCGACTTTAAGCGTAGTAAATTTTCATCCCGCTTTGAAAGATCGCCCCGCGGCTTGCCAGAACCCCCAAATATTTTCACAAT
Included	SH1199575.10FU_KP226213_reps	k__Fungi;p__Ascomycota;c__Lecanoromycetes;o__Lecanorales;f__Parmeliaceae;g__Parmelia;s__squarrosa;sh_SH1199575.10FU_KP226213_reps	TCGAGAGAGGGGCTTCGCGCTCCCGGGGGTTTCGGCCCCCAACTCTTCACCCATTGTTAATTTACTTTTGTTGCTTTGGCGGATTCCGGGGTAGGTCTTGCGTAGGTTTGTCATAAAATAAACCCGTGCGAGATGTATCCCGGCGCCCGCCGGAGGCCCATTAAAATCTGTTTATTAGTGATGTCCGAGCCAAATACCAATAATAAAAACTTTCAACAACGGATCTCTTGGTTCCAGCATCGATGAAGAACGCAGCGAAATGCGATAAGTAATGTGAATTGCAGAATTCAGTGAATCATCGAATCTTTGAACGCACATTGCGCCCCCTGGTATTCCGGGGGGCATGCCTGTTCGAGCGTCATTACACCCCTCAAGCATCGCTTGGTATTGGGCTCTCGT…	Fungi	Ascomycota	Lecanoromycetes	Lecanorales	Parmeliaceae	Parmelia	squarrosa	UNITE		TCGAGAGAGGGGCTTCGCGCTCCCGGGGGTTTCGGCCCCCAACTCTTCACCCATTGTTAATTTACTTTTGTTGCTTTGGCGGATTCCGGGGTAGGTCTTGCGTAGGTTTGTCATAAAATAAACCCGTGCGAGATGTATCCCGGCGCCCGCCGGAGGCCCATTAAAATCTGTTTATTAGTGATGTCCGAGCCAAATACCAATAATAA	AAACTTTCAACAACGGATCTCTTGGTTCCAGCATCGATGAAGAACGCAGCGAAATGCGATAAGTAATGTGAATTGCAGAATTCAGTGAATCATCGAATCTTTGAACGCACATTGCGCCCCCTGGTATTCCGGGGGGCATGCCTGTTCGAGCGTCATTA	CACCCCTCAAGCATCGCTTGGTATTGGGCTCTCGTCCCCGCGGCGTGCCCGAAAAGCAGTGGCGGTCCGGTGTGACTTTAAGCGTAGTAAATTTCTCCCGCTTTGAAAGTTCGCCCCGTGGCCTGCAACACAACCCTATATACTTCAATAA		TCGAGAGAGGGGCTTCGCGCTCCCGGGGGTTTCGGCCCCCAACTCTTCACCCATTGTTAATTTACTTTTGTTGCTTTGGCGGATTCCGGGGTAGGTCTTGCGTAGGTTTGTCATAAAATAAACCCGTGCGAGATGTATCCCGGCGCCCGCCGGAGGCCCATTAAAATCTGTTTATTAGTGATGTCCGAGCCAAATACCAATAATAAAAACTTTCAACAACGGATCTCTTGGTTCCAGCATCGATGAAGAACGCAGCGAAATGCGATAAGTAATGTGAATTGCAGAATTCAGTGAATCATCGAATCTTTGAACGCACATTGCGCCCCCTGGTATTCCGGGGGGCATGCCTGTTCGAGCGTCATTACACCCCTCAAGCATCGCTTGGTATTGGGCTCTCGT…	AAACTTTCAACAACGGATCTCTTGGTTCCAGCATCGATGAAGAACGCAGCGAAATGCGATAAGTAATGTGAATTGCAGAATTCAGTGAATCATCGAATCTTTGAACGCACATTGCGCCCCCTGGTATTCCGGGGGGCATGCCTGTTCGAGCGTCATTACACCCCTCAAGCATCGCTTGGTATTGGGCTCTCGTCCCCGCGGCGTGCCCGAAAAGCAGTGGCGGTCCGGTGTGACTTTAAGCGTAGTAAATTTCTCCCGCTTTGAAAGTTCGCCCCGTGGCCTGCAACACAACCCTATATACTTCAATAA
Included	SH1198983.10FU_MZ243804_reps	k__Fungi;p__Ascomycota;c__Lecanoromycetes;o__Lecanorales;f__Lecanoraceae;g__Rhizoplaca;s__novomexicana;sh_SH1198983.10FU_MZ243804_reps	TTGAGAGGGGTTTTCGGACCCCGGGGGCCTCGGCCCCCATCTCTTCACCCTATGTTTACGTACCTTCGTTGCTTTGGCGGGTCTTGGGGCTCGCCCCATACCGGCCCCGGCCTAGCGCCTCGGTCGGCCCGTGCCCGCCAGAGGCCCATTAAATTCTGCTCATTAGTGACGTCCGAGCAAAAACACAATAGTAAAAACTTTCAACAACGGATCTCTTGGTTCTGGCATCGATGAAGAACGCAGCGAAATGCGATAAGTAATGTGAATTGCAGAATTCAGTGAATCATCGAATCTTTGAACGCATATTGCGCCCCTCGGTATTCCGGGGGGCATGCCTGTTCGAGCGTCATTGCACCCCTCAAGCTCAGCTTGGTATTGGGTCTTCGCCCCCGCGGCGGG…	Fungi	Ascomycota	Lecanoromycetes	Lecanorales	Lecanoraceae	Rhizoplaca	novomexicana	UNITE		TTGAGAGGGGTTTTCGGACCCCGGGGGCCTCGGCCCCCATCTCTTCACCCTATGTTTACGTACCTTCGTTGCTTTGGCGGGTCTTGGGGCTCGCCCCATACCGGCCCCGGCCTAGCGCCTCGGTCGGCCCGTGCCCGCCAGAGGCCCATTAAATTCTGCTCATTAGTGACGTCCGAGCAAAAACACAATAGTAA	AAACTTTCAACAACGGATCTCTTGGTTCTGGCATCGATGAAGAACGCAGCGAAATGCGATAAGTAATGTGAATTGCAGAATTCAGTGAATCATCGAATCTTTGAACGCATATTGCGCCCCTCGGTATTCCGGGGGGCATGCCTGTTCGAGCGTCATTG	CACCCCTCAAGCTCAGCTTGGTATTGGGTCTTCGCCCCCGCGGCGGGCCCGAAAGTCAGTGGCGGTCCGGCGTGACTTCGAGCGTAGTAAATCTTCTCCCGCTTTGGAAGCTCGCGCAACGGCCGGCCATAAACGCCCAAATCTTTCAATGATTGACCTCG		TTGAGAGGGGTTTTCGGACCCCGGGGGCCTCGGCCCCCATCTCTTCACCCTATGTTTACGTACCTTCGTTGCTTTGGCGGGTCTTGGGGCTCGCCCCATACCGGCCCCGGCCTAGCGCCTCGGTCGGCCCGTGCCCGCCAGAGGCCCATTAAATTCTGCTCATTAGTGACGTCCGAGCAAAAACACAATAGTAAAAACTTTCAACAACGGATCTCTTGGTTCTGGCATCGATGAAGAACGCAGCGAAATGCGATAAGTAATGTGAATTGCAGAATTCAGTGAATCATCGAATCTTTGAACGCATATTGCGCCCCTCGGTATTCCGGGGGGCATGCCTGTTCGAGCGTCATTGCACCCCTCAAGCTCAGCTTGGTATTGGGTCTTCGCCCCCGCGGCGGG…	AAACTTTCAACAACGGATCTCTTGGTTCTGGCATCGATGAAGAACGCAGCGAAATGCGATAAGTAATGTGAATTGCAGAATTCAGTGAATCATCGAATCTTTGAACGCATATTGCGCCCCTCGGTATTCCGGGGGGCATGCCTGTTCGAGCGTCATTGCACCCCTCAAGCTCAGCTTGGTATTGGGTCTTCGCCCCCGCGGCGGGCCCGAAAGTCAGTGGCGGTCCGGCGTGACTTCGAGCGTAGTAAATCTTCTCCCGCTTTGGAAGCTCGCGCAACGGCCGGCCATAAACGCCCAAATCTTTCAATGATTGACCTCG
Included	SH1206240.10FU_MZ647479_reps	k__Fungi;p__Ascomycota;c__Dothideomycetes;o__Pleosporales;f__Pleosporaceae;g__Cochliobolus;s__heterostrophus;sh_SH1206240.10FU_MZ647479_reps	CACAACAAAATATGAAGGCCTGGCTTTGCGGCCGGCTGAAATATTTTTTTTCCCCCATGTCTTTTGCGCACTTGTTGTTTTCCTGGGCGGGTTCGCCCGCCACCAGGACCAAACCATAAACCTTTTTTTTATGCAGTTGCAATCAGCGTCAGTATAAACAATGTAATTATTACAACTTTCAACAACGGATCTCTTGGTTCTGGCATCGATGAAGAACGCAGCGGAAATGCGATACGTAGGGGGGAATGGCAGAATTCAGTGAATCAATCGAATCTTTGAACGCACATTGCGCCCTTTGGTATTCCAAAGGGCATGCCTGTTCGAGCGTCATTTGTACCCTCAAGCTTTGCTTGGTGTTGGGCGTTTTTGTCTCCCTCTTTGCTGGGAGACTCGCCTTAA…	Fungi	Ascomycota	Dothideomycetes	Pleosporales	Pleosporaceae	Cochliobolus	heterostrophus	UNITE		CACAACAAAATATGAAGGCCTGGCTTTGCGGCCGGCTGAAATATTTTTTTTCCCCCATGTCTTTTGCGCACTTGTTGTTTTCCTGGGCGGGTTCGCCCGCCACCAGGACCAAACCATAAACCTTTTTTTTATGCAGTTGCAATCAGCGTCAGTATAAACAATGTAATTATTA	CAACTTTCAACAACGGATCTCTTGGTTCTGGCATCGATGAAGAACGCAGCGGAAATGCGATACGTAGGGGGGAATGGCAGAATTCAGTGAATCAATCGAATCTTTGAACGCACATTGCGCCCTTTGGTATTCCAAAGGGCATGCCTGTTCGAGCGTCATTT	GTACCCTCAAGCTTTGCTTGGTGTTGGGCGTTTTTGTCTCCCTCTTTGCTGGGAGACTCGCCTTAAAACGATTGGCAGCCGGCCTACTGGTTTCGGAGCGCAGCACATATTTTGCACTCTGTATCAGGAGAAAAGGACGGTAATCCATCAAGACTCTTACGATTTTTAACT		CACAACAAAATATGAAGGCCTGGCTTTGCGGCCGGCTGAAATATTTTTTTTCCCCCATGTCTTTTGCGCACTTGTTGTTTTCCTGGGCGGGTTCGCCCGCCACCAGGACCAAACCATAAACCTTTTTTTTATGCAGTTGCAATCAGCGTCAGTATAAACAATGTAATTATTACAACTTTCAACAACGGATCTCTTGGTTCTGGCATCGATGAAGAACGCAGCGGAAATGCGATACGTAGGGGGGAATGGCAGAATTCAGTGAATCAATCGAATCTTTGAACGCACATTGCGCCCTTTGGTATTCCAAAGGGCATGCCTGTTCGAGCGTCATTTGTACCCTCAAGCTTTGCTTGGTGTTGGGCGTTTTTGTCTCCCTCTTTGCTGGGAGACTCGCCTTAA…	CAACTTTCAACAACGGATCTCTTGGTTCTGGCATCGATGAAGAACGCAGCGGAAATGCGATACGTAGGGGGGAATGGCAGAATTCAGTGAATCAATCGAATCTTTGAACGCACATTGCGCCCTTTGGTATTCCAAAGGGCATGCCTGTTCGAGCGTCATTTGTACCCTCAAGCTTTGCTTGGTGTTGGGCGTTTTTGTCTCCCTCTTTGCTGGGAGACTCGCCTTAAAACGATTGGCAGCCGGCCTACTGGTTTCGGAGCGCAGCACATATTTTGCACTCTGTATCAGGAGAAAAGGACGGTAATCCATCAAGACTCTTACGATTTTTAACT
Included	SH1205344.10FU_MZ573150_reps	k__Fungi;p__Mucoromycota;c__Mucoromycetes;o__Mucorales;f__Choanephoraceae;g__Choanephora;s__infundibulifera;sh_SH1205344.10FU_MZ573150_reps	GGCTTGTCCTGATTTACTATCTATTTTACTGTGAACTGTTTTATTTCATAGTGTTTGAGGGATGTTCTTATGCTATATGGGTAGGCATAGGAAATGTTAACCGAGCTATGGTCAAGCTTAGGCTTGGTACCCTGTTTATATACTTTCAATTGATCAGATTATAAAATGTAACATAGGTAGTAATATCTATAAAACAACTTTTAACAATGGATCTCTTGGCTTTTGCATCGATGAAGAACGTAGCAAATTGCGATAACTAGTGTGAATTGCAAATTCAGTGAATCATCGAGTCTTTGAACGCATCTTGCGCTCATTGGTATTCCAGTGAGCACGCCTGTTTCAGTATCAAAAACAACCCTCATTCAAATTTTTTTTTGAATGGTCATGAAGGAAGCTAGT…	Fungi	Mucoromycota	Mucoromycetes	Mucorales	Choanephoraceae	Choanephora	infundibulifera	UNITE		GGCTTGTCCTGATTTACTATCTATTTTACTGTGAACTGTTTTATTTCATAGTGTTTGAGGGATGTTCTTATGCTATATGGGTAGGCATAGGAAATGTTAACCGAGCTATGGTCAAGCTTAGGCTTGGTACCCTGTTTATATACTTTCAATTGATCAGATTATAAAATGTAACATAGGTAGTAATATCTATAAAA	CAACTTTTAACAATGGATCTCTTGGCTTTTGCATCGATGAAGAACGTAGCAAATTGCGATAACTAGTGTGAATTGCAAATTCAGTGAATCATCGAGTCTTTGAACGCATCTTGCGCTCATTGGTATTCCAGTGAGCACGCCTGTTTCAGTATCAAAA	ACAACCCTCATTCAAATTTTTTTTTGAATGGTCATGAAGGAAGCTAGTTAAATGGCGACCTTTTAAATTGAGTAAGGCCTGAATCTGTTCATCTAGCCTGAACTTTTTTTTAATATAAAGGAAAGCTCTTGCGACTTGAACTTTGTTGGGGCCTCCCAAATAAAACTTTTTCAT		GGCTTGTCCTGATTTACTATCTATTTTACTGTGAACTGTTTTATTTCATAGTGTTTGAGGGATGTTCTTATGCTATATGGGTAGGCATAGGAAATGTTAACCGAGCTATGGTCAAGCTTAGGCTTGGTACCCTGTTTATATACTTTCAATTGATCAGATTATAAAATGTAACATAGGTAGTAATATCTATAAAACAACTTTTAACAATGGATCTCTTGGCTTTTGCATCGATGAAGAACGTAGCAAATTGCGATAACTAGTGTGAATTGCAAATTCAGTGAATCATCGAGTCTTTGAACGCATCTTGCGCTCATTGGTATTCCAGTGAGCACGCCTGTTTCAGTATCAAAAACAACCCTCATTCAAATTTTTTTTTGAATGGTCATGAAGGAAGCTAGT…	CAACTTTTAACAATGGATCTCTTGGCTTTTGCATCGATGAAGAACGTAGCAAATTGCGATAACTAGTGTGAATTGCAAATTCAGTGAATCATCGAGTCTTTGAACGCATCTTGCGCTCATTGGTATTCCAGTGAGCACGCCTGTTTCAGTATCAAAAACAACCCTCATTCAAATTTTTTTTTGAATGGTCATGAAGGAAGCTAGTTAAATGGCGACCTTTTAAATTGAGTAAGGCCTGAATCTGTTCATCTAGCCTGAACTTTTTTTTAATATAAAGGAAAGCTCTTGCGACTTGAACTTTGTTGGGGCCTCCCAAATAAAACTTTTTCAT
Included	SH1206035.10FU_MZ520721_reps	k__Fungi;p__Ascomycota;c__Dothideomycetes;o__Pleosporales;f__Pleosporaceae;g__Alternaria;s__papavericola;sh_SH1206035.10FU_MZ520721_reps	ATTCACCCGTGTCTTTTGCGTACTTCTTGTTTCCTTGGTGGGTTCGCCCACCACAAGGACAAATCATTAAACCTTTTGTAATTGCAATCAGCGTCAGTAACAACATAATAATTACAACTTTCAACAACGGATCTCTTGGTTCTGGCATCGATGAAGAACGCAGCGAAATGCGATAAGTAGTGTGAATTGCAGAATTCAGTGAATCATCGAATCTTTGAACGCACATTGCGCCCTTTGGTATTCCAAAGGGCATGCCTGTTCGAGCGTCATTTGTACCCTCAAGCTTTGCTTGGTGTTGGGCGTCTTGTCTCCAGTTCGCTGGGGACTCGCCTTAAAGTTATTGGCAGCCGGCCTACTGGTTTCGGAGCGCAGCACAAGTCGCGCTCTCTTCCAGCCAAG…	Fungi	Ascomycota	Dothideomycetes	Pleosporales	Pleosporaceae	Alternaria	papavericola	UNITE		ATTCACCCGTGTCTTTTGCGTACTTCTTGTTTCCTTGGTGGGTTCGCCCACCACAAGGACAAATCATTAAACCTTTTGTAATTGCAATCAGCGTCAGTAACAACATAATAATTA	CAACTTTCAACAACGGATCTCTTGGTTCTGGCATCGATGAAGAACGCAGCGAAATGCGATAAGTAGTGTGAATTGCAGAATTCAGTGAATCATCGAATCTTTGAACGCACATTGCGCCCTTTGGTATTCCAAAGGGCATGCCTGTTCGAGCGTCATTT	GTACCCTCAAGCTTTGCTTGGTGTTGGGCGTCTTGTCTCCAGTTCGCTGGGGACTCGCCTTAAAGTTATTGGCAGCCGGCCTACTGGTTTCGGAGCGCAGCACAAGTCGCGCTCTCTTCCAGCCAAGGTCAGCATCCACAAAGCCTTTTTTCAACT		ATTCACCCGTGTCTTTTGCGTACTTCTTGTTTCCTTGGTGGGTTCGCCCACCACAAGGACAAATCATTAAACCTTTTGTAATTGCAATCAGCGTCAGTAACAACATAATAATTACAACTTTCAACAACGGATCTCTTGGTTCTGGCATCGATGAAGAACGCAGCGAAATGCGATAAGTAGTGTGAATTGCAGAATTCAGTGAATCATCGAATCTTTGAACGCACATTGCGCCCTTTGGTATTCCAAAGGGCATGCCTGTTCGAGCGTCATTTGTACCCTCAAGCTTTGCTTGGTGTTGGGCGTCTTGTCTCCAGTTCGCTGGGGACTCGCCTTAAAGTTATTGGCAGCCGGCCTACTGGTTTCGGAGCGCAGCACAAGTCGCGCTCTCTTCCAGCCAAG…	CAACTTTCAACAACGGATCTCTTGGTTCTGGCATCGATGAAGAACGCAGCGAAATGCGATAAGTAGTGTGAATTGCAGAATTCAGTGAATCATCGAATCTTTGAACGCACATTGCGCCCTTTGGTATTCCAAAGGGCATGCCTGTTCGAGCGTCATTTGTACCCTCAAGCTTTGCTTGGTGTTGGGCGTCTTGTCTCCAGTTCGCTGGGGACTCGCCTTAAAGTTATTGGCAGCCGGCCTACTGGTTTCGGAGCGCAGCACAAGTCGCGCTCTCTTCCAGCCAAGGTCAGCATCCACAAAGCCTTTTTTCAACT
Included	SH1206079.10FU_OR654160_reps	k__Fungi;p__Ascomycota;c__Dothideomycetes;o__Pleosporales;f__Pleosporaceae;g__Alternaria;s__alternata;sh_SH1206079.10FU_OR654160_reps	AATATTTCCGTAGGGGGGGACTGCGGGGGGATCATTACACAAATATGAAGGCGGGCTGGAACCTCTCGGGGTTACAGCCTTGCTGAATTATTCACCCTTGTCTTTTGCGTACTTCTTGTTTCCTTGGTGGGTTCGCCCACCACTAGGACAAACATAAACCTTTTGTAATTGCAATCAGCGTCAGTAACAAATTAATAATTACAACTTTCAAGTTCGGATCTCTTGGTTCTGGCATCGATGAAGAACGCAGCGAAATGCGATATCATGTGTGAATTGCAGAATTCAGTGAATCATCGAATCTTTGAACGCACATTGCGCCCTTTGGTATTCCAAAGGGCATGCCTGTTCGAGCGTCATTTGTACCCTCAAGCTTTGCTTGGTGTTGGGCGTCTTGTCTCT…	Fungi	Ascomycota	Dothideomycetes	Pleosporales	Pleosporaceae	Alternaria	alternata	UNITE	AATATTTCCGTAGGGGGGGACTGCGGGGGGATCATTA	CACAAATATGAAGGCGGGCTGGAACCTCTCGGGGTTACAGCCTTGCTGAATTATTCACCCTTGTCTTTTGCGTACTTCTTGTTTCCTTGGTGGGTTCGCCCACCACTAGGACAAACATAAACCTTTTGTAATTGCAATCAGCGTCAGTAACAAATTAATAATTA	CAACTTTCAAGTTCGGATCTCTTGGTTCTGGCATCGATGAAGAACGCAGCGAAATGCGATATCATGTGTGAATTGCAGAATTCAGTGAATCATCGAATCTTTGAACGCACATTGCGCCCTTTGGTATTCCAAAGGGCATGCCTGTTCGAGCGTCATTT	GTACCCTCAAGCTTTGCTTGGTGTTGGGCGTCTTGTCTCTAGCTTTGCTGGAGACTCGCCTTAAAGTAATTGGCAGCCCCGGAAACTGGTTTCGGAGCGCAGCACAAGTCGCACTCTCTATCAGCAAAGGTCTAGCATCCATTAAGCCTTTTTTCAAC		CACAAATATGAAGGCGGGCTGGAACCTCTCGGGGTTACAGCCTTGCTGAATTATTCACCCTTGTCTTTTGCGTACTTCTTGTTTCCTTGGTGGGTTCGCCCACCACTAGGACAAACATAAACCTTTTGTAATTGCAATCAGCGTCAGTAACAAATTAATAATTACAACTTTCAAGTTCGGATCTCTTGGTTCTGGCATCGATGAAGAACGCAGCGAAATGCGATATCATGTGTGAATTGCAGAATTCAGTGAATCATCGAATCTTTGAACGCACATTGCGCCCTTTGGTATTCCAAAGGGCATGCCTGTTCGAGCGTCATTTGTACCCTCAAGCTTTGCTTGGTGTTGGGCGTCTTGTCTCTAGCTTTGCTGGAGACTCGCCTTAAAGTAATTGGCAGC…	CAACTTTCAAGTTCGGATCTCTTGGTTCTGGCATCGATGAAGAACGCAGCGAAATGCGATATCATGTGTGAATTGCAGAATTCAGTGAATCATCGAATCTTTGAACGCACATTGCGCCCTTTGGTATTCCAAAGGGCATGCCTGTTCGAGCGTCATTTGTACCCTCAAGCTTTGCTTGGTGTTGGGCGTCTTGTCTCTAGCTTTGCTGGAGACTCGCCTTAAAGTAATTGGCAGCCCCGGAAACTGGTTTCGGAGCGCAGCACAAGTCGCACTCTCTATCAGCAAAGGTCTAGCATCCATTAAGCCTTTTTTCAAC
Included	SH1206077.10FU_AY154700_reps	k__Fungi;p__Ascomycota;c__Dothideomycetes;o__Pleosporales;f__Pleosporaceae;g__Alternaria;s__cinerariae;sh_SH1206077.10FU_AY154700_reps	CACAATAATGAAGGCGGGCTGCACTCTCTCGGGAGGACAGCCTTGCTGAATTATTCACCCGTGTCTTTTGCGTACTTCTTGTTTCCTTGGTGGGCTCGCCCACCACAAGGACAAACCATTAAACCTTTTGTAATTGCAATCAGCGTCAGTAACAAAATAATAAATTACAACTTTCAACAACGGATCTCTTGGTTCTGGCATCGATGAAGAACGCAGCGAAATGCGATAAGTAGTGTGAATTGCAGAATTCAGTGAATCATCGAATCTTTGAACGCACATTGCGCCCTTTGGTATTCCAAAGGGCATGCCTGTTCGAGCGTCATTTGTACCCTCAAGCTTTGCTTGGTGTTGGGCGTCTTGTCTCTAGTTTTGCTGGAGACTCGCCTTAAAGTAATTGGC…	Fungi	Ascomycota	Dothideomycetes	Pleosporales	Pleosporaceae	Alternaria	cinerariae	UNITE		CACAATAATGAAGGCGGGCTGCACTCTCTCGGGAGGACAGCCTTGCTGAATTATTCACCCGTGTCTTTTGCGTACTTCTTGTTTCCTTGGTGGGCTCGCCCACCACAAGGACAAACCATTAAACCTTTTGTAATTGCAATCAGCGTCAGTAACAAAATAATAAATTA	CAACTTTCAACAACGGATCTCTTGGTTCTGGCATCGATGAAGAACGCAGCGAAATGCGATAAGTAGTGTGAATTGCAGAATTCAGTGAATCATCGAATCTTTGAACGCACATTGCGCCCTTTGGTATTCCAAAGGGCATGCCTGTTCGAGCGTCATTT	GTACCCTCAAGCTTTGCTTGGTGTTGGGCGTCTTGTCTCTAGTTTTGCTGGAGACTCGCCTTAAAGTAATTGGCAGCCGGCCTACTGGTTTCGGAGCGCAGCACAAGTCGCACTCTCTACCAGCCAAGGTCAGCATCCATCAAGCCTTTTTTTCAACT		CACAATAATGAAGGCGGGCTGCACTCTCTCGGGAGGACAGCCTTGCTGAATTATTCACCCGTGTCTTTTGCGTACTTCTTGTTTCCTTGGTGGGCTCGCCCACCACAAGGACAAACCATTAAACCTTTTGTAATTGCAATCAGCGTCAGTAACAAAATAATAAATTACAACTTTCAACAACGGATCTCTTGGTTCTGGCATCGATGAAGAACGCAGCGAAATGCGATAAGTAGTGTGAATTGCAGAATTCAGTGAATCATCGAATCTTTGAACGCACATTGCGCCCTTTGGTATTCCAAAGGGCATGCCTGTTCGAGCGTCATTTGTACCCTCAAGCTTTGCTTGGTGTTGGGCGTCTTGTCTCTAGTTTTGCTGGAGACTCGCCTTAAAGTAATTGGC…	CAACTTTCAACAACGGATCTCTTGGTTCTGGCATCGATGAAGAACGCAGCGAAATGCGATAAGTAGTGTGAATTGCAGAATTCAGTGAATCATCGAATCTTTGAACGCACATTGCGCCCTTTGGTATTCCAAAGGGCATGCCTGTTCGAGCGTCATTTGTACCCTCAAGCTTTGCTTGGTGTTGGGCGTCTTGTCTCTAGTTTTGCTGGAGACTCGCCTTAAAGTAATTGGCAGCCGGCCTACTGGTTTCGGAGCGCAGCACAAGTCGCACTCTCTACCAGCCAAGGTCAGCATCCATCAAGCCTTTTTTTCAACT
Included	SH1206677.10FU_MN547534_reps	k__Fungi;p__Ascomycota;c__Dothideomycetes;o__Pleosporales;f__Pleosporaceae;g__Curvularia;s__lunata;sh_SH1206677.10FU_MN547534_reps	CCACCAGGACCACATCATAAACCTTTTTTATGCAGTTGCAATCAGCGTCAGTATAACAAATGTAAATCATTTACAACTTTCAACAACGGATCTCTTGGTTCTGGCATCGATGAAGAACGCAGCGAAATGCGATACGTAGTGTGAATTGCAGAATTCAGTGAATCATCGAATCTTTGAACGCACATTGCGCCCTTTGGTATTCCAAAGGGCATGCCTGTTCGCGCGTCATAGAAACCCTCAAGCTTTGCTTGGTGTTGGGCGTTTTTTGTCTTTGGTTGCCAAAGACTCGCCT	Fungi	Ascomycota	Dothideomycetes	Pleosporales	Pleosporaceae	Curvularia	lunata	UNITE		CCACCAGGACCACATCATAAACCTTTTTTATGCAGTTGCAATCAGCGTCAGTATAACAAATGTAAATCATTTA	CAACTTTCAACAACGGATCTCTTGGTTCTGGCATCGATGAAGAACGCAGCGAAATGCGATACGTAGTGTGAATTGCAGAATTCAGTGAATCATCGAATCTTTGAACGCACATTGCGCCCTTTGGTATTCCAAAGGGCATGCCTGTTCGCGCGTCATA	GAAACCCTCAAGCTTTGCTTGGTGTTGGGCGTTTTTTGTCTTTGGTTGCCAAAGACTCGCCT		CCACCAGGACCACATCATAAACCTTTTTTATGCAGTTGCAATCAGCGTCAGTATAACAAATGTAAATCATTTACAACTTTCAACAACGGATCTCTTGGTTCTGGCATCGATGAAGAACGCAGCGAAATGCGATACGTAGTGTGAATTGCAGAATTCAGTGAATCATCGAATCTTTGAACGCACATTGCGCCCTTTGGTATTCCAAAGGGCATGCCTGTTCGCGCGTCATAGAAACCCTCAAGCTTTGCTTGGTGTTGGGCGTTTTTTGTCTTTGGTTGCCAAAGACTCGCCT	CAACTTTCAACAACGGATCTCTTGGTTCTGGCATCGATGAAGAACGCAGCGAAATGCGATACGTAGTGTGAATTGCAGAATTCAGTGAATCATCGAATCTTTGAACGCACATTGCGCCCTTTGGTATTCCAAAGGGCATGCCTGTTCGCGCGTCATAGAAACCCTCAAGCTTTGCTTGGTGTTGGGCGTTTTTTGTCTTTGGTTGCCAAAGACTCGCCT
Included	SH1206102.10FU_ON711748_reps	k__Fungi;p__Ascomycota;c__Dothideomycetes;o__Pleosporales;f__Pleosporaceae;g__Alternaria;s__alternata;sh_SH1206102.10FU_ON711748_reps	CACAAATATGAAGGCGGGCTGGAACCTCTCGGGGTTACAGCCTTGCTGAATTATTCACCCTTGTCTTTTGCGTACTTCTTGTTTCCTTGGTGGGTTCGCCCACCACTAGGACAAACATAAACCTTAAGTAATTGCAATCAGCGTCAGTAACAAATTAATAATTACAACTTTCAACAACGGATCTCTTGGTTCTGGCATCGATGAAGAACGCAGCGAAATGCGATAAGTAGTGTGAATTGCAGAATTCAGTGAATCATCGAATCTCCAAGAACGCACATTGCGCCCTAAGGTATTCCAAAGGGCATGCCTGTTCGAGCGTCATTCCTACCCTCAAGCTGGGCTTGGTGTTGGGCGTCTTGTCTCTAGCTGGTGCTGGAGACTCGCCTTAAAGTAATTGGC…	Fungi	Ascomycota	Dothideomycetes	Pleosporales	Pleosporaceae	Alternaria	alternata	UNITE		CACAAATATGAAGGCGGGCTGGAACCTCTCGGGGTTACAGCCTTGCTGAATTATTCACCCTTGTCTTTTGCGTACTTCTTGTTTCCTTGGTGGGTTCGCCCACCACTAGGACAAACATAAACCTTAAGTAATTGCAATCAGCGTCAGTAACAAATTAATAATTA	CAACTTTCAACAACGGATCTCTTGGTTCTGGCATCGATGAAGAACGCAGCGAAATGCGATAAGTAGTGTGAATTGCAGAATTCAGTGAATCATCGAATCTCCAAGAACGCACATTGCGCCCTAAGGTATTCCAAAGGGCATGCCTGTTCGAGCGTCATTC	CTACCCTCAAGCTGGGCTTGGTGTTGGGCGTCTTGTCTCTAGCTGGTGCTGGAGACTCGCCTTAAAGTAATTGGCAGCCGGCCTAATGGTTTCGGAGCGCAGCACAAGTCGCACTCT		CACAAATATGAAGGCGGGCTGGAACCTCTCGGGGTTACAGCCTTGCTGAATTATTCACCCTTGTCTTTTGCGTACTTCTTGTTTCCTTGGTGGGTTCGCCCACCACTAGGACAAACATAAACCTTAAGTAATTGCAATCAGCGTCAGTAACAAATTAATAATTACAACTTTCAACAACGGATCTCTTGGTTCTGGCATCGATGAAGAACGCAGCGAAATGCGATAAGTAGTGTGAATTGCAGAATTCAGTGAATCATCGAATCTCCAAGAACGCACATTGCGCCCTAAGGTATTCCAAAGGGCATGCCTGTTCGAGCGTCATTCCTACCCTCAAGCTGGGCTTGGTGTTGGGCGTCTTGTCTCTAGCTGGTGCTGGAGACTCGCCTTAAAGTAATTGGC…	CAACTTTCAACAACGGATCTCTTGGTTCTGGCATCGATGAAGAACGCAGCGAAATGCGATAAGTAGTGTGAATTGCAGAATTCAGTGAATCATCGAATCTCCAAGAACGCACATTGCGCCCTAAGGTATTCCAAAGGGCATGCCTGTTCGAGCGTCATTCCTACCCTCAAGCTGGGCTTGGTGTTGGGCGTCTTGTCTCTAGCTGGTGCTGGAGACTCGCCTTAAAGTAATTGGCAGCCGGCCTAATGGTTTCGGAGCGCAGCACAAGTCGCACTCT
Included	SH1207456.10FU_AY449721_reps	k__Fungi;p__Ascomycota;c__Lecanoromycetes;o__Caliciales;f__Physciaceae;g__Coscinocladium;s__gaditanum;sh_SH1207456.10FU_AY449721_reps	ATCGAGAGCCTGGGGTCTAACCGGCCCCAACTCTTCACCCGTGCCTACCTACTCATGTTGCTTTGGCGGGCACGAGCCTGCTCGGGGGGGAGTTCGCTTCCCAACGTCCGTCAAAGGCCCCAATCAACTCTGTATCAGTGTCGTCCGAGTATGTATATAATAAATAAAACTTTCAACAACGGATCTCTTGGTTCTGGCATCGATGAAGAACGCAGCGAAATGCGATAAGTAATGTGAATTGCAGAATTCCGCGAATCATCGAATCTTTGAACGCACATTGCGCCCTTTGGTATTCCGAAGGGCATGCCTGTTCGAGCGTCATTACAAACCCTCAAGCAGAGAGCTTGGTATTGGGCCTCGTCCCCGCGACGGGCCTGAATTCCTTGGCGGTCCAGCCGA…	Fungi	Ascomycota	Lecanoromycetes	Caliciales	Physciaceae	Coscinocladium	gaditanum	UNITE		ATCGAGAGCCTGGGGTCTAACCGGCCCCAACTCTTCACCCGTGCCTACCTACTCATGTTGCTTTGGCGGGCACGAGCCTGCTCGGGGGGGAGTTCGCTTCCCAACGTCCGTCAAAGGCCCCAATCAACTCTGTATCAGTGTCGTCCGAGTATGTATATAATAAATA	AAACTTTCAACAACGGATCTCTTGGTTCTGGCATCGATGAAGAACGCAGCGAAATGCGATAAGTAATGTGAATTGCAGAATTCCGCGAATCATCGAATCTTTGAACGCACATTGCGCCCTTTGGTATTCCGAAGGGCATGCCTGTTCGAGCGTCATTA	CAAACCCTCAAGCAGAGAGCTTGGTATTGGGCCTCGTCCCCGCGACGGGCCTGAATTCCTTGGCGGTCCAGCCGAGACTTGAAGCGTAGCAAGGTTGGACATCCCGCTTTGGAAATTTCTSGSTGTGTGCTGTCCAGTTAATCAACCGATATATGCAAA		ATCGAGAGCCTGGGGTCTAACCGGCCCCAACTCTTCACCCGTGCCTACCTACTCATGTTGCTTTGGCGGGCACGAGCCTGCTCGGGGGGGAGTTCGCTTCCCAACGTCCGTCAAAGGCCCCAATCAACTCTGTATCAGTGTCGTCCGAGTATGTATATAATAAATAAAACTTTCAACAACGGATCTCTTGGTTCTGGCATCGATGAAGAACGCAGCGAAATGCGATAAGTAATGTGAATTGCAGAATTCCGCGAATCATCGAATCTTTGAACGCACATTGCGCCCTTTGGTATTCCGAAGGGCATGCCTGTTCGAGCGTCATTACAAACCCTCAAGCAGAGAGCTTGGTATTGGGCCTCGTCCCCGCGACGGGCCTGAATTCCTTGGCGGTCCAGCCGA…	AAACTTTCAACAACGGATCTCTTGGTTCTGGCATCGATGAAGAACGCAGCGAAATGCGATAAGTAATGTGAATTGCAGAATTCCGCGAATCATCGAATCTTTGAACGCACATTGCGCCCTTTGGTATTCCGAAGGGCATGCCTGTTCGAGCGTCATTACAAACCCTCAAGCAGAGAGCTTGGTATTGGGCCTCGTCCCCGCGACGGGCCTGAATTCCTTGGCGGTCCAGCCGAGACTTGAAGCGTAGCAAGGTTGGACATCCCGCTTTGGAAATTTCTSGSTGTGTGCTGTCCAGTTAATCAACCGATATATGCAAA
Included	SH1207519.10FU_MK812095_reps	k__Fungi;p__Ascomycota;c__Dothideomycetes;o__Racodiales;f__Racodiaceae;g__Racodium;s__rupestre;sh_SH1207519.10FU_MK812095_reps	AGGGATCATTAAAGAGCGAGGGGCCCCCGGGTCCGACCTCCAAACCTTGGTATCAGAACTGCAGTTGCCTCGGGGGCGACCCTGCCGGCCGTGCCGACGGTCTGCCCCCGCTGGTCCAGTCAACTCTGCATATTTGCGTACGAGTGTCAATCGAATAATCAAAACTTTCAACAACGGATCTCTTGGTTCTGGCATCGATGAAGAACGCAGCGAAATGCGATAAGTAATGTGAATTGCAGAATTCAGTGAATCATCGAATCTTTGAACGCACATTGCGCCCCTTGGCATTCCGAGGGGCATGCCTGTTCGAGCGTCATTACACCACTCAAGCAATGCTTTGGTATTGGGCACCGCGGCACCCGCGCGCCTTAATGGACTAGGCGGATCGCCTCGATCTCT…	Fungi	Ascomycota	Dothideomycetes	Racodiales	Racodiaceae	Racodium	rupestre	UNITE		AGGGATCATTAAAGAGCGAGGGGCCCCCGGGTCCGACCTCCAAACCTTGGTATCAGAACTGCAGTTGCCTCGGGGGCGACCCTGCCGGCCGTGCCGACGGTCTGCCCCCGCTGGTCCAGTCAACTCTGCATATTTGCGTACGAGTGTCAATCGAATAATCA	AAACTTTCAACAACGGATCTCTTGGTTCTGGCATCGATGAAGAACGCAGCGAAATGCGATAAGTAATGTGAATTGCAGAATTCAGTGAATCATCGAATCTTTGAACGCACATTGCGCCCCTTGGCATTCCGAGGGGCATGCCTGTTCGAGCGTCATTA	CACCACTCAAGCAATGCTTTGGTATTGGGCACCGCGGCACCCGCGCGCCTTAATGGACTAGGCGGATCGCCTCGATCTCTAAGCGTAAAAGTATGACATCGCTTGCGAGTGAGGACGGTCTCTGCCGTTAAACTGCCTCTTTGAAAG		AGGGATCATTAAAGAGCGAGGGGCCCCCGGGTCCGACCTCCAAACCTTGGTATCAGAACTGCAGTTGCCTCGGGGGCGACCCTGCCGGCCGTGCCGACGGTCTGCCCCCGCTGGTCCAGTCAACTCTGCATATTTGCGTACGAGTGTCAATCGAATAATCAAAACTTTCAACAACGGATCTCTTGGTTCTGGCATCGATGAAGAACGCAGCGAAATGCGATAAGTAATGTGAATTGCAGAATTCAGTGAATCATCGAATCTTTGAACGCACATTGCGCCCCTTGGCATTCCGAGGGGCATGCCTGTTCGAGCGTCATTACACCACTCAAGCAATGCTTTGGTATTGGGCACCGCGGCACCCGCGCGCCTTAATGGACTAGGCGGATCGCCTCGATCTCT…	AAACTTTCAACAACGGATCTCTTGGTTCTGGCATCGATGAAGAACGCAGCGAAATGCGATAAGTAATGTGAATTGCAGAATTCAGTGAATCATCGAATCTTTGAACGCACATTGCGCCCCTTGGCATTCCGAGGGGCATGCCTGTTCGAGCGTCATTACACCACTCAAGCAATGCTTTGGTATTGGGCACCGCGGCACCCGCGCGCCTTAATGGACTAGGCGGATCGCCTCGATCTCTAAGCGTAAAAGTATGACATCGCTTGCGAGTGAGGACGGTCTCTGCCGTTAAACTGCCTCTTTGAAAG
Included	SH1207523.10FU_UDB05049257_reps	k__Fungi;p__Ascomycota;c__Leotiomycetes;o__Helotiales;f__Lachnaceae;g__Dasyscyphella;s__claviculata;sh_SH1207523.10FU_UDB05049257_reps	ACAGAGTTCATGCCCTCACGGGTAGATCTCCCACCCTTGTATATATCATTATCTGTTGCTTTGGCGAGTCGCGAGCCTAGCTTGCCCGGGTCCTGCCCGGCGTACTCGCCAGAGAACCCATAAACTCTGAATGTTAGTGTCGTCTGAGTACTATAAAATAGTTAAAACTTTCAACAACGGATCTCTTGGTTCTGGCATCGATGAAGAACGCAGCGAAATGCGATAAGTAATGTGAATTGCAGAATTCAGTGAATCATCGAATCTTTGAACGCACATTGCGCCCCTTGGTATTCCGGGGGGCATGCCTGTTCGAGCGTCATTATAACCAATCCAGCCTGGCTGGGTGTTGGGCCTCGCCATCTGGCGGGCCTTAAAACTAGTGGCGGTGCTTTCAGGCTC…	Fungi	Ascomycota	Leotiomycetes	Helotiales	Lachnaceae	Dasyscyphella	claviculata	UNITE		ACAGAGTTCATGCCCTCACGGGTAGATCTCCCACCCTTGTATATATCATTATCTGTTGCTTTGGCGAGTCGCGAGCCTAGCTTGCCCGGGTCCTGCCCGGCGTACTCGCCAGAGAACCCATAAACTCTGAATGTTAGTGTCGTCTGAGTACTATAAAATAGTTA	AAACTTTCAACAACGGATCTCTTGGTTCTGGCATCGATGAAGAACGCAGCGAAATGCGATAAGTAATGTGAATTGCAGAATTCAGTGAATCATCGAATCTTTGAACGCACATTGCGCCCCTTGGTATTCCGGGGGGCATGCCTGTTCGAGCGTCATTA	TAACCAATCCAGCCTGGCTGGGTGTTGGGCCTCGCCATCTGGCGGGCCTTAAAACTAGTGGCGGTGCTTTCAGGCTCTACGCGTAGTAATTTTCTCGCTATAGAGTCCTGGGAGATGCTTGCCAGCAACCCCTAATTTTTTCA		ACAGAGTTCATGCCCTCACGGGTAGATCTCCCACCCTTGTATATATCATTATCTGTTGCTTTGGCGAGTCGCGAGCCTAGCTTGCCCGGGTCCTGCCCGGCGTACTCGCCAGAGAACCCATAAACTCTGAATGTTAGTGTCGTCTGAGTACTATAAAATAGTTAAAACTTTCAACAACGGATCTCTTGGTTCTGGCATCGATGAAGAACGCAGCGAAATGCGATAAGTAATGTGAATTGCAGAATTCAGTGAATCATCGAATCTTTGAACGCACATTGCGCCCCTTGGTATTCCGGGGGGCATGCCTGTTCGAGCGTCATTATAACCAATCCAGCCTGGCTGGGTGTTGGGCCTCGCCATCTGGCGGGCCTTAAAACTAGTGGCGGTGCTTTCAGGCTC…	AAACTTTCAACAACGGATCTCTTGGTTCTGGCATCGATGAAGAACGCAGCGAAATGCGATAAGTAATGTGAATTGCAGAATTCAGTGAATCATCGAATCTTTGAACGCACATTGCGCCCCTTGGTATTCCGGGGGGCATGCCTGTTCGAGCGTCATTATAACCAATCCAGCCTGGCTGGGTGTTGGGCCTCGCCATCTGGCGGGCCTTAAAACTAGTGGCGGTGCTTTCAGGCTCTACGCGTAGTAATTTTCTCGCTATAGAGTCCTGGGAGATGCTTGCCAGCAACCCCTAATTTTTTCA
Included	SH1207526.10FU_U57988_reps	k__Fungi;p__Ascomycota;c__Leotiomycetes;o__Helotiales;f__Lachnaceae;g__Perrotia;s__flammea;sh_SH1207526.10FU_U57988_reps	GGTGAACTGCGGAAGGTCATTACAGAGTTCATGCCCTTCGGGGTAGACCTCCCACCCTTTGTATATTATAATTCACTGTTGCTTTGGCGGGCCGCGAGCCTCGCTCGCCCGTGTACGCGCACGGTGTGCCCGCCGAAGAACCTTTTTAAACTCTGAATGTTTGTGTCGNCTGAGTACTATAAAATAGTTAAAACTTTCAACAACGGATCTCTTGGTTCTGGCATCGATGAAGAACGCAGCGAATGCGATAAGTAATGTGAATTGCAGAATTCAGTGAATCATCGAATCTTTGAACGCACATTGCGCCCCTTGGTATTCCGGGGGGCATGCCTGTTCGAGCGTCATTATAACCAATCCAGCCCGGCTGGGTGTTGGGCTTCGCCTCCGGGCGGGCCTTAA…	Fungi	Ascomycota	Leotiomycetes	Helotiales	Lachnaceae	Perrotia	flammea	UNITE	GGTGAACTGCGGAAGGTCATTA	CAGAGTTCATGCCCTTCGGGGTAGACCTCCCACCCTTTGTATATTATAATTCACTGTTGCTTTGGCGGGCCGCGAGCCTCGCTCGCCCGTGTACGCGCACGGTGTGCCCGCCGAAGAACCTTTTTAAACTCTGAATGTTTGTGTCGNCTGAGTACTATAAAATAGTTA	AAACTTTCAACAACGGATCTCTTGGTTCTGGCATCGATGAAGAACGCAGCGAATGCGATAAGTAATGTGAATTGCAGAATTCAGTGAATCATCGAATCTTTGAACGCACATTGCGCCCCTTGGTATTCCGGGGGGCATGCCTGTTCGAGCGTCATTA	TAACCAATCCAGCCCGGCTGGGTGTTGGGCTTCGCCTCCGGGCGGGCCTTAATGCTAGTGGCGGTGCCCTTAGGCTCTACGCGTAGTAACTTTTCTCGCTATAGGGTCCTAGGGGATGCTGGCCAGCAACCCTAAATTTTTTCAG		CAGAGTTCATGCCCTTCGGGGTAGACCTCCCACCCTTTGTATATTATAATTCACTGTTGCTTTGGCGGGCCGCGAGCCTCGCTCGCCCGTGTACGCGCACGGTGTGCCCGCCGAAGAACCTTTTTAAACTCTGAATGTTTGTGTCGNCTGAGTACTATAAAATAGTTAAAACTTTCAACAACGGATCTCTTGGTTCTGGCATCGATGAAGAACGCAGCGAATGCGATAAGTAATGTGAATTGCAGAATTCAGTGAATCATCGAATCTTTGAACGCACATTGCGCCCCTTGGTATTCCGGGGGGCATGCCTGTTCGAGCGTCATTATAACCAATCCAGCCCGGCTGGGTGTTGGGCTTCGCCTCCGGGCGGGCCTTAATGCTAGTGGCGGTGCCCTTAGG…	AAACTTTCAACAACGGATCTCTTGGTTCTGGCATCGATGAAGAACGCAGCGAATGCGATAAGTAATGTGAATTGCAGAATTCAGTGAATCATCGAATCTTTGAACGCACATTGCGCCCCTTGGTATTCCGGGGGGCATGCCTGTTCGAGCGTCATTATAACCAATCCAGCCCGGCTGGGTGTTGGGCTTCGCCTCCGGGCGGGCCTTAATGCTAGTGGCGGTGCCCTTAGGCTCTACGCGTAGTAACTTTTCTCGCTATAGGGTCCTAGGGGATGCTGGCCAGCAACCCTAAATTTTTTCAG
Included	SH1207553.10FU_GQ119356_reps	k__Fungi;p__Ascomycota;c__Pezizomycetes;o__Pezizales;f__Morchellaceae;g__Leucangium;s__carthusianum;sh_SH1207553.10FU_GQ119356_reps	CATTACAACGTAAAAACGTCCCCGTCAGGGAGTCGGTGGCCAGCGGGCGCCTGAGCGGCGTCGGGCCCGTGCCCGGCGGGCCAGTGATTGTAGCTTCGCTAGGGGGGTGGACCCAAACGAAGGTTCAAAGACAACCGGGAGGACCCACGTCACACCTGCCAGCCGGTGCGGCACCCCGACGACGACTCTCGCGTGGTCGCGACCGTCCGGCTCTCTGCCACACACAAACCACTCTGCGTACCTTTCCACGTTGCTTCCCCGTCCCGTCCACGGAGCGGGGGAGGTCCAACCCACGAAACCCTTGATCTAGAACCGTCCGTCAGAAGTAAAAGCTGTTTTACAAAAACTTTCAACAACGGATCTCTTGGTTCCCACATCGATGAAGAACGCAGCGAAATG…	Fungi	Ascomycota	Pezizomycetes	Pezizales	Morchellaceae	Leucangium	carthusianum	UNITE		CATTACAACGTAAAAACGTCCCCGTCAGGGAGTCGGTGGCCAGCGGGCGCCTGAGCGGCGTCGGGCCCGTGCCCGGCGGGCCAGTGATTGTAGCTTCGCTAGGGGGGTGGACCCAAACGAAGGTTCAAAGACAACCGGGAGGACCCACGTCACACCTGCCAGCCGGTGCGGCACCCCGACGACGACTCTCGCGTGGTCGCGACCGTCCGGCTCTCTGCCACACACAAACCACTCTGCGTACCTTTCCACGTTGCTTCCCCGTCCCGTCCACGGAGCGGGGGAGGTCCAACCCACGAAACCCTTGATCTAGAACCGTCCGTCAGAAGTAAAAGCTGTTTTACAA	AAACTTTCAACAACGGATCTCTTGGTTCCCACATCGATGAAGAACGCAGCGAAATGCGATAAGTAATGTGAATTGCAGAATCCAGTGAATCATCGAATCTTTGAACGCACATTGCGCCCTCTGGCATTCCGGGGGGCATGCCTGTCCGAGTGTCATCA	AACACCCTCCCCCGAGACCTTCTCATAGCGCGTTGGCAAGGGGGGTATTGGCCGTCCGGCTTTCCGCGGGTCCGCTTCGGCGGCCCGACCGGGCCCGGCTCAAATTCCAGGTCTGTAGGCAGGAGTGTGCTGTCGGTCGACGTAATGGTAACGCGTAACGCCTTCCCAGCCCCAGAGTCCTTCAGAACCACAAACGGCGTGCCTCGCGCGGCGACGCCACACCAGCAG		CATTACAACGTAAAAACGTCCCCGTCAGGGAGTCGGTGGCCAGCGGGCGCCTGAGCGGCGTCGGGCCCGTGCCCGGCGGGCCAGTGATTGTAGCTTCGCTAGGGGGGTGGACCCAAACGAAGGTTCAAAGACAACCGGGAGGACCCACGTCACACCTGCCAGCCGGTGCGGCACCCCGACGACGACTCTCGCGTGGTCGCGACCGTCCGGCTCTCTGCCACACACAAACCACTCTGCGTACCTTTCCACGTTGCTTCCCCGTCCCGTCCACGGAGCGGGGGAGGTCCAACCCACGAAACCCTTGATCTAGAACCGTCCGTCAGAAGTAAAAGCTGTTTTACAAAAACTTTCAACAACGGATCTCTTGGTTCCCACATCGATGAAGAACGCAGCGAAATG…	AAACTTTCAACAACGGATCTCTTGGTTCCCACATCGATGAAGAACGCAGCGAAATGCGATAAGTAATGTGAATTGCAGAATCCAGTGAATCATCGAATCTTTGAACGCACATTGCGCCCTCTGGCATTCCGGGGGGCATGCCTGTCCGAGTGTCATCAAACACCCTCCCCCGAGACCTTCTCATAGCGCGTTGGCAAGGGGGGTATTGGCCGTCCGGCTTTCCGCGGGTCCGCTTCGGCGGCCCGACCGGGCCCGGCTCAAATTCCAGGTCTGTAGGCAGGAGTGTGCTGTCGGTCGACGTAATGGTAACGCGTAACGCCTTCCCAGCCCCAGAGTCCTTCAGAACCACAAACGGCGTGCCTCGCGCGGCGACGCCACACCAGCAG
Included	SH1167556.10FU_AJ968667_reps	k__Fungi;p__Ascomycota;c__Pezizomycetes;o__Pezizales;f__Pezizaceae;g__Peziza;s__depressa;sh_SH1167556.10FU_AJ968667_reps	CTGAAAMACTTTTGAAAAATAGTTTTTTTATATCCCATTGTCTACCTACCATGTTGCTTCCACTGGACATGTTTTACTTTATGTGTGAGACCTTTGGCTTGTGTGAATAACCCAAGTCAGGGAGTTGCCGGTGGCAAGACCATTTACCAAAACTTGATTAAACACACAATTGTCTGAATCTTTTGCTTCAATATAATAAAACTTTCAACAACGGATCTCTAGGCTCTTGCATCGATGAAGAACGCAGTGAAATGCGATAAGTAATGTGAATTGCAGAATCTCGTGAATCATCGAATCTTTGAACGCACATTGCGCCCTATGGTATTCCGTAGGGCATGCCTGTCTGAGCGTCAGCTCCCACCCCACTCAAGTATCTATTTATCAGATGCTTGGAATGCT…	Fungi	Ascomycota	Pezizomycetes	Pezizales	Pezizaceae	Peziza	depressa	UNITE		CTGAAAMACTTTTGAAAAATAGTTTTTTTATATCCCATTGTCTACCTACCATGTTGCTTCCACTGGACATGTTTTACTTTATGTGTGAGACCTTTGGCTTGTGTGAATAACCCAAGTCAGGGAGTTGCCGGTGGCAAGACCATTTACCAAAACTTGATTAAACACACAATTGTCTGAATCTTTTGCTTCAATATAATA	AAACTTTCAACAACGGATCTCTAGGCTCTTGCATCGATGAAGAACGCAGTGAAATGCGATAAGTAATGTGAATTGCAGAATCTCGTGAATCATCGAATCTTTGAACGCACATTGCGCCCTATGGTATTCCGTAGGGCATGCCTGTCTGAGCGTCAGCT	CCCACCCCACTCAAGTATCTATTTATCAGATGCTTGGAATGCTTTGGAGAAGTGCCTTGTTATAGAGACGCCCCCCAGAAATTGATAGGCAGTATGGTTTGCACCTGAACCAGACGTAATAATAATAAATCGTTTGTTTAGGTATWATTGTGCTTGCCTTAACCCACCCATTTTTTTATTTTTTTATCTTTGG		CTGAAAMACTTTTGAAAAATAGTTTTTTTATATCCCATTGTCTACCTACCATGTTGCTTCCACTGGACATGTTTTACTTTATGTGTGAGACCTTTGGCTTGTGTGAATAACCCAAGTCAGGGAGTTGCCGGTGGCAAGACCATTTACCAAAACTTGATTAAACACACAATTGTCTGAATCTTTTGCTTCAATATAATAAAACTTTCAACAACGGATCTCTAGGCTCTTGCATCGATGAAGAACGCAGTGAAATGCGATAAGTAATGTGAATTGCAGAATCTCGTGAATCATCGAATCTTTGAACGCACATTGCGCCCTATGGTATTCCGTAGGGCATGCCTGTCTGAGCGTCAGCTCCCACCCCACTCAAGTATCTATTTATCAGATGCTTGGAATGCT…	AAACTTTCAACAACGGATCTCTAGGCTCTTGCATCGATGAAGAACGCAGTGAAATGCGATAAGTAATGTGAATTGCAGAATCTCGTGAATCATCGAATCTTTGAACGCACATTGCGCCCTATGGTATTCCGTAGGGCATGCCTGTCTGAGCGTCAGCTCCCACCCCACTCAAGTATCTATTTATCAGATGCTTGGAATGCTTTGGAGAAGTGCCTTGTTATAGAGACGCCCCCCAGAAATTGATAGGCAGTATGGTTTGCACCTGAACCAGACGTAATAATAATAAATCGTTTGTTTAGGTATWATTGTGCTTGCCTTAACCCACCCATTTTTTTATTTTTTTATCTTTGG
Included	SH1207442.10FU_KP759323_reps	k__Fungi;p__Ascomycota;c__Lecanoromycetes;o__Pertusariales;f__Icmadophilaceae;g__Siphula;s__decumbens;sh_SH1207442.10FU_KP759323_reps	ATAGAGATCCCGGACCCTTAAGGCCCGGAACCTCCATCCCGTGTGAAGCCTTCCACGCTGTTGCTTCGGTGCTCCAAGCACCGGTAGTACACCCTAAATCCGTTTCAATTGTGATGTCTGAGTATAAATTTAAAGCAATAAAACTTTCAACAACGGATCTCTTGGTTCTGGCATCGATGAAGAACGCAGCGAAATGCGATAAGTAATGTGAATTGCAGAATTCAGTGAATCATCGAATCTTTGAACGCACATTGCACCTTCTGGTATTCCGGGAGGTATGCCTGTCCGAGCGTCATTTCACCCCTCAAGCTTCTACTTTATAGCTTGGTGTTGGACTGTCTGGATTCAGTAGTCTCAAAATCAGTGGCGGCGTGACACAGATCCCGAGCGTAGTGACAT…	Fungi	Ascomycota	Lecanoromycetes	Pertusariales	Icmadophilaceae	Siphula	decumbens	UNITE		ATAGAGATCCCGGACCCTTAAGGCCCGGAACCTCCATCCCGTGTGAAGCCTTCCACGCTGTTGCTTCGGTGCTCCAAGCACCGGTAGTACACCCTAAATCCGTTTCAATTGTGATGTCTGAGTATAAATTTAAAGCAATA	AAACTTTCAACAACGGATCTCTTGGTTCTGGCATCGATGAAGAACGCAGCGAAATGCGATAAGTAATGTGAATTGCAGAATTCAGTGAATCATCGAATCTTTGAACGCACATTGCACCTTCTGGTATTCCGGGAGGTATGCCTGTCCGAGCGTCATTT	CACCCCTCAAGCTTCTACTTTATAGCTTGGTGTTGGACTGTCTGGATTCAGTAGTCTCAAAATCAGTGGCGGCGTGACACAGATCCCGAGCGTAGTGACATTATAGCTCCGAGGACTGTATTTCGATAGCCAACAAACTCGCAGTGCTTTGGCACTCGACTTCCAATG		ATAGAGATCCCGGACCCTTAAGGCCCGGAACCTCCATCCCGTGTGAAGCCTTCCACGCTGTTGCTTCGGTGCTCCAAGCACCGGTAGTACACCCTAAATCCGTTTCAATTGTGATGTCTGAGTATAAATTTAAAGCAATAAAACTTTCAACAACGGATCTCTTGGTTCTGGCATCGATGAAGAACGCAGCGAAATGCGATAAGTAATGTGAATTGCAGAATTCAGTGAATCATCGAATCTTTGAACGCACATTGCACCTTCTGGTATTCCGGGAGGTATGCCTGTCCGAGCGTCATTTCACCCCTCAAGCTTCTACTTTATAGCTTGGTGTTGGACTGTCTGGATTCAGTAGTCTCAAAATCAGTGGCGGCGTGACACAGATCCCGAGCGTAGTGACAT…	AAACTTTCAACAACGGATCTCTTGGTTCTGGCATCGATGAAGAACGCAGCGAAATGCGATAAGTAATGTGAATTGCAGAATTCAGTGAATCATCGAATCTTTGAACGCACATTGCACCTTCTGGTATTCCGGGAGGTATGCCTGTCCGAGCGTCATTTCACCCCTCAAGCTTCTACTTTATAGCTTGGTGTTGGACTGTCTGGATTCAGTAGTCTCAAAATCAGTGGCGGCGTGACACAGATCCCGAGCGTAGTGACATTATAGCTCCGAGGACTGTATTTCGATAGCCAACAAACTCGCAGTGCTTTGGCACTCGACTTCCAATG
Included	SH1207676.10FU_MT644293_reps	k__Fungi;p__Ascomycota;c__Pezizomycetes;o__Pezizales;f__Sarcosomataceae;g__Pseudoplectania;s__nigrella;sh_SH1207676.10FU_MT644293_reps	ATTAAACGCGAATGGCCGGGCCTCGTCACCACCCCTTCTGGGGGTGGAATCCTGGGGGGCCCGGTGTCCTTTTGATTATCTCCCATCTGTGAACTCTTCCACTGTTGCTTCCGTGAGCCTGTACTCTGCTCTCTTTGGGAGTCGGAGCACCTGAAAAGCCCTGGTTCTGCCAGGGGCGCACGGCAATGGTACCACAACTCTGGTTTTATGTTGTATCAGTCTGAGTGGTTAACACACAAACAAGTTAAAACTTTCAACAACGGATCTCTTGGTTCTCGCATCGATGAAGAACGCAGCGAAATGCGATAAGTAGTGTGAATTGCAGAATTCAGTGAATCATCGAATCTTTGAACGCACATTGCGCCTCCTGGTATTCCGGGAGGCATGCCTGTTCGAGCG…	Fungi	Ascomycota	Pezizomycetes	Pezizales	Sarcosomataceae	Pseudoplectania	nigrella	UNITE		ATTAAACGCGAATGGCCGGGCCTCGTCACCACCCCTTCTGGGGGTGGAATCCTGGGGGGCCCGGTGTCCTTTTGATTATCTCCCATCTGTGAACTCTTCCACTGTTGCTTCCGTGAGCCTGTACTCTGCTCTCTTTGGGAGTCGGAGCACCTGAAAAGCCCTGGTTCTGCCAGGGGCGCACGGCAATGGTACCACAACTCTGGTTTTATGTTGTATCAGTCTGAGTGGTTAACACACAAACAAGTTA	AAACTTTCAACAACGGATCTCTTGGTTCTCGCATCGATGAAGAACGCAGCGAAATGCGATAAGTAGTGTGAATTGCAGAATTCAGTGAATCATCGAATCTTTGAACGCACATTGCGCCTCCTGGTATTCCGGGAGGCATGCCTGTTCGAGCGTCATCA	AACACATCCTCAAGTATTTTTGCTTGGTTGTGGAGGAAGATAGTCTGTTGATTATCCCCTCTGGAATTCCTCAGCAGAGACCACAGCAGCCTCAGGTGTGATAATACTACCTCGCTTGAGTGTTATTGTGGGCTCCCGCTGGAGAGCAGCCCCCAGCTTTTATCATG		ATTAAACGCGAATGGCCGGGCCTCGTCACCACCCCTTCTGGGGGTGGAATCCTGGGGGGCCCGGTGTCCTTTTGATTATCTCCCATCTGTGAACTCTTCCACTGTTGCTTCCGTGAGCCTGTACTCTGCTCTCTTTGGGAGTCGGAGCACCTGAAAAGCCCTGGTTCTGCCAGGGGCGCACGGCAATGGTACCACAACTCTGGTTTTATGTTGTATCAGTCTGAGTGGTTAACACACAAACAAGTTAAAACTTTCAACAACGGATCTCTTGGTTCTCGCATCGATGAAGAACGCAGCGAAATGCGATAAGTAGTGTGAATTGCAGAATTCAGTGAATCATCGAATCTTTGAACGCACATTGCGCCTCCTGGTATTCCGGGAGGCATGCCTGTTCGAGCG…	AAACTTTCAACAACGGATCTCTTGGTTCTCGCATCGATGAAGAACGCAGCGAAATGCGATAAGTAGTGTGAATTGCAGAATTCAGTGAATCATCGAATCTTTGAACGCACATTGCGCCTCCTGGTATTCCGGGAGGCATGCCTGTTCGAGCGTCATCAAACACATCCTCAAGTATTTTTGCTTGGTTGTGGAGGAAGATAGTCTGTTGATTATCCCCTCTGGAATTCCTCAGCAGAGACCACAGCAGCCTCAGGTGTGATAATACTACCTCGCTTGAGTGTTATTGTGGGCTCCCGCTGGAGAGCAGCCCCCAGCTTTTATCATG
Included	SH1175464.10FU_LN850568_reps	k__Fungi;p__Basidiomycota;c__Agaricomycetes;o__Agaricales;f__Entolomataceae;g__Entoloma;s__anthracinellum;sh_SH1175464.10FU_LN850568_reps	TTGAATAAACTTGGTKGGGTTGTTGCTGGCTCCTCGGAGCATGTGCACGCTCACTCCATTTTTAACCACCTGTGCACCTTGTGTAGATCTGAACAACTCTCGGGGAAACTCGGTTAGAGGATTGCTGTGCGTAAAAGCCAGCTTTCCTTGAGTTCAGATCTATGTCTTTATATACACCATAAGAATGTATTGGAATGTAATTGACAGGCGTTAGAGCCTTTAAAATCAAATACAACTTTCAACAACGGATCTCTTGGCTCTCGCATCGATGAAGAACGCAGCGAAATGCGATAAGTAATGTGAATTGCAGAATTCAGTGAATCATCGAATCTTTGAACGCACCTTGCGCTCCTTGGTATTCCGAGGAGCATGCCTGTTTGAGTGTCGTGAAATTCTCAA…	Fungi	Basidiomycota	Agaricomycetes	Agaricales	Entolomataceae	Entoloma	anthracinellum	UNITE		TTGAATAAACTTGGTKGGGTTGTTGCTGGCTCCTCGGAGCATGTGCACGCTCACTCCATTTTTAACCACCTGTGCACCTTGTGTAGATCTGAACAACTCTCGGGGAAACTCGGTTAGAGGATTGCTGTGCGTAAAAGCCAGCTTTCCTTGAGTTCAGATCTATGTCTTTATATACACCATAAGAATGTATTGGAATGTAATTGACAGGCGTTAGAGCCTTTAAAATCAAATA	CAACTTTCAACAACGGATCTCTTGGCTCTCGCATCGATGAAGAACGCAGCGAAATGCGATAAGTAATGTGAATTGCAGAATTCAGTGAATCATCGAATCTTTGAACGCACCTTGCGCTCCTTGGTATTCCGAGGAGCATGCCTGTTTGAGTGTCGTGA	AATTCTCAACCTCTCTGGCTTTTATAAGCTMGTTAGGCTTGGATTGTGGAGGTTGCTGGTTTCTCAGAAATCAKCTCTTCTTAAATATATTAGCAAAGTCTTTGCTGACCATCTTTGGTGTGATAATTATCTACATCATCGAGRATCAGCTTCCGTCTTGGAAGGATTTCGCTTCTAATGGTCTATTCAGACAACTTGACAAT		TTGAATAAACTTGGTKGGGTTGTTGCTGGCTCCTCGGAGCATGTGCACGCTCACTCCATTTTTAACCACCTGTGCACCTTGTGTAGATCTGAACAACTCTCGGGGAAACTCGGTTAGAGGATTGCTGTGCGTAAAAGCCAGCTTTCCTTGAGTTCAGATCTATGTCTTTATATACACCATAAGAATGTATTGGAATGTAATTGACAGGCGTTAGAGCCTTTAAAATCAAATACAACTTTCAACAACGGATCTCTTGGCTCTCGCATCGATGAAGAACGCAGCGAAATGCGATAAGTAATGTGAATTGCAGAATTCAGTGAATCATCGAATCTTTGAACGCACCTTGCGCTCCTTGGTATTCCGAGGAGCATGCCTGTTTGAGTGTCGTGAAATTCTCAA…	CAACTTTCAACAACGGATCTCTTGGCTCTCGCATCGATGAAGAACGCAGCGAAATGCGATAAGTAATGTGAATTGCAGAATTCAGTGAATCATCGAATCTTTGAACGCACCTTGCGCTCCTTGGTATTCCGAGGAGCATGCCTGTTTGAGTGTCGTGAAATTCTCAACCTCTCTGGCTTTTATAAGCTMGTTAGGCTTGGATTGTGGAGGTTGCTGGTTTCTCAGAAATCAKCTCTTCTTAAATATATTAGCAAAGTCTTTGCTGACCATCTTTGGTGTGATAATTATCTACATCATCGAGRATCAGCTTCCGTCTTGGAAGGATTTCGCTTCTAATGGTCTATTCAGACAACTTGACAAT
Included	SH1207740.10FU_FR870264_refs	k__Fungi;p__Ascomycota;c__Ascomycota incertae sedis;o__Ascomycota incertae sedis;f__Ascomycota incertae sedis;g__Bactrodesmiastrum;s__obovatum;sh_SH1207740.10FU_FR870264_refs	GGATCATTACGAGGCGGTCGCTCGCGCGACCCCCCAAAACCCACTGTGAACCAAAAATTTTTTTTGCTTCGGCGGACTGCCCCCCCGCGGGGGGGGGAGTGCACCCCTCCGCCGACGTTACCTCGAGTCACCGTCTTTTCTGAGTCTCAGAGTCTCCAATAGCGAGAGAGTTACAACCTTCAACGATGGATCTCTCGGCTCCGGCCTCGATGAAGAACGCAGCGAAATGCGATACCTAATAGGACTCGCACACCCCCTCAGTGAATCATCGAGTTTTTGAACGCACATGGCCCCCGCCAGCATTCTGGCGGGTCTGTCTGTCCGAGCGTCGTCTCACGTCCCCCGGGCCTCGTCCCGGCGTTGGGGCATGCGGGAGTGGCCCCCTCTCGGGGGCGCCCG…	Fungi	Ascomycota	Ascomycota incertae sedis	Ascomycota incertae sedis	Ascomycota incertae sedis	Bactrodesmiastrum	obovatum	UNITE		GGATCATTACGAGGCGGTCGCTCGCGCGACCCCCCAAAACCCACTGTGAACCAAAAATTTTTTTTGCTTCGGCGGACTGCCCCCCCGCGGGGGGGGGAGTGCACCCCTCCGCCGACGTTACCTCGAGTCACCGTCTTTTCTGAGTCTCAGAGTCTCCAATAGCGAGAGAGTTA	CAACCTTCAACGATGGATCTCTCGGCTCCGGCCTCGATGAAGAACGCAGCGAAATGCGATACCTAATAGGACTCGCACACCCCCTCAGTGAATCATCGAGTTTTTGAACGCACATGGCCCCCGCCAGCATTCTGGCGGGTCTGTCTGTCCGAGCGTCGTCT	CACGTCCCCCGGGCCTCGTCCCGGCGTTGGGGCATGCGGGAGTGGCCCCCTCTCGGGGGCGCCCGCAGCCCTCAAATACAGTGGCGGTCCCGCAGCACGCAGGCGCTGGTACGCAGTAGATTCGTCACCGTACCGGACAACGCACCTTGSGGGACCCTGCCTCGACGGCGGCGGTCTCCTCCTCCCCCCCGCACGGGAGGGAGGGGGTTCCCCGCACCTTTTAGCACC		GGATCATTACGAGGCGGTCGCTCGCGCGACCCCCCAAAACCCACTGTGAACCAAAAATTTTTTTTGCTTCGGCGGACTGCCCCCCCGCGGGGGGGGGAGTGCACCCCTCCGCCGACGTTACCTCGAGTCACCGTCTTTTCTGAGTCTCAGAGTCTCCAATAGCGAGAGAGTTACAACCTTCAACGATGGATCTCTCGGCTCCGGCCTCGATGAAGAACGCAGCGAAATGCGATACCTAATAGGACTCGCACACCCCCTCAGTGAATCATCGAGTTTTTGAACGCACATGGCCCCCGCCAGCATTCTGGCGGGTCTGTCTGTCCGAGCGTCGTCTCACGTCCCCCGGGCCTCGTCCCGGCGTTGGGGCATGCGGGAGTGGCCCCCTCTCGGGGGCGCCCG…	CAACCTTCAACGATGGATCTCTCGGCTCCGGCCTCGATGAAGAACGCAGCGAAATGCGATACCTAATAGGACTCGCACACCCCCTCAGTGAATCATCGAGTTTTTGAACGCACATGGCCCCCGCCAGCATTCTGGCGGGTCTGTCTGTCCGAGCGTCGTCTCACGTCCCCCGGGCCTCGTCCCGGCGTTGGGGCATGCGGGAGTGGCCCCCTCTCGGGGGCGCCCGCAGCCCTCAAATACAGTGGCGGTCCCGCAGCACGCAGGCGCTGGTACGCAGTAGATTCGTCACCGTACCGGACAACGCACCTTGSGGGACCCTGCCTCGACGGCGGCGGTCTCCTCCTCCCCCCCGCACGGGAGGGAGGGGGTTCCCCGCACCTTTTAGCACC
Included	SH1207963.10FU_MW063429_reps	k__Fungi;p__Ascomycota;c__Ascomycota incertae sedis;o__Ascomycota incertae sedis;f__Ascomycota incertae sedis;g__Scolecobasidium;s__musicola;sh_SH1207963.10FU_MW063429_reps	GATCATTACTGAGTAGCTGCAAGGGCCAGATGGGCACTGTGTAAGCGGTGTCGCTGGCCGGGTTACCCGACCTGATGTCATTACCAGCTCTGGGAGTAGCGTGGCTCGCCTGCCGTCTTGGCGGCAGGGGAGGCGCGTGCGATCGGAGAATATAACTTCGGCGGAAGAGGTAGGCGTGGACCTGCCCGCCGCCGGCCGTATATTCAATTCTTGTGAAAATCTGAAGGCTGAGTTACGAAACAAAAAAGCAAAACTTTCAACAACGGATCTCTTGGCTCTGGCAACGATGAAGAACGCAGCGAAACGCGAAAGGTAATGCGAATTGCAGAATCAGTGAGTCATCGAATTTTTGAACGCACATTGCGCCTCTTGGTATTCCAGGAGGCACGCCTGTTCGAG…	Fungi	Ascomycota	Ascomycota incertae sedis	Ascomycota incertae sedis	Ascomycota incertae sedis	Scolecobasidium	musicola	UNITE		GATCATTACTGAGTAGCTGCAAGGGCCAGATGGGCACTGTGTAAGCGGTGTCGCTGGCCGGGTTACCCGACCTGATGTCATTACCAGCTCTGGGAGTAGCGTGGCTCGCCTGCCGTCTTGGCGGCAGGGGAGGCGCGTGCGATCGGAGAATATAACTTCGGCGGAAGAGGTAGGCGTGGACCTGCCCGCCGCCGGCCGTATATTCAATTCTTGTGAAAATCTGAAGGCTGAGTTACGAAACAAAAAAGCA	AAACTTTCAACAACGGATCTCTTGGCTCTGGCAACGATGAAGAACGCAGCGAAACGCGAAAGGTAATGCGAATTGCAGAATCAGTGAGTCATCGAATTTTTGAACGCACATTGCGCCTCTTGGTATTCCAGGAGGCACGCCTGTTCGAGCGCCATTA	CAAACCCCAAGCGTAGCTTGATGTTGGACGAGGTCTTGTGGTTTTCTGCAAGACTTGTCTGGAACTTGTTGGCGCCGCCGGCGGACCACGAGCGTAGCAAGGCTTCAATGTCACCTCGCTCGGATTGGATTCCGACGGACGGCTGCCGGAC		GATCATTACTGAGTAGCTGCAAGGGCCAGATGGGCACTGTGTAAGCGGTGTCGCTGGCCGGGTTACCCGACCTGATGTCATTACCAGCTCTGGGAGTAGCGTGGCTCGCCTGCCGTCTTGGCGGCAGGGGAGGCGCGTGCGATCGGAGAATATAACTTCGGCGGAAGAGGTAGGCGTGGACCTGCCCGCCGCCGGCCGTATATTCAATTCTTGTGAAAATCTGAAGGCTGAGTTACGAAACAAAAAAGCAAAACTTTCAACAACGGATCTCTTGGCTCTGGCAACGATGAAGAACGCAGCGAAACGCGAAAGGTAATGCGAATTGCAGAATCAGTGAGTCATCGAATTTTTGAACGCACATTGCGCCTCTTGGTATTCCAGGAGGCACGCCTGTTCGAG…	AAACTTTCAACAACGGATCTCTTGGCTCTGGCAACGATGAAGAACGCAGCGAAACGCGAAAGGTAATGCGAATTGCAGAATCAGTGAGTCATCGAATTTTTGAACGCACATTGCGCCTCTTGGTATTCCAGGAGGCACGCCTGTTCGAGCGCCATTACAAACCCCAAGCGTAGCTTGATGTTGGACGAGGTCTTGTGGTTTTCTGCAAGACTTGTCTGGAACTTGTTGGCGCCGCCGGCGGACCACGAGCGTAGCAAGGCTTCAATGTCACCTCGCTCGGATTGGATTCCGACGGACGGCTGCCGGAC
Included	SH1207979.10FU_JQ349107_refs	k__Fungi;p__Basidiomycota;c__Agaricomycetes;o__Russulales;f__Hericiaceae;g__Dentipellis;s__coniferarum;sh_SH1207979.10FU_JQ349107_refs	ATGAATTTGAAAGGGGTTGTCGCTGGCCTTCACCGGCATGTGCACGCCCTGCTCTCATCCGTTCTACACCTGTGCACCTTTGCGTGGGTCTGGCGGCCTTGCGGTCGTTGGGCTTGCGTTCCTTCACACACCCTGTATGTATCTGAATGTCTTCATGCTATAAACGCATTTTAATACAACTTTCAACAACGGATCTCTTGGCTCTCGCATCGATGAAGAACGCAGCGAAATGCGATAAGTAATGTGAATTGCAGAATTCAGTGAATCATCGAATCTTTGAACGCACCTTGCGCCCCTTGGTATTCCGAGGGGCACACCTGTTTGAGTGTCGTGAAATTCTCAACCCATGCTTCCTTTTTTGAAAGGATGGGCTTGGACTTGGAGGCTTGCCGGCCTTGT…	Fungi	Basidiomycota	Agaricomycetes	Russulales	Hericiaceae	Dentipellis	coniferarum	UNITE		ATGAATTTGAAAGGGGTTGTCGCTGGCCTTCACCGGCATGTGCACGCCCTGCTCTCATCCGTTCTACACCTGTGCACCTTTGCGTGGGTCTGGCGGCCTTGCGGTCGTTGGGCTTGCGTTCCTTCACACACCCTGTATGTATCTGAATGTCTTCATGCTATAAACGCATTTTAATA	CAACTTTCAACAACGGATCTCTTGGCTCTCGCATCGATGAAGAACGCAGCGAAATGCGATAAGTAATGTGAATTGCAGAATTCAGTGAATCATCGAATCTTTGAACGCACCTTGCGCCCCTTGGTATTCCGAGGGGCACACCTGTTTGAGTGTCGTGA	AATTCTCAACCCATGCTTCCTTTTTTGAAAGGATGGGCTTGGACTTGGAGGCTTGCCGGCCTTGTTTGGTCGGCTCCTCTTGAATGCATTAGCTGGAGCCTTTGTAGGGCTGCCTTCGGTGTGATAATTGTCTACGCCGTGGGAGGGCCTTGCGAGCTTTTGGGAGCCAGCTTCTAACCGTCCCGTCAGGGACACTTCATCGAAACTTGACCTCA		ATGAATTTGAAAGGGGTTGTCGCTGGCCTTCACCGGCATGTGCACGCCCTGCTCTCATCCGTTCTACACCTGTGCACCTTTGCGTGGGTCTGGCGGCCTTGCGGTCGTTGGGCTTGCGTTCCTTCACACACCCTGTATGTATCTGAATGTCTTCATGCTATAAACGCATTTTAATACAACTTTCAACAACGGATCTCTTGGCTCTCGCATCGATGAAGAACGCAGCGAAATGCGATAAGTAATGTGAATTGCAGAATTCAGTGAATCATCGAATCTTTGAACGCACCTTGCGCCCCTTGGTATTCCGAGGGGCACACCTGTTTGAGTGTCGTGAAATTCTCAACCCATGCTTCCTTTTTTGAAAGGATGGGCTTGGACTTGGAGGCTTGCCGGCCTTGT…	CAACTTTCAACAACGGATCTCTTGGCTCTCGCATCGATGAAGAACGCAGCGAAATGCGATAAGTAATGTGAATTGCAGAATTCAGTGAATCATCGAATCTTTGAACGCACCTTGCGCCCCTTGGTATTCCGAGGGGCACACCTGTTTGAGTGTCGTGAAATTCTCAACCCATGCTTCCTTTTTTGAAAGGATGGGCTTGGACTTGGAGGCTTGCCGGCCTTGTTTGGTCGGCTCCTCTTGAATGCATTAGCTGGAGCCTTTGTAGGGCTGCCTTCGGTGTGATAATTGTCTACGCCGTGGGAGGGCCTTGCGAGCTTTTGGGAGCCAGCTTCTAACCGTCCCGTCAGGGACACTTCATCGAAACTTGACCTCA
Included	SH1209919.10FU_LC565547_reps	k__Fungi;p__Ascomycota;c__Leotiomycetes;o__Helotiales;f__Erysiphaceae;g__Leveillula;s__taurica;sh_SH1209919.10FU_LC565547_reps	CAGAGCGTGAAGACCTCGGCCCCTCCACCGCGCAAGCGGGTGCGAGGGACACATGCCGGGGTCGACCCTCCCACCCGTGTCGACTCGTCTCTTGTTGCTTTGGCAGGCCGACCGCCCAGCGGTCCTCTGGCTCCCGGGCTGGAGCGCGCCTGCCAGAGAATATTCAACTCGTGTTTTGGGTGAAGTCTGAGCAATCAAGTAATACGAATAAGTTAAAACTTTCAACAACGGATCTCTTGGCTCTGGCATCGATGAAGAACGCAGCGAAATGCGATACGTAATGTGAATTGCAGAATTTAGTGAATCATCGAATCTTTGAACGCACATTGCGCCCCTGGGTACTCCTAGGGGCATGCCTGTTCGAGCGTCATAACAACCCCCTCGAGCCGACTAGGCTTG…	Fungi	Ascomycota	Leotiomycetes	Helotiales	Erysiphaceae	Leveillula	taurica	UNITE		CAGAGCGTGAAGACCTCGGCCCCTCCACCGCGCAAGCGGGTGCGAGGGACACATGCCGGGGTCGACCCTCCCACCCGTGTCGACTCGTCTCTTGTTGCTTTGGCAGGCCGACCGCCCAGCGGTCCTCTGGCTCCCGGGCTGGAGCGCGCCTGCCAGAGAATATTCAACTCGTGTTTTGGGTGAAGTCTGAGCAATCAAGTAATACGAATAAGTTA	AAACTTTCAACAACGGATCTCTTGGCTCTGGCATCGATGAAGAACGCAGCGAAATGCGATACGTAATGTGAATTGCAGAATTTAGTGAATCATCGAATCTTTGAACGCACATTGCGCCCCTGGGTACTCCTAGGGGCATGCCTGTTCGAGCGTCATAA	CAACCCCCTCGAGCCGACTAGGCTTGGTCTTGGGGCCCGCCCGCGTTGGCGCGGCGGCCCTTAAACCCAGTGGCGGTGCCGGTGGTGCTTTCCGCGTAGTCACGTTTCTCGCGCGAGGGCACGATCTGGACCCAGCCAGCAACCAAGTCCGCGGCGCTGTGCGCTGCGACTTCTCTCTGG		CAGAGCGTGAAGACCTCGGCCCCTCCACCGCGCAAGCGGGTGCGAGGGACACATGCCGGGGTCGACCCTCCCACCCGTGTCGACTCGTCTCTTGTTGCTTTGGCAGGCCGACCGCCCAGCGGTCCTCTGGCTCCCGGGCTGGAGCGCGCCTGCCAGAGAATATTCAACTCGTGTTTTGGGTGAAGTCTGAGCAATCAAGTAATACGAATAAGTTAAAACTTTCAACAACGGATCTCTTGGCTCTGGCATCGATGAAGAACGCAGCGAAATGCGATACGTAATGTGAATTGCAGAATTTAGTGAATCATCGAATCTTTGAACGCACATTGCGCCCCTGGGTACTCCTAGGGGCATGCCTGTTCGAGCGTCATAACAACCCCCTCGAGCCGACTAGGCTTG…	AAACTTTCAACAACGGATCTCTTGGCTCTGGCATCGATGAAGAACGCAGCGAAATGCGATACGTAATGTGAATTGCAGAATTTAGTGAATCATCGAATCTTTGAACGCACATTGCGCCCCTGGGTACTCCTAGGGGCATGCCTGTTCGAGCGTCATAACAACCCCCTCGAGCCGACTAGGCTTGGTCTTGGGGCCCGCCCGCGTTGGCGCGGCGGCCCTTAAACCCAGTGGCGGTGCCGGTGGTGCTTTCCGCGTAGTCACGTTTCTCGCGCGAGGGCACGATCTGGACCCAGCCAGCAACCAAGTCCGCGGCGCTGTGCGCTGCGACTTCTCTCTGG
Included	SH1211646.10FU_KX650550_reps	k__Fungi;p__Ascomycota;c__Dothideomycetes;o__Pleosporales;f__Nigrogranaceae;g__Nigrograna;s__fuscidula;sh_SH1211646.10FU_KX650550_reps	CCGTTGGAGTCCGCTCCAATCTGGGATAGAACCCTTGCCTTTGAGTACCTTTTCGTTTCCTCGGTGGGCTCGCCCGCCGGTGGACAACCGTAAACTCTTTGTAATAGCAGTATCTTCTGAGAAAAACAAATAGTCAAAACTTTCAACAACGGATCTCTTGGTTCTGGCATCGATGAAGAACGCAGCGAAATGCGATAAGTAGTGTGAATTGCAGAATTCAGTGAATCATCGAATCTTTGAACGCACATTGCGCCCTTCGGTATTCCGTTGGGCATGCCTGTTCGAGCGTCATTTAAACATTCAAGCCCAGCTTGGTGTTGGGTGCTTGTCCTCCCTCGTGGTGGACTCACCTTAAATGCATTGGCGGCCGGTATGTTGGCTTCGAGCGCAGTAGAAACG…	Fungi	Ascomycota	Dothideomycetes	Pleosporales	Nigrogranaceae	Nigrograna	fuscidula	UNITE		CCGTTGGAGTCCGCTCCAATCTGGGATAGAACCCTTGCCTTTGAGTACCTTTTCGTTTCCTCGGTGGGCTCGCCCGCCGGTGGACAACCGTAAACTCTTTGTAATAGCAGTATCTTCTGAGAAAAACAAATAGTCA	AAACTTTCAACAACGGATCTCTTGGTTCTGGCATCGATGAAGAACGCAGCGAAATGCGATAAGTAGTGTGAATTGCAGAATTCAGTGAATCATCGAATCTTTGAACGCACATTGCGCCCTTCGGTATTCCGTTGGGCATGCCTGTTCGAGCGTCATTT	AAACATTCAAGCCCAGCTTGGTGTTGGGTGCTTGTCCTCCCTCGTGGTGGACTCACCTTAAATGCATTGGCGGCCGGTATGTTGGCTTCGAGCGCAGTAGAAACGCGCCAGACGTCCCGACATGCTGGTCCCCCACAAGACCATTATTTTAG		CCGTTGGAGTCCGCTCCAATCTGGGATAGAACCCTTGCCTTTGAGTACCTTTTCGTTTCCTCGGTGGGCTCGCCCGCCGGTGGACAACCGTAAACTCTTTGTAATAGCAGTATCTTCTGAGAAAAACAAATAGTCAAAACTTTCAACAACGGATCTCTTGGTTCTGGCATCGATGAAGAACGCAGCGAAATGCGATAAGTAGTGTGAATTGCAGAATTCAGTGAATCATCGAATCTTTGAACGCACATTGCGCCCTTCGGTATTCCGTTGGGCATGCCTGTTCGAGCGTCATTTAAACATTCAAGCCCAGCTTGGTGTTGGGTGCTTGTCCTCCCTCGTGGTGGACTCACCTTAAATGCATTGGCGGCCGGTATGTTGGCTTCGAGCGCAGTAGAAACG…	AAACTTTCAACAACGGATCTCTTGGTTCTGGCATCGATGAAGAACGCAGCGAAATGCGATAAGTAGTGTGAATTGCAGAATTCAGTGAATCATCGAATCTTTGAACGCACATTGCGCCCTTCGGTATTCCGTTGGGCATGCCTGTTCGAGCGTCATTTAAACATTCAAGCCCAGCTTGGTGTTGGGTGCTTGTCCTCCCTCGTGGTGGACTCACCTTAAATGCATTGGCGGCCGGTATGTTGGCTTCGAGCGCAGTAGAAACGCGCCAGACGTCCCGACATGCTGGTCCCCCACAAGACCATTATTTTAG
Included	SH1212574.10FU_UDB0313544_reps	k__Fungi;p__Ascomycota;c__Saccharomycetes;o__Saccharomycetales;f__Dipodascaceae;g__Dipodascus;s__armillariae;sh_SH1212574.10FU_UDB0313544_reps	AAGATTTTTTATTTTTAGTGGAAAGATAATGCTAGCCGTAAGGCGAACTCATAACCAAGTCAAAAAAACAAAACTAAAAACTTTTAACAATGGATCTCTTGGTTCTCGCATCGATGAAGAACGCAGCGAATTGCGATAAGTTTTGTGAATTGCAGAAGTGAATCATCAATTTTTGAACGCACATTGCGCCTTTTGGTATTCCAAAAGGCATACCTGTTTGAGCGTTGTTTCTTTATGAGATTGCTATTGCTTTCTTGAAATAAAATGATCAAATAAGTTTGAAACACGTTTAAAA	Fungi	Ascomycota	Saccharomycetes	Saccharomycetales	Dipodascaceae	Dipodascus	armillariae	UNITE		AAGATTTTTTATTTTTAGTGGAAAGATAATGCTAGCCGTAAGGCGAACTCATAACCAAGTCAAAAAAACAAAACTAA	AAACTTTTAACAATGGATCTCTTGGTTCTCGCATCGATGAAGAACGCAGCGAATTGCGATAAGTTTTGTGAATTGCAGAAGTGAATCATCAATTTTTGAACGCACATTGCGCCTTTTGGTATTCCAAAAGGCATACCTGTTTGAGCGTTGTTT	CTTTATGAGATTGCTATTGCTTTCTTGAAATAAAATGATCAAATAAGTTTGAAACACGTTTAAAA		AAGATTTTTTATTTTTAGTGGAAAGATAATGCTAGCCGTAAGGCGAACTCATAACCAAGTCAAAAAAACAAAACTAAAAACTTTTAACAATGGATCTCTTGGTTCTCGCATCGATGAAGAACGCAGCGAATTGCGATAAGTTTTGTGAATTGCAGAAGTGAATCATCAATTTTTGAACGCACATTGCGCCTTTTGGTATTCCAAAAGGCATACCTGTTTGAGCGTTGTTTCTTTATGAGATTGCTATTGCTTTCTTGAAATAAAATGATCAAATAAGTTTGAAACACGTTTAAAA	AAACTTTTAACAATGGATCTCTTGGTTCTCGCATCGATGAAGAACGCAGCGAATTGCGATAAGTTTTGTGAATTGCAGAAGTGAATCATCAATTTTTGAACGCACATTGCGCCTTTTGGTATTCCAAAAGGCATACCTGTTTGAGCGTTGTTTCTTTATGAGATTGCTATTGCTTTCTTGAAATAAAATGATCAAATAAGTTTGAAACACGTTTAAAA
Included	SH1212255.10FU_MW045798_reps	k__Fungi;p__Ascomycota;c__Sordariomycetes;o__Diaporthales;f__Gnomoniaceae;g__Gnomonia;s__fimbriata;sh_SH1212255.10FU_MW045798_reps	TCATTGCTGGAACTGGATATCCCTCACAGGATGTCCTCCCCCAGAAACCCACTGTGAATTGTACCTAATGTTGCCTCGGCACGGTTGGCCCTTTCGGGGGTCCCTTTCCCCTTGGGAAAAGGAAGAGGCCGGCCGACGGCGCCCCTAACACTCTGTTTTTTTTGTACATCATCTGAGTAAACAACTAAAAATGAATCAAAACTTTCAACAACGGATCTCTTGGTTCTGGCATCGATGAAGAACGCAGCGAAATGCGATAAGTAATGTGAATTGCAGAATTCAGTGAATCATCGAATCTTTGAACGCACATTGCGCCCGGTGGTATTCCACCGGGCATGCCTGTTCGAGCGTCATTTCCACCCTCAAAGCCCTTCGGTTTTGGTGTTGGAGGAATACCTG…	Fungi	Ascomycota	Sordariomycetes	Diaporthales	Gnomoniaceae	Gnomonia	fimbriata	UNITE		TCATTGCTGGAACTGGATATCCCTCACAGGATGTCCTCCCCCAGAAACCCACTGTGAATTGTACCTAATGTTGCCTCGGCACGGTTGGCCCTTTCGGGGGTCCCTTTCCCCTTGGGAAAAGGAAGAGGCCGGCCGACGGCGCCCCTAACACTCTGTTTTTTTTGTACATCATCTGAGTAAACAACTAAAAATGAATCA	AAACTTTCAACAACGGATCTCTTGGTTCTGGCATCGATGAAGAACGCAGCGAAATGCGATAAGTAATGTGAATTGCAGAATTCAGTGAATCATCGAATCTTTGAACGCACATTGCGCCCGGTGGTATTCCACCGGGCATGCCTGTTCGAGCGTCATTT	CCACCCTCAAAGCCCTTCGGTTTTGGTGTTGGAGGAATACCTGTGAAAGGGTACCCTCTAAAATTCAGTGGCGGGCTTGCTAGAATTTTGAGCGTAGTAATTTTGCCTCGTTTATAAAGACTAGTGAGATATCTTGCCGTAAAACACACAACTTTCTGA		TCATTGCTGGAACTGGATATCCCTCACAGGATGTCCTCCCCCAGAAACCCACTGTGAATTGTACCTAATGTTGCCTCGGCACGGTTGGCCCTTTCGGGGGTCCCTTTCCCCTTGGGAAAAGGAAGAGGCCGGCCGACGGCGCCCCTAACACTCTGTTTTTTTTGTACATCATCTGAGTAAACAACTAAAAATGAATCAAAACTTTCAACAACGGATCTCTTGGTTCTGGCATCGATGAAGAACGCAGCGAAATGCGATAAGTAATGTGAATTGCAGAATTCAGTGAATCATCGAATCTTTGAACGCACATTGCGCCCGGTGGTATTCCACCGGGCATGCCTGTTCGAGCGTCATTTCCACCCTCAAAGCCCTTCGGTTTTGGTGTTGGAGGAATACCTG…	AAACTTTCAACAACGGATCTCTTGGTTCTGGCATCGATGAAGAACGCAGCGAAATGCGATAAGTAATGTGAATTGCAGAATTCAGTGAATCATCGAATCTTTGAACGCACATTGCGCCCGGTGGTATTCCACCGGGCATGCCTGTTCGAGCGTCATTTCCACCCTCAAAGCCCTTCGGTTTTGGTGTTGGAGGAATACCTGTGAAAGGGTACCCTCTAAAATTCAGTGGCGGGCTTGCTAGAATTTTGAGCGTAGTAATTTTGCCTCGTTTATAAAGACTAGTGAGATATCTTGCCGTAAAACACACAACTTTCTGA
Included	SH1056009.10FU_HM054144_reps	k__Fungi;p__Ascomycota;c__Sordariomycetes;o__Hypocreales;f__Nectriaceae;g__Pseudocosmospora;s__vilior;sh_SH1056009.10FU_HM054144_reps	CCGAGTTTACAACTCCCAAACCCCTGTGAACATACCTATTGTTGCTTCGGCGGGACCGCCCCGGCGCCCTCGGGCCCGGACTCAGGCACCCGCCGGAGGACCCAAACTCTTGTCTTCATGAGAATCTTCTGAGTGATACAAGCAAATAAATCAAAACTTTCAACAACGGATCTCTTGGTTCTGGCATCGATGAAGAACGCAGCGAAATGCGATAAGTAATGTGAATTGCAGAATTCCGTGAATCATCGAATCTTTGAACGCACATTGCGCCCGCCAGTATTCTGGCGGGCATGCCTGTTCGAGCGTCATTTCAACCCTCAAGCCCCCGGGCTTGGTGTTGGGGATCGGCCGCCCTCCGGCGCGCCGGCCCCGAAATCTAGTGGCGGTCTCGCTGTAGCC…	Fungi	Ascomycota	Sordariomycetes	Hypocreales	Nectriaceae	Pseudocosmospora	vilior	UNITE		CCGAGTTTACAACTCCCAAACCCCTGTGAACATACCTATTGTTGCTTCGGCGGGACCGCCCCGGCGCCCTCGGGCCCGGACTCAGGCACCCGCCGGAGGACCCAAACTCTTGTCTTCATGAGAATCTTCTGAGTGATACAAGCAAATAAATCA	AAACTTTCAACAACGGATCTCTTGGTTCTGGCATCGATGAAGAACGCAGCGAAATGCGATAAGTAATGTGAATTGCAGAATTCCGTGAATCATCGAATCTTTGAACGCACATTGCGCCCGCCAGTATTCTGGCGGGCATGCCTGTTCGAGCGTCATTT	CAACCCTCAAGCCCCCGGGCTTGGTGTTGGGGATCGGCCGCCCTCCGGCGCGCCGGCCCCGAAATCTAGTGGCGGTCTCGCTGTAGCCTCCTCTGCGTAGTAGCACACCTCGCACCGGAACGCAGCCTGGCCACGCCGTTAAACCCCCCACTTCTGAAG		CCGAGTTTACAACTCCCAAACCCCTGTGAACATACCTATTGTTGCTTCGGCGGGACCGCCCCGGCGCCCTCGGGCCCGGACTCAGGCACCCGCCGGAGGACCCAAACTCTTGTCTTCATGAGAATCTTCTGAGTGATACAAGCAAATAAATCAAAACTTTCAACAACGGATCTCTTGGTTCTGGCATCGATGAAGAACGCAGCGAAATGCGATAAGTAATGTGAATTGCAGAATTCCGTGAATCATCGAATCTTTGAACGCACATTGCGCCCGCCAGTATTCTGGCGGGCATGCCTGTTCGAGCGTCATTTCAACCCTCAAGCCCCCGGGCTTGGTGTTGGGGATCGGCCGCCCTCCGGCGCGCCGGCCCCGAAATCTAGTGGCGGTCTCGCTGTAGCC…	AAACTTTCAACAACGGATCTCTTGGTTCTGGCATCGATGAAGAACGCAGCGAAATGCGATAAGTAATGTGAATTGCAGAATTCCGTGAATCATCGAATCTTTGAACGCACATTGCGCCCGCCAGTATTCTGGCGGGCATGCCTGTTCGAGCGTCATTTCAACCCTCAAGCCCCCGGGCTTGGTGTTGGGGATCGGCCGCCCTCCGGCGCGCCGGCCCCGAAATCTAGTGGCGGTCTCGCTGTAGCCTCCTCTGCGTAGTAGCACACCTCGCACCGGAACGCAGCCTGGCCACGCCGTTAAACCCCCCACTTCTGAAG
Included	SH1212306.10FU_FR648351_reps	k__Fungi;p__Ascomycota;c__Sordariomycetes;o__Diaporthales;f__Gnomoniaceae;g__Plagiostoma;s__fraxini;sh_SH1212306.10FU_FR648351_reps	ACCCATAAACCCTTTGTGAATACTACCTAAAAATGTTGCCTCGGCATTGGTTGGCCTCTTTTCGAGGTCCCTTCTCTCTTGGGAAAAGGAGCAGACCGGCCGGTGGCCCTATAAACTCTTGTTTTTTTTTGTAATATCATCTGAGTAAAACAACTAAAATGAATCAAAACTTTCAACAACGGATCTCTTGGTTCTGGCATCGATGAAGAACGCAGCGAAATGCGATAAGTAATGTGAATTGCAGAATTCAGTGAATCATCGAATCTTTGAACGCACATTGCGCCCGGTGGTATTCCACCGGGCATGCCTGTTCGAGCGTCATTTCAACCCTCAAAGCCCTAGCTTTGGTGTTGGAGGAATACCCTGTAGAAAGGGTACCCTCTGAAATTTAGTGGCGGG…	Fungi	Ascomycota	Sordariomycetes	Diaporthales	Gnomoniaceae	Plagiostoma	fraxini	UNITE		ACCCATAAACCCTTTGTGAATACTACCTAAAAATGTTGCCTCGGCATTGGTTGGCCTCTTTTCGAGGTCCCTTCTCTCTTGGGAAAAGGAGCAGACCGGCCGGTGGCCCTATAAACTCTTGTTTTTTTTTGTAATATCATCTGAGTAAAACAACTAAAATGAATCA	AAACTTTCAACAACGGATCTCTTGGTTCTGGCATCGATGAAGAACGCAGCGAAATGCGATAAGTAATGTGAATTGCAGAATTCAGTGAATCATCGAATCTTTGAACGCACATTGCGCCCGGTGGTATTCCACCGGGCATGCCTGTTCGAGCGTCATTT	CAACCCTCAAAGCCCTAGCTTTGGTGTTGGAGGAATACCCTGTAGAAAGGGTACCCTCTGAAATTTAGTGGCGGGCTCGCTAGAATTTTGAGCGTAGTAATTTTACCTCGTTTTTAAAGACTAGTGGGACTTCTTGCCGTAAA		ACCCATAAACCCTTTGTGAATACTACCTAAAAATGTTGCCTCGGCATTGGTTGGCCTCTTTTCGAGGTCCCTTCTCTCTTGGGAAAAGGAGCAGACCGGCCGGTGGCCCTATAAACTCTTGTTTTTTTTTGTAATATCATCTGAGTAAAACAACTAAAATGAATCAAAACTTTCAACAACGGATCTCTTGGTTCTGGCATCGATGAAGAACGCAGCGAAATGCGATAAGTAATGTGAATTGCAGAATTCAGTGAATCATCGAATCTTTGAACGCACATTGCGCCCGGTGGTATTCCACCGGGCATGCCTGTTCGAGCGTCATTTCAACCCTCAAAGCCCTAGCTTTGGTGTTGGAGGAATACCCTGTAGAAAGGGTACCCTCTGAAATTTAGTGGCGGG…	AAACTTTCAACAACGGATCTCTTGGTTCTGGCATCGATGAAGAACGCAGCGAAATGCGATAAGTAATGTGAATTGCAGAATTCAGTGAATCATCGAATCTTTGAACGCACATTGCGCCCGGTGGTATTCCACCGGGCATGCCTGTTCGAGCGTCATTTCAACCCTCAAAGCCCTAGCTTTGGTGTTGGAGGAATACCCTGTAGAAAGGGTACCCTCTGAAATTTAGTGGCGGGCTCGCTAGAATTTTGAGCGTAGTAATTTTACCTCGTTTTTAAAGACTAGTGGGACTTCTTGCCGTAAA
Included	SH1217993.10FU_MN987945_reps	k__Fungi;p__Basidiomycota;c__Agaricomycetes;o__Polyporales;f__Meruliaceae;g__Porpomyces;s__abiens;sh_SH1217993.10FU_MN987945_reps	GCGAAGCTTGAAGGCGGGGGGGTGCGTTTCGCGTTTCGGCTGCACCCACTGCGGTGCGCTGGCCGCGGCCCCCCTCGTCCAAACCTTCACAAACCCCCTGTGCACCTTTCCTTCCAAACCTGGTCAACCCCCTCCTTGGGAAGACCTGCTCTTGTGGGTTGCCCTTTGGTGGGGGGGTCCGTTCTTTGGGGGGCCAGTCAAACTCTTTGATGCATGTAAGGCGGCGGCGCGTGTGCCGTTCCAAACTGTCCAGAAACAACTTTCAACAACGGATCTCTTGGCTCTCGCATCGATGAAGAACGCAGCGAAATGCGATAAGTAATGTGAATTGCAGAATTCAGTGAATCATCGAATCTTTGAACGCACCTTGCGCTCCTTGGTATTCCGAGGAGCATGCCT…	Fungi	Basidiomycota	Agaricomycetes	Polyporales	Meruliaceae	Porpomyces	abiens	UNITE		GCGAAGCTTGAAGGCGGGGGGGTGCGTTTCGCGTTTCGGCTGCACCCACTGCGGTGCGCTGGCCGCGGCCCCCCTCGTCCAAACCTTCACAAACCCCCTGTGCACCTTTCCTTCCAAACCTGGTCAACCCCCTCCTTGGGAAGACCTGCTCTTGTGGGTTGCCCTTTGGTGGGGGGGTCCGTTCTTTGGGGGGCCAGTCAAACTCTTTGATGCATGTAAGGCGGCGGCGCGTGTGCCGTTCCAAACTGTCCAGAAA	CAACTTTCAACAACGGATCTCTTGGCTCTCGCATCGATGAAGAACGCAGCGAAATGCGATAAGTAATGTGAATTGCAGAATTCAGTGAATCATCGAATCTTTGAACGCACCTTGCGCTCCTTGGTATTCCGAGGAGCATGCCTGTTTGAGTGTCTTGA	AATTCATCAGTCTGCGACTTTGCGTGTGGACTGGACTTTGGGGGGGTTGCTTTCCAGCTTTGCTGCCTTGTGAGAGGTGGCTCCCCCGAAATGCATCGGCAGTGGCCTGCTTGGGAAAAGAAAGAGGTCCCGGCCCCCCTGGTGTTGTATTCATCCTCACTGCGGGAGGCCCCCCCCCTCACCCTTTGCGCAAAGAGCCGTTTGCCTTGGCAGCCTGTGGAGTGGTGGCCAGCGTTGAGTTTTCTTTTGGAA		GCGAAGCTTGAAGGCGGGGGGGTGCGTTTCGCGTTTCGGCTGCACCCACTGCGGTGCGCTGGCCGCGGCCCCCCTCGTCCAAACCTTCACAAACCCCCTGTGCACCTTTCCTTCCAAACCTGGTCAACCCCCTCCTTGGGAAGACCTGCTCTTGTGGGTTGCCCTTTGGTGGGGGGGTCCGTTCTTTGGGGGGCCAGTCAAACTCTTTGATGCATGTAAGGCGGCGGCGCGTGTGCCGTTCCAAACTGTCCAGAAACAACTTTCAACAACGGATCTCTTGGCTCTCGCATCGATGAAGAACGCAGCGAAATGCGATAAGTAATGTGAATTGCAGAATTCAGTGAATCATCGAATCTTTGAACGCACCTTGCGCTCCTTGGTATTCCGAGGAGCATGCCT…	CAACTTTCAACAACGGATCTCTTGGCTCTCGCATCGATGAAGAACGCAGCGAAATGCGATAAGTAATGTGAATTGCAGAATTCAGTGAATCATCGAATCTTTGAACGCACCTTGCGCTCCTTGGTATTCCGAGGAGCATGCCTGTTTGAGTGTCTTGAAATTCATCAGTCTGCGACTTTGCGTGTGGACTGGACTTTGGGGGGGTTGCTTTCCAGCTTTGCTGCCTTGTGAGAGGTGGCTCCCCCGAAATGCATCGGCAGTGGCCTGCTTGGGAAAAGAAAGAGGTCCCGGCCCCCCTGGTGTTGTATTCATCCTCACTGCGGGAGGCCCCCCCCCTCACCCTTTGCGCAAAGAGCCGTTTGCCTTGGCAGCCTGTGGAGTGGTGGCCAGCGTTGAGTT…
Included	SH1217839.10FU_MT309112_reps	k__Fungi;p__Ascomycota;c__Sordariomycetes;o__Hypocreales;f__Hypocreales incertae sedis;g__Trichothecium;s__roseum;sh_SH1217839.10FU_MT309112_reps	CAGAGTCAACAAAACAACTCCCAACCCTTTGGGAACCTTACCTACCGTTGCTTCGGCGGACCGCCCCGGGCGCTGCGTGCCCCGGACCCAAGGCGCCCGCCGGGGACCACACGAACCCTGTTCAACAAACATGTGTATCCTCTCAGCGAGCCGAAAGGCAACAAAACAAATCAAAACTTTCAACAACGGATCTCTTGGTTCTGGCATCGATCAAGAACGCAGCGAAATGCGAGAAGCAATGCGAATTGCAGAATTCAGTGAATCATCGAATCTTTGCACGCACATTGCGCCCGCCAGTATTCTGGCGGGCATGCCTGTCCGAGCGTCATTTCAACCCTCGGGCCCCCCCCTTTTCCCCTCGCGGGGGAGGGGGCGGGCCCGGCGTTGGGGCCCAGGCGT…	Fungi	Ascomycota	Sordariomycetes	Hypocreales	Hypocreales incertae sedis	Trichothecium	roseum	UNITE		CAGAGTCAACAAAACAACTCCCAACCCTTTGGGAACCTTACCTACCGTTGCTTCGGCGGACCGCCCCGGGCGCTGCGTGCCCCGGACCCAAGGCGCCCGCCGGGGACCACACGAACCCTGTTCAACAAACATGTGTATCCTCTCAGCGAGCCGAAAGGCAACAAAACAAATCA	AAACTTTCAACAACGGATCTCTTGGTTCTGGCATCGATCAAGAACGCAGCGAAATGCGAGAAGCAATGCGAATTGCAGAATTCAGTGAATCATCGAATCTTTGCACGCACATTGCGCCCGCCAGTATTCTGGCGGGCATGCCTGTCCGAGCGTCATTT	CAACCCTCGGGCCCCCCCCTTTTCCCCTCGCGGGGGAGGGGGCGGGCCCGGCGTTGGGGCCCAGGCGTCCTCCAAGGGCGCCTGTCCCCGAAACCCAGTGGCGGCCTCGCCGCTGCCTCCTCCGCGTCGCAGCACAAACCTCGCGGGCGGAAGGCGGCGCGGCCACGCCGCAAAACCCCAAACTTTTACCAAG		CAGAGTCAACAAAACAACTCCCAACCCTTTGGGAACCTTACCTACCGTTGCTTCGGCGGACCGCCCCGGGCGCTGCGTGCCCCGGACCCAAGGCGCCCGCCGGGGACCACACGAACCCTGTTCAACAAACATGTGTATCCTCTCAGCGAGCCGAAAGGCAACAAAACAAATCAAAACTTTCAACAACGGATCTCTTGGTTCTGGCATCGATCAAGAACGCAGCGAAATGCGAGAAGCAATGCGAATTGCAGAATTCAGTGAATCATCGAATCTTTGCACGCACATTGCGCCCGCCAGTATTCTGGCGGGCATGCCTGTCCGAGCGTCATTTCAACCCTCGGGCCCCCCCCTTTTCCCCTCGCGGGGGAGGGGGCGGGCCCGGCGTTGGGGCCCAGGCGT…	AAACTTTCAACAACGGATCTCTTGGTTCTGGCATCGATCAAGAACGCAGCGAAATGCGAGAAGCAATGCGAATTGCAGAATTCAGTGAATCATCGAATCTTTGCACGCACATTGCGCCCGCCAGTATTCTGGCGGGCATGCCTGTCCGAGCGTCATTTCAACCCTCGGGCCCCCCCCTTTTCCCCTCGCGGGGGAGGGGGCGGGCCCGGCGTTGGGGCCCAGGCGTCCTCCAAGGGCGCCTGTCCCCGAAACCCAGTGGCGGCCTCGCCGCTGCCTCCTCCGCGTCGCAGCACAAACCTCGCGGGCGGAAGGCGGCGCGGCCACGCCGCAAAACCCCAAACTTTTACCAAG
Included	SH1218133.10FU_MG925987_reps	k__Fungi;p__Ascomycota;c__Lecanoromycetes;o__Lecanorales;f__Ramalinaceae;g__Niebla;s__homalea;sh_SH1218133.10FU_MG925987_reps	AAGGATCATTACAGAGAGGGGCCTCGCGCTCCCGGGGACTCCGGTCCCCACCTCTACACCCCGTGATTACCTTACCCTTTGTTGCTTTGGCGGGAAGCCGCCCCCCGGGGTCGGTTGGTTATCGCGACTGCCCCGCCAGCAGCCCCCCTGAAACTCGTTTTATTCGTGCAAGTCCGAGTCCAATTCATAATGAATCAAAACTTTCAACAACGGATCTCTTGGTTCTGGCATCGATGAAGAACGCAGCGAAATGCGATAAGTAATGTGAATTGCAGAATTCAGTGAATCATCGAATCTTTGAACGCACATTGCGCCCCTCGGTATTCCGGGGGGCATGCCTGTTCGAGCGTCATTGCACCACTCAAGCGTAGCTTGGTATTGGGTCTTTCGCCCGGGGTT…	Fungi	Ascomycota	Lecanoromycetes	Lecanorales	Ramalinaceae	Niebla	homalea	UNITE		AAGGATCATTACAGAGAGGGGCCTCGCGCTCCCGGGGACTCCGGTCCCCACCTCTACACCCCGTGATTACCTTACCCTTTGTTGCTTTGGCGGGAAGCCGCCCCCCGGGGTCGGTTGGTTATCGCGACTGCCCCGCCAGCAGCCCCCCTGAAACTCGTTTTATTCGTGCAAGTCCGAGTCCAATTCATAATGAATCA	AAACTTTCAACAACGGATCTCTTGGTTCTGGCATCGATGAAGAACGCAGCGAAATGCGATAAGTAATGTGAATTGCAGAATTCAGTGAATCATCGAATCTTTGAACGCACATTGCGCCCCTCGGTATTCCGGGGGGCATGCCTGTTCGAGCGTCATTG	CACCACTCAAGCGTAGCTTGGTATTGGGTCTTTCGCCCGGGGTTTTCCCCGCGGCGTGCCCGAAAAGCATTGGCGGTCCGGGGTGACTTTAAGCGTAGTAAATTTTTTCTCCCGCTTTGAAAGCCTCGCCCCGGGTCCGGCCAGACAACCCCCTCAGATTTATTTCTTAC	GGTTGACCTCGGATCAGG	AAGGATCATTACAGAGAGGGGCCTCGCGCTCCCGGGGACTCCGGTCCCCACCTCTACACCCCGTGATTACCTTACCCTTTGTTGCTTTGGCGGGAAGCCGCCCCCCGGGGTCGGTTGGTTATCGCGACTGCCCCGCCAGCAGCCCCCCTGAAACTCGTTTTATTCGTGCAAGTCCGAGTCCAATTCATAATGAATCAAAACTTTCAACAACGGATCTCTTGGTTCTGGCATCGATGAAGAACGCAGCGAAATGCGATAAGTAATGTGAATTGCAGAATTCAGTGAATCATCGAATCTTTGAACGCACATTGCGCCCCTCGGTATTCCGGGGGGCATGCCTGTTCGAGCGTCATTGCACCACTCAAGCGTAGCTTGGTATTGGGTCTTTCGCCCGGGGTT…	AAACTTTCAACAACGGATCTCTTGGTTCTGGCATCGATGAAGAACGCAGCGAAATGCGATAAGTAATGTGAATTGCAGAATTCAGTGAATCATCGAATCTTTGAACGCACATTGCGCCCCTCGGTATTCCGGGGGGCATGCCTGTTCGAGCGTCATTGCACCACTCAAGCGTAGCTTGGTATTGGGTCTTTCGCCCGGGGTTTTCCCCGCGGCGTGCCCGAAAAGCATTGGCGGTCCGGGGTGACTTTAAGCGTAGTAAATTTTTTCTCCCGCTTTGAAAGCCTCGCCCCGGGTCCGGCCAGACAACCCCCTCAGATTTATTTCTTAC
Included	SH1218363.10FU_FJ871107_reps	k__Fungi;p__Ascomycota;c__Lecanoromycetes;o__Lecanorales;f__Ramalinaceae;g__Namibialina;s__melanothrix;sh_SH1218363.10FU_FJ871107_reps	CAGAGAGGGGCCTCGCGCCCCAGGGGATCCCGGTCCCCGCCTCTACACCCCGTGACTACCATTCCTTTTGTTGCTTTGGCGAGAAGCGCCGATCCCCGCGTCGGCTGGCCTCGTGGCCACTCGCCAGCAGCCCACCGAAAACCGCTTTATCAGTGCGAGTCCGAATCTAGACATATATGAATCAAAACTTTCAACAACGGATCTCTTGGTTCTGGCATCGATGAAGAACGCAGCGAAATGCGATAAGTAATGTGAATTGCAGAATTCAGTGAATCATCGAATCTTTGAACGCACATTGCGCCCCTCGGTATTCCGGGGGGCATGCCTGTTCGAGCGTCATTACACCACTCAAGCGTCGCTTGGTATTGGGTTCTTCGCCGGGGGGAGACCCCCCCGCAG…	Fungi	Ascomycota	Lecanoromycetes	Lecanorales	Ramalinaceae	Namibialina	melanothrix	UNITE		CAGAGAGGGGCCTCGCGCCCCAGGGGATCCCGGTCCCCGCCTCTACACCCCGTGACTACCATTCCTTTTGTTGCTTTGGCGAGAAGCGCCGATCCCCGCGTCGGCTGGCCTCGTGGCCACTCGCCAGCAGCCCACCGAAAACCGCTTTATCAGTGCGAGTCCGAATCTAGACATATATGAATCA	AAACTTTCAACAACGGATCTCTTGGTTCTGGCATCGATGAAGAACGCAGCGAAATGCGATAAGTAATGTGAATTGCAGAATTCAGTGAATCATCGAATCTTTGAACGCACATTGCGCCCCTCGGTATTCCGGGGGGCATGCCTGTTCGAGCGTCATTA	CACCACTCAAGCGTCGCTTGGTATTGGGTTCTTCGCCGGGGGGAGACCCCCCCGCAGCGTGCCCGAAAAGCATTGGCGGTCCGGTGCGACTTCGAGCGTAGTAAATTACTCCCCGCTCCGAAAGTCTCGCACCGTGCCGGCCAGACAACCCCCGGATAATTTATTACATCACG		CAGAGAGGGGCCTCGCGCCCCAGGGGATCCCGGTCCCCGCCTCTACACCCCGTGACTACCATTCCTTTTGTTGCTTTGGCGAGAAGCGCCGATCCCCGCGTCGGCTGGCCTCGTGGCCACTCGCCAGCAGCCCACCGAAAACCGCTTTATCAGTGCGAGTCCGAATCTAGACATATATGAATCAAAACTTTCAACAACGGATCTCTTGGTTCTGGCATCGATGAAGAACGCAGCGAAATGCGATAAGTAATGTGAATTGCAGAATTCAGTGAATCATCGAATCTTTGAACGCACATTGCGCCCCTCGGTATTCCGGGGGGCATGCCTGTTCGAGCGTCATTACACCACTCAAGCGTCGCTTGGTATTGGGTTCTTCGCCGGGGGGAGACCCCCCCGCAG…	AAACTTTCAACAACGGATCTCTTGGTTCTGGCATCGATGAAGAACGCAGCGAAATGCGATAAGTAATGTGAATTGCAGAATTCAGTGAATCATCGAATCTTTGAACGCACATTGCGCCCCTCGGTATTCCGGGGGGCATGCCTGTTCGAGCGTCATTACACCACTCAAGCGTCGCTTGGTATTGGGTTCTTCGCCGGGGGGAGACCCCCCCGCAGCGTGCCCGAAAAGCATTGGCGGTCCGGTGCGACTTCGAGCGTAGTAAATTACTCCCCGCTCCGAAAGTCTCGCACCGTGCCGGCCAGACAACCCCCGGATAATTTATTACATCACG
Included	SH1218170.10FU_LC431559_reps	k__Fungi;p__Ascomycota;c__Lecanoromycetes;o__Lecanorales;f__Ramalinaceae;g__Ramalina;s__dilacerata;sh_SH1218170.10FU_LC431559_reps	AAGAGAGGGGCTTCGCGCTCCAGGGGACTTCGGTCCCCGCCTCTACACCCTGTGATTACCTTACCTTTTCGTTGCTTTGGCGGGGAGTTCCCCGCCAGCAGCCCACCGAAACTCGTTCATTCATGCTTGTCTGAGTCTATTTCATAATGAATCAAAACTTTCAACAACGGATCTCTTGGTTCTGGCATCGATGAAGAACGCAGCGAAATGCGATAAGTAATGTGAATTGCAGAATTCAGTGAATCATCGAATCTTTGAACGCACATTGCGCCCCTCGGTATTCCGGGGGGCATGCCTGTTCGAGCGTCATTGCACCACTCAAGCGTAGCTTGGTATTGGGTTCTCGCCGGGGGCTACCCCCCGGCGGACCCGAAAAGCATTGGCGGTCCGGTGCGACTT…	Fungi	Ascomycota	Lecanoromycetes	Lecanorales	Ramalinaceae	Ramalina	dilacerata	UNITE		AAGAGAGGGGCTTCGCGCTCCAGGGGACTTCGGTCCCCGCCTCTACACCCTGTGATTACCTTACCTTTTCGTTGCTTTGGCGGGGAGTTCCCCGCCAGCAGCCCACCGAAACTCGTTCATTCATGCTTGTCTGAGTCTATTTCATAATGAATCA	AAACTTTCAACAACGGATCTCTTGGTTCTGGCATCGATGAAGAACGCAGCGAAATGCGATAAGTAATGTGAATTGCAGAATTCAGTGAATCATCGAATCTTTGAACGCACATTGCGCCCCTCGGTATTCCGGGGGGCATGCCTGTTCGAGCGTCATTG	CACCACTCAAGCGTAGCTTGGTATTGGGTTCTCGCCGGGGGCTACCCCCCGGCGGACCCGAAAAGCATTGGCGGTCCGGTGCGACTTTAAGCGTAGTAAATCTTCTCCCGCTTTGAAAGCCTCGCGCCGTGGCCGGCCAGACAACCCCACATTTCTCACG		AAGAGAGGGGCTTCGCGCTCCAGGGGACTTCGGTCCCCGCCTCTACACCCTGTGATTACCTTACCTTTTCGTTGCTTTGGCGGGGAGTTCCCCGCCAGCAGCCCACCGAAACTCGTTCATTCATGCTTGTCTGAGTCTATTTCATAATGAATCAAAACTTTCAACAACGGATCTCTTGGTTCTGGCATCGATGAAGAACGCAGCGAAATGCGATAAGTAATGTGAATTGCAGAATTCAGTGAATCATCGAATCTTTGAACGCACATTGCGCCCCTCGGTATTCCGGGGGGCATGCCTGTTCGAGCGTCATTGCACCACTCAAGCGTAGCTTGGTATTGGGTTCTCGCCGGGGGCTACCCCCCGGCGGACCCGAAAAGCATTGGCGGTCCGGTGCGACTT…	AAACTTTCAACAACGGATCTCTTGGTTCTGGCATCGATGAAGAACGCAGCGAAATGCGATAAGTAATGTGAATTGCAGAATTCAGTGAATCATCGAATCTTTGAACGCACATTGCGCCCCTCGGTATTCCGGGGGGCATGCCTGTTCGAGCGTCATTGCACCACTCAAGCGTAGCTTGGTATTGGGTTCTCGCCGGGGGCTACCCCCCGGCGGACCCGAAAAGCATTGGCGGTCCGGTGCGACTTTAAGCGTAGTAAATCTTCTCCCGCTTTGAAAGCCTCGCGCCGTGGCCGGCCAGACAACCCCACATTTCTCACG
Included	SH1218392.10FU_FJ871098_reps	k__Fungi;p__Ascomycota;c__Lecanoromycetes;o__Lecanorales;f__Ramalinaceae;g__Ramalina;s__pluviariae;sh_SH1218392.10FU_FJ871098_reps	AAGAGAGGGGCCTCGCGCTCCAGGGGACTTCGGTCCCCGCCTCTCCACCCTGTGATTACCTTACCTTTTGTTGCTTTGGCGGGGGAGCTCCCCGCCAGCAGCCCACCGAAACTCGTTTTATCCATGCCCGTCTGAGTCCAATTCATAATGAATCAAAACTTTCAACAACGGATCTCTTGGTTCTGGCATCGATGAAGAACGCAGCGAAATGCGATAAGTAATGTGAATTGCAGAATTCAGTGAATCATCGAATCTTTGAACGCACATTGCGCCCCTCGGTATTCCGGGGGGCATGCCTGTTCGAGCGTCATTGCACCACTCAAGCGTAGCTTGGTATTGGGTCCTTCGCCCGGGGGATCCCCGCGGCGTGCCCGAAAAGCATTGGCGGTCCGGTGTGAC…	Fungi	Ascomycota	Lecanoromycetes	Lecanorales	Ramalinaceae	Ramalina	pluviariae	UNITE		AAGAGAGGGGCCTCGCGCTCCAGGGGACTTCGGTCCCCGCCTCTCCACCCTGTGATTACCTTACCTTTTGTTGCTTTGGCGGGGGAGCTCCCCGCCAGCAGCCCACCGAAACTCGTTTTATCCATGCCCGTCTGAGTCCAATTCATAATGAATCA	AAACTTTCAACAACGGATCTCTTGGTTCTGGCATCGATGAAGAACGCAGCGAAATGCGATAAGTAATGTGAATTGCAGAATTCAGTGAATCATCGAATCTTTGAACGCACATTGCGCCCCTCGGTATTCCGGGGGGCATGCCTGTTCGAGCGTCATTG	CACCACTCAAGCGTAGCTTGGTATTGGGTCCTTCGCCCGGGGGATCCCCGCGGCGTGCCCGAAAAGCATTGGCGGTCCGGTGTGACTTTAAGCGTAGTCAATTTTTCTCCCGCTTTGAAAGCCTCGCGCCGTGGCCGGCCAGACAACCCCCCATAATCAATCACG		AAGAGAGGGGCCTCGCGCTCCAGGGGACTTCGGTCCCCGCCTCTCCACCCTGTGATTACCTTACCTTTTGTTGCTTTGGCGGGGGAGCTCCCCGCCAGCAGCCCACCGAAACTCGTTTTATCCATGCCCGTCTGAGTCCAATTCATAATGAATCAAAACTTTCAACAACGGATCTCTTGGTTCTGGCATCGATGAAGAACGCAGCGAAATGCGATAAGTAATGTGAATTGCAGAATTCAGTGAATCATCGAATCTTTGAACGCACATTGCGCCCCTCGGTATTCCGGGGGGCATGCCTGTTCGAGCGTCATTGCACCACTCAAGCGTAGCTTGGTATTGGGTCCTTCGCCCGGGGGATCCCCGCGGCGTGCCCGAAAAGCATTGGCGGTCCGGTGTGAC…	AAACTTTCAACAACGGATCTCTTGGTTCTGGCATCGATGAAGAACGCAGCGAAATGCGATAAGTAATGTGAATTGCAGAATTCAGTGAATCATCGAATCTTTGAACGCACATTGCGCCCCTCGGTATTCCGGGGGGCATGCCTGTTCGAGCGTCATTGCACCACTCAAGCGTAGCTTGGTATTGGGTCCTTCGCCCGGGGGATCCCCGCGGCGTGCCCGAAAAGCATTGGCGGTCCGGTGTGACTTTAAGCGTAGTCAATTTTTCTCCCGCTTTGAAAGCCTCGCGCCGTGGCCGGCCAGACAACCCCCCATAATCAATCACG
Included	SH1218280.10FU_MT659145_reps	k__Fungi;p__Ascomycota;c__Lecanoromycetes;o__Lecanorales;f__Ramalinaceae;g__Ramalina;s__usnea;sh_SH1218280.10FU_MT659145_reps	TCATTAAAGAGAGGGGCTTCGCGCTCCTGGGGACTCCGGTCCCCGCCTCTTCACCCGGTGAACACCTTACCCCTTGTTGCTTTGGCGGGAAGCCGGCCTGACCAAGTCGGCGGACAGCCCCGCCAGCAGCCTACGAAAACGCATCTTATTCATGCCCGTCCGAGTATCATTTAGAATGAATCAAAACTTTCAACAACGGATCTCTTGGTTCTGGCATCGATGAAGAACGCAGCGAAATGCGATAAGTAATGTGAATTGCAGAATTCAGTGAATCATCGAATCTTTGAACGCACATTGCGCCCCTCGGTATTCCGGGGGGCATGCCTGTTCGAGCGTCATTGCATCATTCAAGCGTAGCTTGGTATTGGGTCTTTCGCCGGGGGCTCCCCCCCCCGGCGT…	Fungi	Ascomycota	Lecanoromycetes	Lecanorales	Ramalinaceae	Ramalina	usnea	UNITE		TCATTAAAGAGAGGGGCTTCGCGCTCCTGGGGACTCCGGTCCCCGCCTCTTCACCCGGTGAACACCTTACCCCTTGTTGCTTTGGCGGGAAGCCGGCCTGACCAAGTCGGCGGACAGCCCCGCCAGCAGCCTACGAAAACGCATCTTATTCATGCCCGTCCGAGTATCATTTAGAATGAATCA	AAACTTTCAACAACGGATCTCTTGGTTCTGGCATCGATGAAGAACGCAGCGAAATGCGATAAGTAATGTGAATTGCAGAATTCAGTGAATCATCGAATCTTTGAACGCACATTGCGCCCCTCGGTATTCCGGGGGGCATGCCTGTTCGAGCGTCATTG	CATCATTCAAGCGTAGCTTGGTATTGGGTCTTTCGCCGGGGGCTCCCCCCCCCGGCGTGCCCGAAAAGCATTGGCGGTCCGGTGCGACTTTAAGCGTAGTAAATATTCTCCCGCTTTGAAAGCCTCGCGCCTTGGCCGGCCAGACAACCCCCTCCATATCTCACGATTGACCTC		TCATTAAAGAGAGGGGCTTCGCGCTCCTGGGGACTCCGGTCCCCGCCTCTTCACCCGGTGAACACCTTACCCCTTGTTGCTTTGGCGGGAAGCCGGCCTGACCAAGTCGGCGGACAGCCCCGCCAGCAGCCTACGAAAACGCATCTTATTCATGCCCGTCCGAGTATCATTTAGAATGAATCAAAACTTTCAACAACGGATCTCTTGGTTCTGGCATCGATGAAGAACGCAGCGAAATGCGATAAGTAATGTGAATTGCAGAATTCAGTGAATCATCGAATCTTTGAACGCACATTGCGCCCCTCGGTATTCCGGGGGGCATGCCTGTTCGAGCGTCATTGCATCATTCAAGCGTAGCTTGGTATTGGGTCTTTCGCCGGGGGCTCCCCCCCCCGGCGT…	AAACTTTCAACAACGGATCTCTTGGTTCTGGCATCGATGAAGAACGCAGCGAAATGCGATAAGTAATGTGAATTGCAGAATTCAGTGAATCATCGAATCTTTGAACGCACATTGCGCCCCTCGGTATTCCGGGGGGCATGCCTGTTCGAGCGTCATTGCATCATTCAAGCGTAGCTTGGTATTGGGTCTTTCGCCGGGGGCTCCCCCCCCCGGCGTGCCCGAAAAGCATTGGCGGTCCGGTGCGACTTTAAGCGTAGTAAATATTCTCCCGCTTTGAAAGCCTCGCGCCTTGGCCGGCCAGACAACCCCCTCCATATCTCACGATTGACCTC
Included	SH1218404.10FU_MN586985_reps	k__Fungi;p__Ascomycota;c__Lecanoromycetes;o__Lecanorales;f__Ramalinaceae;g__Ramalina;s__decipiens;sh_SH1218404.10FU_MN586985_reps	AAGAGAGGGGCTTCGCGCTCCAGGGGATCCCGGTCCTCGCCTCTATACCCTGTGATTACCTTACCTTTTGTTGCCTTGGCGGGGGGTCCCCCGCCAGCAGCCCACCGAAACTCGTTTTATCTATGCTCGTCTGAGTCGAACTCGAATGAATCAAAACTTTCAACAACGGATCTCTTGGTTCTGGCATCGATGAAGAACGCAGCGAAATGCGATAAGTAATGTGAATTGCAGAATTCAGTGAATCATCGAATCTTTGAACGCACATTGCGCCCCTCGGTATTCCGGGGGGCATGCCTGTTCGAGCGTCATTGCACCACTCAAGCGTAGCTTGGCATTGGGCCCTGCGCCCGGGGCATCCCCGCGGCGTGCCCGAAAAGCATTGGCGGTCCGGTGGGACTT…	Fungi	Ascomycota	Lecanoromycetes	Lecanorales	Ramalinaceae	Ramalina	decipiens	UNITE		AAGAGAGGGGCTTCGCGCTCCAGGGGATCCCGGTCCTCGCCTCTATACCCTGTGATTACCTTACCTTTTGTTGCCTTGGCGGGGGGTCCCCCGCCAGCAGCCCACCGAAACTCGTTTTATCTATGCTCGTCTGAGTCGAACTCGAATGAATCA	AAACTTTCAACAACGGATCTCTTGGTTCTGGCATCGATGAAGAACGCAGCGAAATGCGATAAGTAATGTGAATTGCAGAATTCAGTGAATCATCGAATCTTTGAACGCACATTGCGCCCCTCGGTATTCCGGGGGGCATGCCTGTTCGAGCGTCATTG	CACCACTCAAGCGTAGCTTGGCATTGGGCCCTGCGCCCGGGGCATCCCCGCGGCGTGCCCGAAAAGCATTGGCGGTCCGGTGGGACTTTAAGCGTAGTAAATTTTCTCCCGCTTTGAAAGCCTCGCGCCGTGGCCGGCCAGACAACCCCCCATAATCATCAA	CGATGACCTCGGATCTAGGTATT	AAGAGAGGGGCTTCGCGCTCCAGGGGATCCCGGTCCTCGCCTCTATACCCTGTGATTACCTTACCTTTTGTTGCCTTGGCGGGGGGTCCCCCGCCAGCAGCCCACCGAAACTCGTTTTATCTATGCTCGTCTGAGTCGAACTCGAATGAATCAAAACTTTCAACAACGGATCTCTTGGTTCTGGCATCGATGAAGAACGCAGCGAAATGCGATAAGTAATGTGAATTGCAGAATTCAGTGAATCATCGAATCTTTGAACGCACATTGCGCCCCTCGGTATTCCGGGGGGCATGCCTGTTCGAGCGTCATTGCACCACTCAAGCGTAGCTTGGCATTGGGCCCTGCGCCCGGGGCATCCCCGCGGCGTGCCCGAAAAGCATTGGCGGTCCGGTGGGACTT…	AAACTTTCAACAACGGATCTCTTGGTTCTGGCATCGATGAAGAACGCAGCGAAATGCGATAAGTAATGTGAATTGCAGAATTCAGTGAATCATCGAATCTTTGAACGCACATTGCGCCCCTCGGTATTCCGGGGGGCATGCCTGTTCGAGCGTCATTGCACCACTCAAGCGTAGCTTGGCATTGGGCCCTGCGCCCGGGGCATCCCCGCGGCGTGCCCGAAAAGCATTGGCGGTCCGGTGGGACTTTAAGCGTAGTAAATTTTCTCCCGCTTTGAAAGCCTCGCGCCGTGGCCGGCCAGACAACCCCCCATAATCATCAA
Included	SH1218403.10FU_UDB015016_reps	k__Fungi;p__Ascomycota;c__Lecanoromycetes;o__Lecanorales;f__Ramalinaceae;g__Ramalina;s__thrausta;sh_SH1218403.10FU_UDB015016_reps	AAGAGAGGGGCTTCGCGCTCCAGGGGACCCCGGTCCCCGCCTCTACACCCTGTGATTACTTTACCTTTTGTTGCTTTGGCGGGGAATCCCCCGCCAGCAGCCCACCGAAACTCGTTTTATCCATGCCCGTCTGAGTCTAATTCATCATGAATCAAAACTTTCAACAACGGATCTCTTGGTTCTGGCATCGATGAAGAACGCAGCGAAATGCGATAAGTAATGTGAATTGCAGAATTCAGTGAATCATCGAATCTTTGAACGCACATTGCGCCCCTCGGTATTCCGGGGGGCATGCCTGTTCGAGCGTCATTGCACCATTCAAGCGTAGCTTGGTATTGGGTTCTTCGCCGGGGGCACTCCCCGGCGTGCCCGAAAAGCATTGGCGGTCCGGTGTGACTT…	Fungi	Ascomycota	Lecanoromycetes	Lecanorales	Ramalinaceae	Ramalina	thrausta	UNITE		AAGAGAGGGGCTTCGCGCTCCAGGGGACCCCGGTCCCCGCCTCTACACCCTGTGATTACTTTACCTTTTGTTGCTTTGGCGGGGAATCCCCCGCCAGCAGCCCACCGAAACTCGTTTTATCCATGCCCGTCTGAGTCTAATTCATCATGAATCA	AAACTTTCAACAACGGATCTCTTGGTTCTGGCATCGATGAAGAACGCAGCGAAATGCGATAAGTAATGTGAATTGCAGAATTCAGTGAATCATCGAATCTTTGAACGCACATTGCGCCCCTCGGTATTCCGGGGGGCATGCCTGTTCGAGCGTCATTG	CACCATTCAAGCGTAGCTTGGTATTGGGTTCTTCGCCGGGGGCACTCCCCGGCGTGCCCGAAAAGCATTGGCGGTCCGGTGTGACTTTAAGCGTAGTAAATTTTCTCCCGCTTTGAAAGCCTCGCACCGTGGCCGGCCAGACAACTCCCCATATTTTTCACG		AAGAGAGGGGCTTCGCGCTCCAGGGGACCCCGGTCCCCGCCTCTACACCCTGTGATTACTTTACCTTTTGTTGCTTTGGCGGGGAATCCCCCGCCAGCAGCCCACCGAAACTCGTTTTATCCATGCCCGTCTGAGTCTAATTCATCATGAATCAAAACTTTCAACAACGGATCTCTTGGTTCTGGCATCGATGAAGAACGCAGCGAAATGCGATAAGTAATGTGAATTGCAGAATTCAGTGAATCATCGAATCTTTGAACGCACATTGCGCCCCTCGGTATTCCGGGGGGCATGCCTGTTCGAGCGTCATTGCACCATTCAAGCGTAGCTTGGTATTGGGTTCTTCGCCGGGGGCACTCCCCGGCGTGCCCGAAAAGCATTGGCGGTCCGGTGTGACTT…	AAACTTTCAACAACGGATCTCTTGGTTCTGGCATCGATGAAGAACGCAGCGAAATGCGATAAGTAATGTGAATTGCAGAATTCAGTGAATCATCGAATCTTTGAACGCACATTGCGCCCCTCGGTATTCCGGGGGGCATGCCTGTTCGAGCGTCATTGCACCATTCAAGCGTAGCTTGGTATTGGGTTCTTCGCCGGGGGCACTCCCCGGCGTGCCCGAAAAGCATTGGCGGTCCGGTGTGACTTTAAGCGTAGTAAATTTTCTCCCGCTTTGAAAGCCTCGCACCGTGGCCGGCCAGACAACTCCCCATATTTTTCACG
Included	SH1218422.10FU_MG926013_reps	k__Fungi;p__Ascomycota;c__Lecanoromycetes;o__Lecanorales;f__Ramalinaceae;g__Ramalina;s__dilacerata;sh_SH1218422.10FU_MG926013_reps	AAGAGAGGGGCTTCGCGCTCCAGGGGACTTCGGTCCTCGCCTCTACACCCTGTGATTACCTTACCTTTTTGTTGCTTTGGCGGGGAGTACCCCGCCAGCAGCCCACCGAAACTCGTTTTATTCATGTTTGTCTGAGTCCAATTCATAATGAATCAAAACTTTCAACAACGGATCTCTTGGTTCTGGCATCGATGAAGAACGCAGCGAAATGCGATAAGTAATGTGAATTGCAGAATTCAGTGAATCATCGAATCTTTGAACGCACATTGCGCCCTTCGGTATTCCGGGGGGCATGCCTGTTCGAGCGTCATTGCACCATTCAAGCGTAGCTTGGTATTGGGTCCTTCGCCGGGGTTACCCCCCGGCGTGCCCGAAAAGCATTGGCGGTCCGGTGTGACT…	Fungi	Ascomycota	Lecanoromycetes	Lecanorales	Ramalinaceae	Ramalina	dilacerata	UNITE		AAGAGAGGGGCTTCGCGCTCCAGGGGACTTCGGTCCTCGCCTCTACACCCTGTGATTACCTTACCTTTTTGTTGCTTTGGCGGGGAGTACCCCGCCAGCAGCCCACCGAAACTCGTTTTATTCATGTTTGTCTGAGTCCAATTCATAATGAATCA	AAACTTTCAACAACGGATCTCTTGGTTCTGGCATCGATGAAGAACGCAGCGAAATGCGATAAGTAATGTGAATTGCAGAATTCAGTGAATCATCGAATCTTTGAACGCACATTGCGCCCTTCGGTATTCCGGGGGGCATGCCTGTTCGAGCGTCATTG	CACCATTCAAGCGTAGCTTGGTATTGGGTCCTTCGCCGGGGTTACCCCCCGGCGTGCCCGAAAAGCATTGGCGGTCCGGTGTGACTTTAAGCGTAGTAAATTTTCTCCCGCTTTGAAAGCCTCACGCCGTGGCCGGCCAGACAACTCCATATTTCTCAC		AAGAGAGGGGCTTCGCGCTCCAGGGGACTTCGGTCCTCGCCTCTACACCCTGTGATTACCTTACCTTTTTGTTGCTTTGGCGGGGAGTACCCCGCCAGCAGCCCACCGAAACTCGTTTTATTCATGTTTGTCTGAGTCCAATTCATAATGAATCAAAACTTTCAACAACGGATCTCTTGGTTCTGGCATCGATGAAGAACGCAGCGAAATGCGATAAGTAATGTGAATTGCAGAATTCAGTGAATCATCGAATCTTTGAACGCACATTGCGCCCTTCGGTATTCCGGGGGGCATGCCTGTTCGAGCGTCATTGCACCATTCAAGCGTAGCTTGGTATTGGGTCCTTCGCCGGGGTTACCCCCCGGCGTGCCCGAAAAGCATTGGCGGTCCGGTGTGACT…	AAACTTTCAACAACGGATCTCTTGGTTCTGGCATCGATGAAGAACGCAGCGAAATGCGATAAGTAATGTGAATTGCAGAATTCAGTGAATCATCGAATCTTTGAACGCACATTGCGCCCTTCGGTATTCCGGGGGGCATGCCTGTTCGAGCGTCATTGCACCATTCAAGCGTAGCTTGGTATTGGGTCCTTCGCCGGGGTTACCCCCCGGCGTGCCCGAAAAGCATTGGCGGTCCGGTGTGACTTTAAGCGTAGTAAATTTTCTCCCGCTTTGAAAGCCTCACGCCGTGGCCGGCCAGACAACTCCATATTTCTCAC
Included	SH1187445.10FU_KC968914_reps	k__Fungi;p__Ascomycota;c__Sordariomycetes;o__Xylariales;f__Hypoxylaceae;g__Hypoxylon;s__hypomiltum;sh_SH1187445.10FU_KC968914_reps	ACAGAGTTACTATAAAACTCCCAACCCTTTGTGAACCTTACCGTCGTTGCCTCGGTGGAAGGTGGTGCGCGGTGGGAAGCTACCCTGGAGTTACCTACCCTGTAGATAGCTACCCTGGAGCTACCCTGAAAATACGCCCCCGCCAGCTGCCGAAGGACCACTAAACTCTTGTTTTTACTGTGTCTGTCTGAATAAAAGAAACAAAATTCGTTAAAACTTTCAACAACGGATCTCTTGGTTCTGGCATCGATGAAGAACGCAGCGAAATGCGATAAGTAATGTGAATTGCAGAATTCAGTGAATCATCGAATCTTTGAACGCATATTGCGCCCATTAGTATTCTAGTGGGCATGCCTATTCGAGCGTCATTTCAACCCTTAAGCAACTATTTGCTTAGCG…	Fungi	Ascomycota	Sordariomycetes	Xylariales	Hypoxylaceae	Hypoxylon	hypomiltum	UNITE		ACAGAGTTACTATAAAACTCCCAACCCTTTGTGAACCTTACCGTCGTTGCCTCGGTGGAAGGTGGTGCGCGGTGGGAAGCTACCCTGGAGTTACCTACCCTGTAGATAGCTACCCTGGAGCTACCCTGAAAATACGCCCCCGCCAGCTGCCGAAGGACCACTAAACTCTTGTTTTTACTGTGTCTGTCTGAATAAAAGAAACAAAATTCGTTA	AAACTTTCAACAACGGATCTCTTGGTTCTGGCATCGATGAAGAACGCAGCGAAATGCGATAAGTAATGTGAATTGCAGAATTCAGTGAATCATCGAATCTTTGAACGCATATTGCGCCCATTAGTATTCTAGTGGGCATGCCTATTCGAGCGTCATTT	CAACCCTTAAGCAACTATTTGCTTAGCGTTGGGAGTCTGCGCTTCAGCGCAGTTCCTTAAAGCTAGTGGCAGTGTTAGGTACACTTGTAGCGTAGTAATTCTTCTCTCGCTTCTGTAGTGGCCCTGAACGTCTAGCCGTT		ACAGAGTTACTATAAAACTCCCAACCCTTTGTGAACCTTACCGTCGTTGCCTCGGTGGAAGGTGGTGCGCGGTGGGAAGCTACCCTGGAGTTACCTACCCTGTAGATAGCTACCCTGGAGCTACCCTGAAAATACGCCCCCGCCAGCTGCCGAAGGACCACTAAACTCTTGTTTTTACTGTGTCTGTCTGAATAAAAGAAACAAAATTCGTTAAAACTTTCAACAACGGATCTCTTGGTTCTGGCATCGATGAAGAACGCAGCGAAATGCGATAAGTAATGTGAATTGCAGAATTCAGTGAATCATCGAATCTTTGAACGCATATTGCGCCCATTAGTATTCTAGTGGGCATGCCTATTCGAGCGTCATTTCAACCCTTAAGCAACTATTTGCTTAGCG…	AAACTTTCAACAACGGATCTCTTGGTTCTGGCATCGATGAAGAACGCAGCGAAATGCGATAAGTAATGTGAATTGCAGAATTCAGTGAATCATCGAATCTTTGAACGCATATTGCGCCCATTAGTATTCTAGTGGGCATGCCTATTCGAGCGTCATTTCAACCCTTAAGCAACTATTTGCTTAGCGTTGGGAGTCTGCGCTTCAGCGCAGTTCCTTAAAGCTAGTGGCAGTGTTAGGTACACTTGTAGCGTAGTAATTCTTCTCTCGCTTCTGTAGTGGCCCTGAACGTCTAGCCGTT
Included	SH1063429.10FU_MH221142_reps	k__Fungi;p__Ascomycota;c__Sordariomycetes;o__Microascales;f__Ceratocystidaceae;g__Ceratocystis;s__fimbriata;sh_SH1063429.10FU_MH221142_reps	ACTGAGTTTTTGTACTCTATAAACCATGTGTGAACGTACCTATCTTATAGTGAGATGAATGCTGTTTTGGTGGTAGGGCCCTTCTGAAGGGCACCGCTGCCAGCAGTATAGTCTTCACCACTAAACTCTTTTTCTATTTTCTTAATTTTTTATTGCTGAGTGGCATAACTATAAAAAAGTTAAAACTTTCAACAACGGATCTCTTGGCTCTAGCATCGATGAAGAACGCAGCGAAATGCGATAAGTAATGTGAATTGCAGAATTCAGTGAATCATCGAATCTTTGAACGCACATTGCGCCTGGCAGTATTCTGCCAGGCATGCCTGTCCGAGCGTCATTTCACCACTCAAGACTCCTTTGTTCTTGGCGTTGGAGGTCCTGTTCTCCCCTGAACAGGCC…	Fungi	Ascomycota	Sordariomycetes	Microascales	Ceratocystidaceae	Ceratocystis	fimbriata	UNITE		ACTGAGTTTTTGTACTCTATAAACCATGTGTGAACGTACCTATCTTATAGTGAGATGAATGCTGTTTTGGTGGTAGGGCCCTTCTGAAGGGCACCGCTGCCAGCAGTATAGTCTTCACCACTAAACTCTTTTTCTATTTTCTTAATTTTTTATTGCTGAGTGGCATAACTATAAAAAAGTTA	AAACTTTCAACAACGGATCTCTTGGCTCTAGCATCGATGAAGAACGCAGCGAAATGCGATAAGTAATGTGAATTGCAGAATTCAGTGAATCATCGAATCTTTGAACGCACATTGCGCCTGGCAGTATTCTGCCAGGCATGCCTGTCCGAGCGTCATTT	CACCACTCAAGACTCCTTTGTTCTTGGCGTTGGAGGTCCTGTTCTCCCCTGAACAGGCCGCCGAAATGTATCGGCTGTTATACTTGCCAACTCCCCTGTGTAGTATAAAATTTCTAATTTTTACACTTTGAAGTTCTTGTGTAACACGCCGCTAAACCCTCAACTTTTGTTGAACTTCACAAGGTGACCTC		ACTGAGTTTTTGTACTCTATAAACCATGTGTGAACGTACCTATCTTATAGTGAGATGAATGCTGTTTTGGTGGTAGGGCCCTTCTGAAGGGCACCGCTGCCAGCAGTATAGTCTTCACCACTAAACTCTTTTTCTATTTTCTTAATTTTTTATTGCTGAGTGGCATAACTATAAAAAAGTTAAAACTTTCAACAACGGATCTCTTGGCTCTAGCATCGATGAAGAACGCAGCGAAATGCGATAAGTAATGTGAATTGCAGAATTCAGTGAATCATCGAATCTTTGAACGCACATTGCGCCTGGCAGTATTCTGCCAGGCATGCCTGTCCGAGCGTCATTTCACCACTCAAGACTCCTTTGTTCTTGGCGTTGGAGGTCCTGTTCTCCCCTGAACAGGCC…	AAACTTTCAACAACGGATCTCTTGGCTCTAGCATCGATGAAGAACGCAGCGAAATGCGATAAGTAATGTGAATTGCAGAATTCAGTGAATCATCGAATCTTTGAACGCACATTGCGCCTGGCAGTATTCTGCCAGGCATGCCTGTCCGAGCGTCATTTCACCACTCAAGACTCCTTTGTTCTTGGCGTTGGAGGTCCTGTTCTCCCCTGAACAGGCCGCCGAAATGTATCGGCTGTTATACTTGCCAACTCCCCTGTGTAGTATAAAATTTCTAATTTTTACACTTTGAAGTTCTTGTGTAACACGCCGCTAAACCCTCAACTTTTGTTGAACTTCACAAGGTGACCTC
Included	SH1218325.10FU_AB362791_reps	k__Fungi;p__Ascomycota;c__Lecanoromycetes;o__Lecanorales;f__Ramalinaceae;g__Ramalina;s__leiodea;sh_SH1218325.10FU_AB362791_reps	AAGAGAGGGGCCTCGTGCCCCTGGGGACTCCGGTCCCCGCCTCTCCACCCTGTGATTTCCCTATCCCTTGTTGCTTGGGCGGCAGCCCCCGCCAGCAGCCCGTCAAAACGCATCCTATTCGTGCCCGTCTGAGTGTTATTTGTTAATGAATCAAAACTTTCAACAACGGATCTCTTGGTTCTGGCATCGATGAAGAACGCAGCGAAATGCGATAAGTAATGTGAATTGCAGAATTCAGTGAATCATCGAATCTTTGAACGCACATTGCGCCCCTCGGCATTCCGGGGGGCATGCCTGTTCGAGCATCATCTGCACCATTCAAGCGTAGCTTGGTATTGGGTCCTTCGCCGGGGGTACACCCCGGCGTACCCGAAAAGCATTGGCGGTCCGATGTGACTT…	Fungi	Ascomycota	Lecanoromycetes	Lecanorales	Ramalinaceae	Ramalina	leiodea	UNITE		AAGAGAGGGGCCTCGTGCCCCTGGGGACTCCGGTCCCCGCCTCTCCACCCTGTGATTTCCCTATCCCTTGTTGCTTGGGCGGCAGCCCCCGCCAGCAGCCCGTCAAAACGCATCCTATTCGTGCCCGTCTGAGTGTTATTTGTTAATGAATCA	AAACTTTCAACAACGGATCTCTTGGTTCTGGCATCGATGAAGAACGCAGCGAAATGCGATAAGTAATGTGAATTGCAGAATTCAGTGAATCATCGAATCTTTGAACGCACATTGCGCCCCTCGGCATTCCGGGGGGCATGCCTGTTCGAGCATCATCT	GCACCATTCAAGCGTAGCTTGGTATTGGGTCCTTCGCCGGGGGTACACCCCGGCGTACCCGAAAAGCATTGGCGGTCCGATGTGACTTTAAGCGTAGTAGATTTCGCCCGCTTTGAAAGCCTCACACCGTGGCCGGCCGGACAACCCATAGTATATCTTACGATTGAC		AAGAGAGGGGCCTCGTGCCCCTGGGGACTCCGGTCCCCGCCTCTCCACCCTGTGATTTCCCTATCCCTTGTTGCTTGGGCGGCAGCCCCCGCCAGCAGCCCGTCAAAACGCATCCTATTCGTGCCCGTCTGAGTGTTATTTGTTAATGAATCAAAACTTTCAACAACGGATCTCTTGGTTCTGGCATCGATGAAGAACGCAGCGAAATGCGATAAGTAATGTGAATTGCAGAATTCAGTGAATCATCGAATCTTTGAACGCACATTGCGCCCCTCGGCATTCCGGGGGGCATGCCTGTTCGAGCATCATCTGCACCATTCAAGCGTAGCTTGGTATTGGGTCCTTCGCCGGGGGTACACCCCGGCGTACCCGAAAAGCATTGGCGGTCCGATGTGACTT…	AAACTTTCAACAACGGATCTCTTGGTTCTGGCATCGATGAAGAACGCAGCGAAATGCGATAAGTAATGTGAATTGCAGAATTCAGTGAATCATCGAATCTTTGAACGCACATTGCGCCCCTCGGCATTCCGGGGGGCATGCCTGTTCGAGCATCATCTGCACCATTCAAGCGTAGCTTGGTATTGGGTCCTTCGCCGGGGGTACACCCCGGCGTACCCGAAAAGCATTGGCGGTCCGATGTGACTTTAAGCGTAGTAGATTTCGCCCGCTTTGAAAGCCTCACACCGTGGCCGGCCGGACAACCCATAGTATATCTTACGATTGAC
Included	SH1187575.10FU_OP392524_reps	k__Fungi;p__Ascomycota;c__Eurotiomycetes;o__Eurotiales;f__Aspergillaceae;g__Aspergillus;s__flavus;sh_SH1187575.10FU_OP392524_reps	CGGAGCGTAGGGGATCTAGCGAGCCACCTCCCACCCGTGTTTACTGTACCTTAGTTGCTTCGGCGGGCCCGCCATTCATGGCCGCCGGGGCCTCTCAGCCCCGGGCCCGCGACCGCCGGAGACACCACGAACTCTGTCTGATCTAGTGAAGTCAGAGTTGTTGAATCGCAATCAGTTAAAACTTTCAACAATGGATCTCTTGGTTCCGGCATCGATGAAGAACGCAGCGAAATGCGATAACTAGTGTGAATTGAAGAATTCAGTGAATCATCTAGTCTTTGAACGCTCATTGCGCCCCCTGGTATTCCGGGGGGCATGCCTGTCCCAGAGTCATTGCTTGCCATCAGGCACGACTTATTGCTAGACACTCCATTCCCACTTCGCTAGATAAGACCCACT…	Fungi	Ascomycota	Eurotiomycetes	Eurotiales	Aspergillaceae	Aspergillus	flavus	UNITE		CGGAGCGTAGGGGATCTAGCGAGCCACCTCCCACCCGTGTTTACTGTACCTTAGTTGCTTCGGCGGGCCCGCCATTCATGGCCGCCGGGGCCTCTCAGCCCCGGGCCCGCGACCGCCGGAGACACCACGAACTCTGTCTGATCTAGTGAAGTCAGAGTTGTTGAATCGCAATCAGTTA	AAACTTTCAACAATGGATCTCTTGGTTCCGGCATCGATGAAGAACGCAGCGAAATGCGATAACTAGTGTGAATTGAAGAATTCAGTGAATCATCTAGTCTTTGAACGCTCATTGCGCCCCCTGGTATTCCGGGGGGCATGCCTGTCCCAGAGTCATTG	CTTGCCATCAGGCACGACTTATTGCTAGACACTCCATTCCCACTTCGCTAGATAAGACCCACTTAGTGGTGTCTCCCGCCGGGTCCGATCCTCGAGCGAAAGCCGCTTTGTCACCCGATCTGTAGGCCCGGCCGGCGCTTGCAGAACGCATATACATCTTTTTCAGGGTGGACCTCG		CGGAGCGTAGGGGATCTAGCGAGCCACCTCCCACCCGTGTTTACTGTACCTTAGTTGCTTCGGCGGGCCCGCCATTCATGGCCGCCGGGGCCTCTCAGCCCCGGGCCCGCGACCGCCGGAGACACCACGAACTCTGTCTGATCTAGTGAAGTCAGAGTTGTTGAATCGCAATCAGTTAAAACTTTCAACAATGGATCTCTTGGTTCCGGCATCGATGAAGAACGCAGCGAAATGCGATAACTAGTGTGAATTGAAGAATTCAGTGAATCATCTAGTCTTTGAACGCTCATTGCGCCCCCTGGTATTCCGGGGGGCATGCCTGTCCCAGAGTCATTGCTTGCCATCAGGCACGACTTATTGCTAGACACTCCATTCCCACTTCGCTAGATAAGACCCACT…	AAACTTTCAACAATGGATCTCTTGGTTCCGGCATCGATGAAGAACGCAGCGAAATGCGATAACTAGTGTGAATTGAAGAATTCAGTGAATCATCTAGTCTTTGAACGCTCATTGCGCCCCCTGGTATTCCGGGGGGCATGCCTGTCCCAGAGTCATTGCTTGCCATCAGGCACGACTTATTGCTAGACACTCCATTCCCACTTCGCTAGATAAGACCCACTTAGTGGTGTCTCCCGCCGGGTCCGATCCTCGAGCGAAAGCCGCTTTGTCACCCGATCTGTAGGCCCGGCCGGCGCTTGCAGAACGCATATACATCTTTTTCAGGGTGGACCTCG
Included	SH1218349.10FU_MN811396_reps	k__Fungi;p__Ascomycota;c__Lecanoromycetes;o__Lecanorales;f__Ramalinaceae;g__Niebla;s__cephalota;sh_SH1218349.10FU_MN811396_reps	AGAGAGGGGCCTCGCGCTCCCGGGGACTCCGGTCCCCACCTCTACACCCCGTGGATACCTTACCTTTTGTTGCTTTGGCGGGAAGCCGGCCCCGGCGTCGGTCGGTTGTCGCGACCAACCCGCCTGCAGCCCCCCGAACTTCGTTTTATTCGTGCAAGTCAGAGTCAAAATTATAATGAATCAAAACTTTCAACAACGGATCTCTTGGTTCTGGCATCGATGAAGAACGCAGCGAAATGCGATAAGTAATGTGAATTGCAGAATTCAGTGAATCATCGAATCTTTGAACGCACATTGCGCCCCTCGGTATTCCGGGGGGCATGCCTGTTCGAGCGTCATTGCACCACTCAAGCGTAGCTTGGTATTGGGTCCTTCGCCCGGGGTTCCCCGCGGCGTGCC…	Fungi	Ascomycota	Lecanoromycetes	Lecanorales	Ramalinaceae	Niebla	cephalota	UNITE		AGAGAGGGGCCTCGCGCTCCCGGGGACTCCGGTCCCCACCTCTACACCCCGTGGATACCTTACCTTTTGTTGCTTTGGCGGGAAGCCGGCCCCGGCGTCGGTCGGTTGTCGCGACCAACCCGCCTGCAGCCCCCCGAACTTCGTTTTATTCGTGCAAGTCAGAGTCAAAATTATAATGAATCA	AAACTTTCAACAACGGATCTCTTGGTTCTGGCATCGATGAAGAACGCAGCGAAATGCGATAAGTAATGTGAATTGCAGAATTCAGTGAATCATCGAATCTTTGAACGCACATTGCGCCCCTCGGTATTCCGGGGGGCATGCCTGTTCGAGCGTCATTG	CACCACTCAAGCGTAGCTTGGTATTGGGTCCTTCGCCCGGGGTTCCCCGCGGCGTGCCCGAAAAGCATTGGCGGTCCGGTGTGACTTTAAGCGTAGTAACTTTTCTCCCGCTTTGAAAGTTTTGCACCGCGTCCGGCCAGACNACCC		AGAGAGGGGCCTCGCGCTCCCGGGGACTCCGGTCCCCACCTCTACACCCCGTGGATACCTTACCTTTTGTTGCTTTGGCGGGAAGCCGGCCCCGGCGTCGGTCGGTTGTCGCGACCAACCCGCCTGCAGCCCCCCGAACTTCGTTTTATTCGTGCAAGTCAGAGTCAAAATTATAATGAATCAAAACTTTCAACAACGGATCTCTTGGTTCTGGCATCGATGAAGAACGCAGCGAAATGCGATAAGTAATGTGAATTGCAGAATTCAGTGAATCATCGAATCTTTGAACGCACATTGCGCCCCTCGGTATTCCGGGGGGCATGCCTGTTCGAGCGTCATTGCACCACTCAAGCGTAGCTTGGTATTGGGTCCTTCGCCCGGGGTTCCCCGCGGCGTGCC…	AAACTTTCAACAACGGATCTCTTGGTTCTGGCATCGATGAAGAACGCAGCGAAATGCGATAAGTAATGTGAATTGCAGAATTCAGTGAATCATCGAATCTTTGAACGCACATTGCGCCCCTCGGTATTCCGGGGGGCATGCCTGTTCGAGCGTCATTGCACCACTCAAGCGTAGCTTGGTATTGGGTCCTTCGCCCGGGGTTCCCCGCGGCGTGCCCGAAAAGCATTGGCGGTCCGGTGTGACTTTAAGCGTAGTAACTTTTCTCCCGCTTTGAAAGTTTTGCACCGCGTCCGGCCAGACNACCC
Included	SH1218744.10FU_EU682189_reps	k__Fungi;p__Ascomycota;c__Lecanoromycetes;o__Caliciales;f__Physciaceae;g__Physcia;s__caesia;sh_SH1218744.10FU_EU682189_reps	GACGGGGTCTAACCGGCCCCACCTCTTCATCCGTGTCTACATACCAATGTTGCTTTGGCGAGCCTCGGGCTTGTTCCGGGGAGTTTGCGCTCCTTCGCCCGCCAAAGGCCCATACAAAACCTGTCATTAGTGTCGTCCGAGTAAACATTTAATAGTTAAAACTTTCAACAACGGATCTCTTGGTTCTGGCATCGATGAAGAACGCAGCGAAATGCGATAAGTAATGTGAATTGCAGAATTCCGTGAATCATCGAATATTTGAACGCACATTGCGCCCTTTGGTATTCCGGAGGGCATGCCTGTTCGAGCGTCATTGCAACCCTCAAGCATCGCTTGGTATTGGGTCTCGTCCCCGTGACGTGCCCGCAATTTGGTGGCGGTCCAGTGAGACTTCAAGCG…	Fungi	Ascomycota	Lecanoromycetes	Caliciales	Physciaceae	Physcia	caesia	UNITE		GACGGGGTCTAACCGGCCCCACCTCTTCATCCGTGTCTACATACCAATGTTGCTTTGGCGAGCCTCGGGCTTGTTCCGGGGAGTTTGCGCTCCTTCGCCCGCCAAAGGCCCATACAAAACCTGTCATTAGTGTCGTCCGAGTAAACATTTAATAGTTA	AAACTTTCAACAACGGATCTCTTGGTTCTGGCATCGATGAAGAACGCAGCGAAATGCGATAAGTAATGTGAATTGCAGAATTCCGTGAATCATCGAATATTTGAACGCACATTGCGCCCTTTGGTATTCCGGAGGGCATGCCTGTTCGAGCGTCATTG	CAACCCTCAAGCATCGCTTGGTATTGGGTCTCGTCCCCGTGACGTGCCCGCAATTTGGTGGCGGTCCAGTGAGACTTCAAGCGTAGCAAGATTTCATATCCCGCTTTGGAAGCCTCTCGCTGCGTGCCGGCCAGACAACTCCTATATTTTCA		GACGGGGTCTAACCGGCCCCACCTCTTCATCCGTGTCTACATACCAATGTTGCTTTGGCGAGCCTCGGGCTTGTTCCGGGGAGTTTGCGCTCCTTCGCCCGCCAAAGGCCCATACAAAACCTGTCATTAGTGTCGTCCGAGTAAACATTTAATAGTTAAAACTTTCAACAACGGATCTCTTGGTTCTGGCATCGATGAAGAACGCAGCGAAATGCGATAAGTAATGTGAATTGCAGAATTCCGTGAATCATCGAATATTTGAACGCACATTGCGCCCTTTGGTATTCCGGAGGGCATGCCTGTTCGAGCGTCATTGCAACCCTCAAGCATCGCTTGGTATTGGGTCTCGTCCCCGTGACGTGCCCGCAATTTGGTGGCGGTCCAGTGAGACTTCAAGCG…	AAACTTTCAACAACGGATCTCTTGGTTCTGGCATCGATGAAGAACGCAGCGAAATGCGATAAGTAATGTGAATTGCAGAATTCCGTGAATCATCGAATATTTGAACGCACATTGCGCCCTTTGGTATTCCGGAGGGCATGCCTGTTCGAGCGTCATTGCAACCCTCAAGCATCGCTTGGTATTGGGTCTCGTCCCCGTGACGTGCCCGCAATTTGGTGGCGGTCCAGTGAGACTTCAAGCGTAGCAAGATTTCATATCCCGCTTTGGAAGCCTCTCGCTGCGTGCCGGCCAGACAACTCCTATATTTTCA
Included	SH1218659.10FU_MF351618_reps	k__Fungi;p__Ascomycota;c__Sordariomycetes;o__Hypocreales;f__Nectriaceae;g__Fusarium;s__equiseti;sh_SH1218659.10FU_MF351618_reps	TAAGTTTAACGGGTATTCCTACCTGATACGAGGTCAACAATCAGAAGTTGGGGTTTTGGGGGGTGGGCCCGCCGACCGTCAAAAGGGAGGGGTCTGACTAGGACCCTTAGGAAACTGTTATTAGTGGAACATTTGAGTAGGGCAACCCGGGAAATCACGACTTTCAACAACGAATCTATCGGTTGGGGTATAAATGAAGTACGCAGCACAATGCCATAAGTAATCTGAAGGGCAGAAATCACGTTATCATGATTTCTTTGATCGCTCAATTCTCCAACCAGTATTCTGGAGGGCATTCCTGTTCGATCGTCATTTCAACCCTCAACCTGAGCTCGGTTGTGGGACACGCGGTAACCCGCGTTCCTCAAATTGATAAGCGGCCATAACGAGAGTGCTTAG…	Fungi	Ascomycota	Sordariomycetes	Hypocreales	Nectriaceae	Fusarium	equiseti	UNITE		TAAGTTTAACGGGTATTCCTACCTGATACGAGGTCAACAATCAGAAGTTGGGGTTTTGGGGGGTGGGCCCGCCGACCGTCAAAAGGGAGGGGTCTGACTAGGACCCTTAGGAAACTGTTATTAGTGGAACATTTGAGTAGGGCAACCCGGGAAATCA	CGACTTTCAACAACGAATCTATCGGTTGGGGTATAAATGAAGTACGCAGCACAATGCCATAAGTAATCTGAAGGGCAGAAATCACGTTATCATGATTTCTTTGATCGCTCAATTCTCCAACCAGTATTCTGGAGGGCATTCCTGTTCGATCGTCATTT	CAACCCTCAACCTGAGCTCGGTTGTGGGACACGCGGTAACCCGCGTTCCTCAAATTGATAAGCGGCCATAACGAGAGTGCTTAGGGGTCGTCGGGCGGGCCTTCCCTTTGGTCGGGGCGCGGG		TAAGTTTAACGGGTATTCCTACCTGATACGAGGTCAACAATCAGAAGTTGGGGTTTTGGGGGGTGGGCCCGCCGACCGTCAAAAGGGAGGGGTCTGACTAGGACCCTTAGGAAACTGTTATTAGTGGAACATTTGAGTAGGGCAACCCGGGAAATCACGACTTTCAACAACGAATCTATCGGTTGGGGTATAAATGAAGTACGCAGCACAATGCCATAAGTAATCTGAAGGGCAGAAATCACGTTATCATGATTTCTTTGATCGCTCAATTCTCCAACCAGTATTCTGGAGGGCATTCCTGTTCGATCGTCATTTCAACCCTCAACCTGAGCTCGGTTGTGGGACACGCGGTAACCCGCGTTCCTCAAATTGATAAGCGGCCATAACGAGAGTGCTTAG…	CGACTTTCAACAACGAATCTATCGGTTGGGGTATAAATGAAGTACGCAGCACAATGCCATAAGTAATCTGAAGGGCAGAAATCACGTTATCATGATTTCTTTGATCGCTCAATTCTCCAACCAGTATTCTGGAGGGCATTCCTGTTCGATCGTCATTTCAACCCTCAACCTGAGCTCGGTTGTGGGACACGCGGTAACCCGCGTTCCTCAAATTGATAAGCGGCCATAACGAGAGTGCTTAGGGGTCGTCGGGCGGGCCTTCCCTTTGGTCGGGGCGCGGG
Included	SH1218674.10FU_KX451934_reps	k__Fungi;p__Ascomycota;c__Sordariomycetes;o__Phyllachorales;f__Telimenaceae;g__Telimena;s__engleri;sh_SH1218674.10FU_KX451934_reps	TATTAAGAAGGTCTAAACTCTCTAAACCATTGTGAATTTTACTATCAAATAGTTGCTTCGGCGGGCGGTTCCTGGGTGGAACCGTAGCCCGCGAGGGCGCCCGCCGTAAAACCTAAACCTCTGAATTTTCAAGTATCTCTGAGCACCAACAAATATAAAAAAATCAAAACTTTTAACAACGGATCTCTTGGTTCGGGCATCGATGAAGAACGCAGCGAAATGCGATAGGTAATATGAATTGCAGAACTCAGCGAATTATCGAATCTTTGAACGCACATTGCGCCCGGGAGTATTCTCCCGGGCATGCCTGTTCGAGCGTCATTTCAACCCTCGCGCCCTGCGCGGTATTGGAGCCCTGTGGCTGCTGCAGGCCCCGAATTTCAGTGGCGGGCTCGCCAG…	Fungi	Ascomycota	Sordariomycetes	Phyllachorales	Telimenaceae	Telimena	engleri	UNITE		TATTAAGAAGGTCTAAACTCTCTAAACCATTGTGAATTTTACTATCAAATAGTTGCTTCGGCGGGCGGTTCCTGGGTGGAACCGTAGCCCGCGAGGGCGCCCGCCGTAAAACCTAAACCTCTGAATTTTCAAGTATCTCTGAGCACCAACAAATATAAAAAAATCA	AAACTTTTAACAACGGATCTCTTGGTTCGGGCATCGATGAAGAACGCAGCGAAATGCGATAGGTAATATGAATTGCAGAACTCAGCGAATTATCGAATCTTTGAACGCACATTGCGCCCGGGAGTATTCTCCCGGGCATGCCTGTTCGAGCGTCATTT	CAACCCTCGCGCCCTGCGCGGTATTGGAGCCCTGTGGCTGCTGCAGGCCCCGAATTTCAGTGGCGGGCTCGCCAGGAAATCCAGCGCAGTAACTTAACCTCGCTGCGGATTAGTGGTTGGTTCCAGCTATAAAACACCTTTTCTAAA	AGTTGCCCTCGGGATCAGGGTAGAAAATACCCGCTGATC	TATTAAGAAGGTCTAAACTCTCTAAACCATTGTGAATTTTACTATCAAATAGTTGCTTCGGCGGGCGGTTCCTGGGTGGAACCGTAGCCCGCGAGGGCGCCCGCCGTAAAACCTAAACCTCTGAATTTTCAAGTATCTCTGAGCACCAACAAATATAAAAAAATCAAAACTTTTAACAACGGATCTCTTGGTTCGGGCATCGATGAAGAACGCAGCGAAATGCGATAGGTAATATGAATTGCAGAACTCAGCGAATTATCGAATCTTTGAACGCACATTGCGCCCGGGAGTATTCTCCCGGGCATGCCTGTTCGAGCGTCATTTCAACCCTCGCGCCCTGCGCGGTATTGGAGCCCTGTGGCTGCTGCAGGCCCCGAATTTCAGTGGCGGGCTCGCCAG…	AAACTTTTAACAACGGATCTCTTGGTTCGGGCATCGATGAAGAACGCAGCGAAATGCGATAGGTAATATGAATTGCAGAACTCAGCGAATTATCGAATCTTTGAACGCACATTGCGCCCGGGAGTATTCTCCCGGGCATGCCTGTTCGAGCGTCATTTCAACCCTCGCGCCCTGCGCGGTATTGGAGCCCTGTGGCTGCTGCAGGCCCCGAATTTCAGTGGCGGGCTCGCCAGGAAATCCAGCGCAGTAACTTAACCTCGCTGCGGATTAGTGGTTGGTTCCAGCTATAAAACACCTTTTCTAAA
Included	SH1187889.10FU_ON989606_reps	k__Fungi;p__Mucoromycota;c__Mucoromycetes;o__Mucorales;f__Syncephalastraceae;g__Syncephalastrum;s__racemosum;sh_SH1187889.10FU_ON989606_reps	AAGGGAGCGGAAACGATTGGATTCACCCAGTCTATTGCAACGATTCCTGGGTTAACAAAGAATGGACGTTTATTCAAAGAATAATTCAAACAATACCAATTGATTTATTGAAAAAAAAGAAACCTGGTTTCTTTTTTTAAACAACTTTAAGCAATGGATCTCTTGGCTCTCGCATCGATGAAGAGCGTAGCAAATTGCGATAATTAGTGCGATCTGCATTCTGCGAATCATCGAGTTCTTGAACGCACCTTGCACCCTTTGGCTTGTCCTTTGGGTATGCTTGTTTCAGTACAATCTACCCCGAGACTGGAGTATTATTCTCTTGGTAGAGGTTTGGGATGCAAACGCAATGCGCTTCATCCTTAAGCATGAAATCCATTGGATTAAAAACGGGTGTTT…	Fungi	Mucoromycota	Mucoromycetes	Mucorales	Syncephalastraceae	Syncephalastrum	racemosum	UNITE		AAGGGAGCGGAAACGATTGGATTCACCCAGTCTATTGCAACGATTCCTGGGTTAACAAAGAATGGACGTTTATTCAAAGAATAATTCAAACAATACCAATTGATTTATTGAAAAAAAAGAAACCTGGTTTCTTTTTTTAAA	CAACTTTAAGCAATGGATCTCTTGGCTCTCGCATCGATGAAGAGCGTAGCAAATTGCGATAATTAGTGCGATCTGCATTCTGCGAATCATCGAGTTCTTGAACGCACCTTGCACCCTTTGGCTTGTCCTTTGGGTATGCTTGTTTCAGTACAATCTA	CCCCGAGACTGGAGTATTATTCTCTTGGTAGAGGTTTGGGATGCAAACGCAATGCGCTTCATCCTTAAGCATGAAATCCATTGGATTAAAAACGGGTGTTTTGTTTCCTTTGCATCAATTTTCTTATGAAAAGCATTGGGTGTAAAACATTGCTAGTATA		AAGGGAGCGGAAACGATTGGATTCACCCAGTCTATTGCAACGATTCCTGGGTTAACAAAGAATGGACGTTTATTCAAAGAATAATTCAAACAATACCAATTGATTTATTGAAAAAAAAGAAACCTGGTTTCTTTTTTTAAACAACTTTAAGCAATGGATCTCTTGGCTCTCGCATCGATGAAGAGCGTAGCAAATTGCGATAATTAGTGCGATCTGCATTCTGCGAATCATCGAGTTCTTGAACGCACCTTGCACCCTTTGGCTTGTCCTTTGGGTATGCTTGTTTCAGTACAATCTACCCCGAGACTGGAGTATTATTCTCTTGGTAGAGGTTTGGGATGCAAACGCAATGCGCTTCATCCTTAAGCATGAAATCCATTGGATTAAAAACGGGTGTTT…	CAACTTTAAGCAATGGATCTCTTGGCTCTCGCATCGATGAAGAGCGTAGCAAATTGCGATAATTAGTGCGATCTGCATTCTGCGAATCATCGAGTTCTTGAACGCACCTTGCACCCTTTGGCTTGTCCTTTGGGTATGCTTGTTTCAGTACAATCTACCCCGAGACTGGAGTATTATTCTCTTGGTAGAGGTTTGGGATGCAAACGCAATGCGCTTCATCCTTAAGCATGAAATCCATTGGATTAAAAACGGGTGTTTTGTTTCCTTTGCATCAATTTTCTTATGAAAAGCATTGGGTGTAAAACATTGCTAGTATA
Included	SH1218753.10FU_FJ822890_reps	k__Fungi;p__Ascomycota;c__Lecanoromycetes;o__Caliciales;f__Physciaceae;g__Kashiwadia;s__tropica;sh_SH1218753.10FU_FJ822890_reps	GGTCTAACCGGCCCCAACTCTTCATCCGTGTTTATTTTCTAAAGTTGCTTTGGCGGGTCCCGGGCTTGTCTCGGGGAGCACTGTCTCCGCTCCCGTCCAAGTTAACAAAATCTGTTATCAGTGTTGTCTGAGTCATGATGCAATAGTTAAAACTTTCAACAACGGATCTCTTGGTTCTGGCATCGATGAAGAACGCAGCGAAATGCGATAAGTAATGTGAATTGCAGAATTCCGTGAATCATCGAATCTTTGAACGCACATTGCGCCCTTTGGCATTCCGAAGGGCATGCCTGTTCGAGCGTCATTACAACCCTCAAGCACTGCTTGGTATTGGGTCTCGTCCCCGCGACGTGCCCGCAATCTCGTGGCGGTCCAGTGAGACTTGGAGCGCAGCAAGAT…	Fungi	Ascomycota	Lecanoromycetes	Caliciales	Physciaceae	Kashiwadia	tropica	UNITE		GGTCTAACCGGCCCCAACTCTTCATCCGTGTTTATTTTCTAAAGTTGCTTTGGCGGGTCCCGGGCTTGTCTCGGGGAGCACTGTCTCCGCTCCCGTCCAAGTTAACAAAATCTGTTATCAGTGTTGTCTGAGTCATGATGCAATAGTTA	AAACTTTCAACAACGGATCTCTTGGTTCTGGCATCGATGAAGAACGCAGCGAAATGCGATAAGTAATGTGAATTGCAGAATTCCGTGAATCATCGAATCTTTGAACGCACATTGCGCCCTTTGGCATTCCGAAGGGCATGCCTGTTCGAGCGTCATTA	CAACCCTCAAGCACTGCTTGGTATTGGGTCTCGTCCCCGCGACGTGCCCGCAATCTCGTGGCGGTCCAGTGAGACTTGGAGCGCAGCAAGATTAGTAATCCAGCCTGCAAGCTCTCGATGGACCTGCCAA		GGTCTAACCGGCCCCAACTCTTCATCCGTGTTTATTTTCTAAAGTTGCTTTGGCGGGTCCCGGGCTTGTCTCGGGGAGCACTGTCTCCGCTCCCGTCCAAGTTAACAAAATCTGTTATCAGTGTTGTCTGAGTCATGATGCAATAGTTAAAACTTTCAACAACGGATCTCTTGGTTCTGGCATCGATGAAGAACGCAGCGAAATGCGATAAGTAATGTGAATTGCAGAATTCCGTGAATCATCGAATCTTTGAACGCACATTGCGCCCTTTGGCATTCCGAAGGGCATGCCTGTTCGAGCGTCATTACAACCCTCAAGCACTGCTTGGTATTGGGTCTCGTCCCCGCGACGTGCCCGCAATCTCGTGGCGGTCCAGTGAGACTTGGAGCGCAGCAAGAT…	AAACTTTCAACAACGGATCTCTTGGTTCTGGCATCGATGAAGAACGCAGCGAAATGCGATAAGTAATGTGAATTGCAGAATTCCGTGAATCATCGAATCTTTGAACGCACATTGCGCCCTTTGGCATTCCGAAGGGCATGCCTGTTCGAGCGTCATTACAACCCTCAAGCACTGCTTGGTATTGGGTCTCGTCCCCGCGACGTGCCCGCAATCTCGTGGCGGTCCAGTGAGACTTGGAGCGCAGCAAGATTAGTAATCCAGCCTGCAAGCTCTCGATGGACCTGCCAA
Included	SH1218757.10FU_UDB06665428_reps	k__Fungi;p__Ascomycota;c__Lecanoromycetes;o__Caliciales;f__Physciaceae;g__Rinodina;s__olivaceobrunnea;sh_SH1218757.10FU_UDB06665428_reps	CCGAGAGACGGGGTCTAACCGGCCCCAACTCTTCACCCGTGTCTACATACCTGTGTTGCTTTGGCGGGCCCCAGGCCTTTCTTGGGGGGTGCTTTGCTCCTCCGTGCCCGCCAACAGCCCCCATTAAACCCTGTTATCAGTGTCGTCCGAGTACCAAAACAATTATTAAAACTTTCAACAACGGATCTCTTGGTTCTGGCATCGATGAAGAACGCAGCGAAATGCGATAAGTAATGTGAATTGCAGAATTCCGTGAATCATCGAATCTTTGAACGCACATTGCGCCCTTTGGTATTCCGAAGGGCATGCCTGTTCGAGCGTCATTGCAACCCTCAAGCACTGCTTGGTATTGGGCTTCGTCCCCGCGACGGGCCTGGAACATCGTGGCGGTCCAGTGAG…	Fungi	Ascomycota	Lecanoromycetes	Caliciales	Physciaceae	Rinodina	olivaceobrunnea	UNITE		CCGAGAGACGGGGTCTAACCGGCCCCAACTCTTCACCCGTGTCTACATACCTGTGTTGCTTTGGCGGGCCCCAGGCCTTTCTTGGGGGGTGCTTTGCTCCTCCGTGCCCGCCAACAGCCCCCATTAAACCCTGTTATCAGTGTCGTCCGAGTACCAAAACAATTATTA	AAACTTTCAACAACGGATCTCTTGGTTCTGGCATCGATGAAGAACGCAGCGAAATGCGATAAGTAATGTGAATTGCAGAATTCCGTGAATCATCGAATCTTTGAACGCACATTGCGCCCTTTGGTATTCCGAAGGGCATGCCTGTTCGAGCGTCATTG	CAACCCTCAAGCACTGCTTGGTATTGGGCTTCGTCCCCGCGACGGGCCTGGAACATCGTGGCGGTCCAGTGAGACTTCAAGCGTAGCAAGATTTTTATCCCGCTTTGGAAGCCTCTCGCTGCGAGCCAGCCAAACAACCCCTTCTACTTTCAAT		CCGAGAGACGGGGTCTAACCGGCCCCAACTCTTCACCCGTGTCTACATACCTGTGTTGCTTTGGCGGGCCCCAGGCCTTTCTTGGGGGGTGCTTTGCTCCTCCGTGCCCGCCAACAGCCCCCATTAAACCCTGTTATCAGTGTCGTCCGAGTACCAAAACAATTATTAAAACTTTCAACAACGGATCTCTTGGTTCTGGCATCGATGAAGAACGCAGCGAAATGCGATAAGTAATGTGAATTGCAGAATTCCGTGAATCATCGAATCTTTGAACGCACATTGCGCCCTTTGGTATTCCGAAGGGCATGCCTGTTCGAGCGTCATTGCAACCCTCAAGCACTGCTTGGTATTGGGCTTCGTCCCCGCGACGGGCCTGGAACATCGTGGCGGTCCAGTGAG…	AAACTTTCAACAACGGATCTCTTGGTTCTGGCATCGATGAAGAACGCAGCGAAATGCGATAAGTAATGTGAATTGCAGAATTCCGTGAATCATCGAATCTTTGAACGCACATTGCGCCCTTTGGTATTCCGAAGGGCATGCCTGTTCGAGCGTCATTGCAACCCTCAAGCACTGCTTGGTATTGGGCTTCGTCCCCGCGACGGGCCTGGAACATCGTGGCGGTCCAGTGAGACTTCAAGCGTAGCAAGATTTTTATCCCGCTTTGGAAGCCTCTCGCTGCGAGCCAGCCAAACAACCCCTTCTACTTTCAAT
Included	SH1218693.10FU_AF224376_reps	k__Fungi;p__Ascomycota;c__Lecanoromycetes;o__Caliciales;f__Physciaceae;g__Physcia;s__magnussonii;sh_SH1218693.10FU_AF224376_reps	TCGAGAGACGGGGTCTAACCGGCCTCAACTCTTCATCCGTGTCTACATACCAATGTTGCTTTGGCGAGCCTCGGGCTTGTTCCGGGGAGTTCACGCTCCTTTGCCCGCCAAAGGCCCATACCAAACCTGTTATCCGTGTCGTCCGAGTAACCATATAACAATTAAAACTTTCAACAACGGATCTCTTGGTTCTGGCATCGATGAAGAACGCAGCGAAATGCGATAAGTAATGTGAATTGCAGAATTCCGTGAATCATCGAATCTTTGAACGCACATTGCGCCCTTTGGTATTCCGAAGGGCATGCCTGTTCGAGCGTCATTGCAACCCTCAAGCACTGCTTGGTATTGGGCCTCGTCCCCGTGACGTGCCCGCAATTTCGTGGCGGTCCAGCCAGACTT…	Fungi	Ascomycota	Lecanoromycetes	Caliciales	Physciaceae	Physcia	magnussonii	UNITE		TCGAGAGACGGGGTCTAACCGGCCTCAACTCTTCATCCGTGTCTACATACCAATGTTGCTTTGGCGAGCCTCGGGCTTGTTCCGGGGAGTTCACGCTCCTTTGCCCGCCAAAGGCCCATACCAAACCTGTTATCCGTGTCGTCCGAGTAACCATATAACAATTA	AAACTTTCAACAACGGATCTCTTGGTTCTGGCATCGATGAAGAACGCAGCGAAATGCGATAAGTAATGTGAATTGCAGAATTCCGTGAATCATCGAATCTTTGAACGCACATTGCGCCCTTTGGTATTCCGAAGGGCATGCCTGTTCGAGCGTCATTG	CAACCCTCAAGCACTGCTTGGTATTGGGCCTCGTCCCCGTGACGTGCCCGCAATTTCGTGGCGGTCCAGCCAGACTTGAAGCGTAGCAAGATTTTTACATCCCGCTTTCCAAGTTTCTCGCTGCGTGCCGGCCAAACAACCCTTAATACTGTCA		TCGAGAGACGGGGTCTAACCGGCCTCAACTCTTCATCCGTGTCTACATACCAATGTTGCTTTGGCGAGCCTCGGGCTTGTTCCGGGGAGTTCACGCTCCTTTGCCCGCCAAAGGCCCATACCAAACCTGTTATCCGTGTCGTCCGAGTAACCATATAACAATTAAAACTTTCAACAACGGATCTCTTGGTTCTGGCATCGATGAAGAACGCAGCGAAATGCGATAAGTAATGTGAATTGCAGAATTCCGTGAATCATCGAATCTTTGAACGCACATTGCGCCCTTTGGTATTCCGAAGGGCATGCCTGTTCGAGCGTCATTGCAACCCTCAAGCACTGCTTGGTATTGGGCCTCGTCCCCGTGACGTGCCCGCAATTTCGTGGCGGTCCAGCCAGACTT…	AAACTTTCAACAACGGATCTCTTGGTTCTGGCATCGATGAAGAACGCAGCGAAATGCGATAAGTAATGTGAATTGCAGAATTCCGTGAATCATCGAATCTTTGAACGCACATTGCGCCCTTTGGTATTCCGAAGGGCATGCCTGTTCGAGCGTCATTGCAACCCTCAAGCACTGCTTGGTATTGGGCCTCGTCCCCGTGACGTGCCCGCAATTTCGTGGCGGTCCAGCCAGACTTGAAGCGTAGCAAGATTTTTACATCCCGCTTTCCAAGTTTCTCGCTGCGTGCCGGCCAAACAACCCTTAATACTGTCA
Included	SH1218696.10FU_AY860560_reps	k__Fungi;p__Ascomycota;c__Lecanoromycetes;o__Caliciales;f__Physciaceae;g__Physcia;s__stellaris;sh_SH1218696.10FU_AY860560_reps	CCGAGAGACGGGGTCTAACCGGCCCCAACTCTTCATCCGTGTCTACATACCTATGTTGCTTTGGCGAGCCTCGGGCTCGTTCCGGGGAGTTTACACTCCTTAGCCCGCCAAAGGCCCATGCAAAACCTGTTATCAGTGTCGTCCGAGTAAACCTATAATTATTAAAACTTTCAACAACGGATCTCTTGGTTCTGGCATCGATGAAGAACGCAGCGAAATGCGATAAGTAATGTGAATTGCAGAATTCCGTGAATCGTCGAATCTTTGAACGCACATTGCGCCCTTTGGTATTCCGAAGGGCATGCCTGTTCGAGCGTCATTGCAACCCTCAAGCACTGCTTGGTATTGGGCCTCGTCCCCGCGACGTGCCCGCAATCTCGTGGCGGTCCAGTGAGACTT…	Fungi	Ascomycota	Lecanoromycetes	Caliciales	Physciaceae	Physcia	stellaris	UNITE		CCGAGAGACGGGGTCTAACCGGCCCCAACTCTTCATCCGTGTCTACATACCTATGTTGCTTTGGCGAGCCTCGGGCTCGTTCCGGGGAGTTTACACTCCTTAGCCCGCCAAAGGCCCATGCAAAACCTGTTATCAGTGTCGTCCGAGTAAACCTATAATTATTA	AAACTTTCAACAACGGATCTCTTGGTTCTGGCATCGATGAAGAACGCAGCGAAATGCGATAAGTAATGTGAATTGCAGAATTCCGTGAATCGTCGAATCTTTGAACGCACATTGCGCCCTTTGGTATTCCGAAGGGCATGCCTGTTCGAGCGTCATTG	CAACCCTCAAGCACTGCTTGGTATTGGGCCTCGTCCCCGCGACGTGCCCGCAATCTCGTGGCGGTCCAGTGAGACTTGAAGCGTAGCAAGATTTTGACATCCCGCTTTGCAAGCCTCTCGCTGCGTGCCGGCCAAACAACCTTACACTTTTCAATG		CCGAGAGACGGGGTCTAACCGGCCCCAACTCTTCATCCGTGTCTACATACCTATGTTGCTTTGGCGAGCCTCGGGCTCGTTCCGGGGAGTTTACACTCCTTAGCCCGCCAAAGGCCCATGCAAAACCTGTTATCAGTGTCGTCCGAGTAAACCTATAATTATTAAAACTTTCAACAACGGATCTCTTGGTTCTGGCATCGATGAAGAACGCAGCGAAATGCGATAAGTAATGTGAATTGCAGAATTCCGTGAATCGTCGAATCTTTGAACGCACATTGCGCCCTTTGGTATTCCGAAGGGCATGCCTGTTCGAGCGTCATTGCAACCCTCAAGCACTGCTTGGTATTGGGCCTCGTCCCCGCGACGTGCCCGCAATCTCGTGGCGGTCCAGTGAGACTT…	AAACTTTCAACAACGGATCTCTTGGTTCTGGCATCGATGAAGAACGCAGCGAAATGCGATAAGTAATGTGAATTGCAGAATTCCGTGAATCGTCGAATCTTTGAACGCACATTGCGCCCTTTGGTATTCCGAAGGGCATGCCTGTTCGAGCGTCATTGCAACCCTCAAGCACTGCTTGGTATTGGGCCTCGTCCCCGCGACGTGCCCGCAATCTCGTGGCGGTCCAGTGAGACTTGAAGCGTAGCAAGATTTTGACATCCCGCTTTGCAAGCCTCTCGCTGCGTGCCGGCCAAACAACCTTACACTTTTCAATG
Included	SH1218770.10FU_OM169326_reps	k__Fungi;p__Ascomycota;c__Lecanoromycetes;o__Caliciales;f__Physciaceae;g__Physcia;s__adscendens;sh_SH1218770.10FU_OM169326_reps	AAGGGGGTCTAACCGGCCCAACTCTTCATCCGTGTCTACATACCAATGTTGCTTTGGCGAGCCTCGGGCTTGTTCCGGGGAGTTCACGCTCCTTCGCCCGCCAATGGCCCATATAAAACCTGTTATCAGTGTCGTCCGAGTAAACATATAATAATTAAAACTTTCAACAACGGATCTCTTGGTTCTGGCATCGATGAAGAACGCAGCGAAATGCGATAAGTAATGTGAATTGCAGAATTCCGTGAATCATCGAATCTTTGAACGCACATTGCGCCCTTTGGTATTCCGAAGGGCATGCCTGTTCGAGCGTCATTGCAACCCTCAAGCACTGCTTGGTATTGGGTCTCGTCCCCGCGACGTACCCGCAATTTCGTGGCGGTCCAGTGAGACTTGAAGCGT…	Fungi	Ascomycota	Lecanoromycetes	Caliciales	Physciaceae	Physcia	adscendens	UNITE		AAGGGGGTCTAACCGGCCCAACTCTTCATCCGTGTCTACATACCAATGTTGCTTTGGCGAGCCTCGGGCTTGTTCCGGGGAGTTCACGCTCCTTCGCCCGCCAATGGCCCATATAAAACCTGTTATCAGTGTCGTCCGAGTAAACATATAATAATTA	AAACTTTCAACAACGGATCTCTTGGTTCTGGCATCGATGAAGAACGCAGCGAAATGCGATAAGTAATGTGAATTGCAGAATTCCGTGAATCATCGAATCTTTGAACGCACATTGCGCCCTTTGGTATTCCGAAGGGCATGCCTGTTCGAGCGTCATTG	CAACCCTCAAGCACTGCTTGGTATTGGGTCTCGTCCCCGCGACGTACCCGCAATTTCGTGGCGGTCCAGTGAGACTTGAAGCGTAGCAAGATTTTTACATCCCGCTTTGCAAGCCTCTCGCTGCGTGCCGGCCAAACAACTCGTTTTTTTCAATG		AAGGGGGTCTAACCGGCCCAACTCTTCATCCGTGTCTACATACCAATGTTGCTTTGGCGAGCCTCGGGCTTGTTCCGGGGAGTTCACGCTCCTTCGCCCGCCAATGGCCCATATAAAACCTGTTATCAGTGTCGTCCGAGTAAACATATAATAATTAAAACTTTCAACAACGGATCTCTTGGTTCTGGCATCGATGAAGAACGCAGCGAAATGCGATAAGTAATGTGAATTGCAGAATTCCGTGAATCATCGAATCTTTGAACGCACATTGCGCCCTTTGGTATTCCGAAGGGCATGCCTGTTCGAGCGTCATTGCAACCCTCAAGCACTGCTTGGTATTGGGTCTCGTCCCCGCGACGTACCCGCAATTTCGTGGCGGTCCAGTGAGACTTGAAGCGT…	AAACTTTCAACAACGGATCTCTTGGTTCTGGCATCGATGAAGAACGCAGCGAAATGCGATAAGTAATGTGAATTGCAGAATTCCGTGAATCATCGAATCTTTGAACGCACATTGCGCCCTTTGGTATTCCGAAGGGCATGCCTGTTCGAGCGTCATTGCAACCCTCAAGCACTGCTTGGTATTGGGTCTCGTCCCCGCGACGTACCCGCAATTTCGTGGCGGTCCAGTGAGACTTGAAGCGTAGCAAGATTTTTACATCCCGCTTTGCAAGCCTCTCGCTGCGTGCCGGCCAAACAACTCGTTTTTTTCAATG
Included	SH1218778.10FU_AJ421421_reps	k__Fungi;p__Ascomycota;c__Lecanoromycetes;o__Caliciales;f__Physciaceae;g__Physcia;s__stellaris;sh_SH1218778.10FU_AJ421421_reps	CCGAGAGACGGGGTCTAACCGGCCCCACCTCTTCATCCGTGTCTACATACCAATGTTGCTTTGGCGAGCCTCGGGCTCGTTCCGGGGAGTTCACGCTCCTTCGCCCGCCAAAGGCCCATACAAAACCTGTCATCAGTGTCGTCCGAGTAAACATACAATAATTAAAACTTTCAACAACGGATCTCTTGGTTCTGGCATCGATGAAGAACGCAGCGAAATGCGATAAGTAATGTGAATTGCAGAATTCCGTGAATCATCGAATCTTTGAACGCACATTGCGCCCTTTGGTATTCCGAAGGGCATGCCTGTTCGAGCGTCATTGCAACCCTCAAGCACTGCTTGGGTATTGGGTCTCGTCCCCGCGACGTACCCGCAATTTCGTGGCGGTCCAGTGAGACT…	Fungi	Ascomycota	Lecanoromycetes	Caliciales	Physciaceae	Physcia	stellaris	UNITE		CCGAGAGACGGGGTCTAACCGGCCCCACCTCTTCATCCGTGTCTACATACCAATGTTGCTTTGGCGAGCCTCGGGCTCGTTCCGGGGAGTTCACGCTCCTTCGCCCGCCAAAGGCCCATACAAAACCTGTCATCAGTGTCGTCCGAGTAAACATACAATAATTA	AAACTTTCAACAACGGATCTCTTGGTTCTGGCATCGATGAAGAACGCAGCGAAATGCGATAAGTAATGTGAATTGCAGAATTCCGTGAATCATCGAATCTTTGAACGCACATTGCGCCCTTTGGTATTCCGAAGGGCATGCCTGTTCGAGCGTCATTG	CAACCCTCAAGCACTGCTTGGGTATTGGGTCTCGTCCCCGCGACGTACCCGCAATTTCGTGGCGGTCCAGTGAGACTTGAAGCGTAGCAAGATTTTTACATCCCGCTTTGCAAGCTTCTCGCTGCGTGCCGGCCAAATAACCCTCATATTTTTCAATG		CCGAGAGACGGGGTCTAACCGGCCCCACCTCTTCATCCGTGTCTACATACCAATGTTGCTTTGGCGAGCCTCGGGCTCGTTCCGGGGAGTTCACGCTCCTTCGCCCGCCAAAGGCCCATACAAAACCTGTCATCAGTGTCGTCCGAGTAAACATACAATAATTAAAACTTTCAACAACGGATCTCTTGGTTCTGGCATCGATGAAGAACGCAGCGAAATGCGATAAGTAATGTGAATTGCAGAATTCCGTGAATCATCGAATCTTTGAACGCACATTGCGCCCTTTGGTATTCCGAAGGGCATGCCTGTTCGAGCGTCATTGCAACCCTCAAGCACTGCTTGGGTATTGGGTCTCGTCCCCGCGACGTACCCGCAATTTCGTGGCGGTCCAGTGAGACT…	AAACTTTCAACAACGGATCTCTTGGTTCTGGCATCGATGAAGAACGCAGCGAAATGCGATAAGTAATGTGAATTGCAGAATTCCGTGAATCATCGAATCTTTGAACGCACATTGCGCCCTTTGGTATTCCGAAGGGCATGCCTGTTCGAGCGTCATTGCAACCCTCAAGCACTGCTTGGGTATTGGGTCTCGTCCCCGCGACGTACCCGCAATTTCGTGGCGGTCCAGTGAGACTTGAAGCGTAGCAAGATTTTTACATCCCGCTTTGCAAGCTTCTCGCTGCGTGCCGGCCAAATAACCCTCATATTTTTCAATG
Included	SH1218733.10FU_OQ718074_reps	k__Fungi;p__Ascomycota;c__Lecanoromycetes;o__Caliciales;f__Physciaceae;g__Rinodina;s__orculata;sh_SH1218733.10FU_OQ718074_reps	CCGAGAGACGGGGTCTAACCGGCCCCAACTCTTCACCCGTGTCTATATACCTATGTTGCTTTGGCGGGCCCCAGGCCCGTTCTGGGGGGAGTTTTGCTCTTCTGCGCCCGCCAACAGCCCAATTAAACCCTGTTATCAGTGTCGTCCGAGTATCAAAACAATTATTAAAACTTTCAACAACGGATCTCTTGGTTCTGGCATCGATGAAGAACGCAGCGAAATGCGATAAGTAATGTGAATTGCAGAATTCCGTGAATCATCGAATCTTTGAACGCACATTGCGCCCTTTGGTATTCCGAAGGGCATGCCTGTCCGAGCGTCATTGCAACCCTCAAGCACTGCTTGGTATTGGGCTCCGTCCCCGCGACGGGCCTGGAACATCGTGGCGGTTCAGCGAGA…	Fungi	Ascomycota	Lecanoromycetes	Caliciales	Physciaceae	Rinodina	orculata	UNITE		CCGAGAGACGGGGTCTAACCGGCCCCAACTCTTCACCCGTGTCTATATACCTATGTTGCTTTGGCGGGCCCCAGGCCCGTTCTGGGGGGAGTTTTGCTCTTCTGCGCCCGCCAACAGCCCAATTAAACCCTGTTATCAGTGTCGTCCGAGTATCAAAACAATTATTA	AAACTTTCAACAACGGATCTCTTGGTTCTGGCATCGATGAAGAACGCAGCGAAATGCGATAAGTAATGTGAATTGCAGAATTCCGTGAATCATCGAATCTTTGAACGCACATTGCGCCCTTTGGTATTCCGAAGGGCATGCCTGTCCGAGCGTCATTG	CAACCCTCAAGCACTGCTTGGTATTGGGCTCCGTCCCCGCGACGGGCCTGGAACATCGTGGCGGTTCAGCGAGACTTCAAGCGTAGCAAGAATTTTATCCCGCTTTGGAAGCTTTTCGCTGCGAGCCGGCCAAACAACCCCCACATTTCCAATG		CCGAGAGACGGGGTCTAACCGGCCCCAACTCTTCACCCGTGTCTATATACCTATGTTGCTTTGGCGGGCCCCAGGCCCGTTCTGGGGGGAGTTTTGCTCTTCTGCGCCCGCCAACAGCCCAATTAAACCCTGTTATCAGTGTCGTCCGAGTATCAAAACAATTATTAAAACTTTCAACAACGGATCTCTTGGTTCTGGCATCGATGAAGAACGCAGCGAAATGCGATAAGTAATGTGAATTGCAGAATTCCGTGAATCATCGAATCTTTGAACGCACATTGCGCCCTTTGGTATTCCGAAGGGCATGCCTGTCCGAGCGTCATTGCAACCCTCAAGCACTGCTTGGTATTGGGCTCCGTCCCCGCGACGGGCCTGGAACATCGTGGCGGTTCAGCGAGA…	AAACTTTCAACAACGGATCTCTTGGTTCTGGCATCGATGAAGAACGCAGCGAAATGCGATAAGTAATGTGAATTGCAGAATTCCGTGAATCATCGAATCTTTGAACGCACATTGCGCCCTTTGGTATTCCGAAGGGCATGCCTGTCCGAGCGTCATTGCAACCCTCAAGCACTGCTTGGTATTGGGCTCCGTCCCCGCGACGGGCCTGGAACATCGTGGCGGTTCAGCGAGACTTCAAGCGTAGCAAGAATTTTATCCCGCTTTGGAAGCTTTTCGCTGCGAGCCGGCCAAACAACCCCCACATTTCCAATG
Included	SH1188120.10FU_KT695365_reps	k__Fungi;p__Ascomycota;c__Candelariomycetes;o__Candelariales;f__Candelariaceae;g__Candelaria;s__concolor;sh_SH1188120.10FU_KT695365_reps	AAGGATCATTAAAGAGTAAGAGCCACTCGGGCTCGACCTCCAACCCTCTGTGTACCTACCTCAGTTGCTTTGGCGGGCCGCTGGGCCAAAAGCCCACCACTTGCCCAGGCCGGTGAGCGCCCGTCAGAGACCCTTCAAACCTTACCTCCCCTTGACGTCTGAGTATCATACAATCGTTAAAACTTTCAACAACGGATCTCTTGGTTCTGGCATCGATGAAGAACGCAGCGAAATGCGATAAGTAATGTGAATTGCAGAATTCAGTGAATCATCGAATCTTTGAACGCACATTGCGCCTCTTGGTATTCCAGGAGGCATGCCTGTTCGAGCGTCATTTCAACCCTCAAGCTCGGCTTGGTCATGGGCCGCATCCGGCAAGGTTGGGCCCCAAATTCAGTG…	Fungi	Ascomycota	Candelariomycetes	Candelariales	Candelariaceae	Candelaria	concolor	UNITE		AAGGATCATTAAAGAGTAAGAGCCACTCGGGCTCGACCTCCAACCCTCTGTGTACCTACCTCAGTTGCTTTGGCGGGCCGCTGGGCCAAAAGCCCACCACTTGCCCAGGCCGGTGAGCGCCCGTCAGAGACCCTTCAAACCTTACCTCCCCTTGACGTCTGAGTATCATACAATCGTTA	AAACTTTCAACAACGGATCTCTTGGTTCTGGCATCGATGAAGAACGCAGCGAAATGCGATAAGTAATGTGAATTGCAGAATTCAGTGAATCATCGAATCTTTGAACGCACATTGCGCCTCTTGGTATTCCAGGAGGCATGCCTGTTCGAGCGTCATTT	CAACCCTCAAGCTCGGCTTGGTCATGGGCCGCATCCGGCAAGGTTGGGCCCCAAATTCAGTGGCGGTGCCGCCCGGCTTCAAGCGTAGTGATGAATCTTTGTCGCTTTGGAGGTCGGGCGTGCTGCTTGCCATCCAAACCCCCATCTCAAGA		AAGGATCATTAAAGAGTAAGAGCCACTCGGGCTCGACCTCCAACCCTCTGTGTACCTACCTCAGTTGCTTTGGCGGGCCGCTGGGCCAAAAGCCCACCACTTGCCCAGGCCGGTGAGCGCCCGTCAGAGACCCTTCAAACCTTACCTCCCCTTGACGTCTGAGTATCATACAATCGTTAAAACTTTCAACAACGGATCTCTTGGTTCTGGCATCGATGAAGAACGCAGCGAAATGCGATAAGTAATGTGAATTGCAGAATTCAGTGAATCATCGAATCTTTGAACGCACATTGCGCCTCTTGGTATTCCAGGAGGCATGCCTGTTCGAGCGTCATTTCAACCCTCAAGCTCGGCTTGGTCATGGGCCGCATCCGGCAAGGTTGGGCCCCAAATTCAGTG…	AAACTTTCAACAACGGATCTCTTGGTTCTGGCATCGATGAAGAACGCAGCGAAATGCGATAAGTAATGTGAATTGCAGAATTCAGTGAATCATCGAATCTTTGAACGCACATTGCGCCTCTTGGTATTCCAGGAGGCATGCCTGTTCGAGCGTCATTTCAACCCTCAAGCTCGGCTTGGTCATGGGCCGCATCCGGCAAGGTTGGGCCCCAAATTCAGTGGCGGTGCCGCCCGGCTTCAAGCGTAGTGATGAATCTTTGTCGCTTTGGAGGTCGGGCGTGCTGCTTGCCATCCAAACCCCCATCTCAAGA
Included	SH1218940.10FU_KP012889_reps	k__Fungi;p__Basidiomycota;c__Agaricomycetes;o__Polyporales;f__Polyporaceae;g__Microporus;s__xanthopus;sh_SH1218940.10FU_KP012889_reps	GGACATTATCGAGTTCTTGAAACGGGTTGTAGCTGGCCTTCCGAGGCATGTGCACGCCCTGCTCAATCCACTCTACACCTGTGCACTTACTGTAGGTTTCTTGGTCGCGCTGGGTCCCTCTACCGGGGCTCGGCAAAGCCGGGGGGCTTATGTCTTTACTACAAACTATAAAGTAACTGAATGTATACCGCGTCTAACGCATCTATATACAACTTTCAGCAACGGATCTCTTGGCTCTCGCATCGATGAAGAACGCAGCGAAATGCGATAAGTAATGTGAATTGCAGAATTCAGTGAATCATCGAATCTTTGAACGCACCTTGCGCTCCTTGGTATTCCGAGGAGCATGCCTGTTTGAGTGTCATGAAATTCTCAACCTACAAGCCTTTTCGGAGGTCC…	Fungi	Basidiomycota	Agaricomycetes	Polyporales	Polyporaceae	Microporus	xanthopus	UNITE		GGACATTATCGAGTTCTTGAAACGGGTTGTAGCTGGCCTTCCGAGGCATGTGCACGCCCTGCTCAATCCACTCTACACCTGTGCACTTACTGTAGGTTTCTTGGTCGCGCTGGGTCCCTCTACCGGGGCTCGGCAAAGCCGGGGGGCTTATGTCTTTACTACAAACTATAAAGTAACTGAATGTATACCGCGTCTAACGCATCTATATA	CAACTTTCAGCAACGGATCTCTTGGCTCTCGCATCGATGAAGAACGCAGCGAAATGCGATAAGTAATGTGAATTGCAGAATTCAGTGAATCATCGAATCTTTGAACGCACCTTGCGCTCCTTGGTATTCCGAGGAGCATGCCTGTTTGAGTGTCATGA	AATTCTCAACCTACAAGCCTTTTCGGAGGTCCTTGTACGGCTTGGACTTGGAGGGTTATTGTCGGCAGTGATGTCGGCTCCTCTTAAACGTATTAGCTAGTTCTCGCGGAACGGCTCTCGGTGTGATAATTGTCTACGCCGTGGTCGTACCGGGTACATGGACAAGCTTCTAAACCCCCCGTCGCTCCTTGTGAGAGACACTTATATCTTGACA		GGACATTATCGAGTTCTTGAAACGGGTTGTAGCTGGCCTTCCGAGGCATGTGCACGCCCTGCTCAATCCACTCTACACCTGTGCACTTACTGTAGGTTTCTTGGTCGCGCTGGGTCCCTCTACCGGGGCTCGGCAAAGCCGGGGGGCTTATGTCTTTACTACAAACTATAAAGTAACTGAATGTATACCGCGTCTAACGCATCTATATACAACTTTCAGCAACGGATCTCTTGGCTCTCGCATCGATGAAGAACGCAGCGAAATGCGATAAGTAATGTGAATTGCAGAATTCAGTGAATCATCGAATCTTTGAACGCACCTTGCGCTCCTTGGTATTCCGAGGAGCATGCCTGTTTGAGTGTCATGAAATTCTCAACCTACAAGCCTTTTCGGAGGTCC…	CAACTTTCAGCAACGGATCTCTTGGCTCTCGCATCGATGAAGAACGCAGCGAAATGCGATAAGTAATGTGAATTGCAGAATTCAGTGAATCATCGAATCTTTGAACGCACCTTGCGCTCCTTGGTATTCCGAGGAGCATGCCTGTTTGAGTGTCATGAAATTCTCAACCTACAAGCCTTTTCGGAGGTCCTTGTACGGCTTGGACTTGGAGGGTTATTGTCGGCAGTGATGTCGGCTCCTCTTAAACGTATTAGCTAGTTCTCGCGGAACGGCTCTCGGTGTGATAATTGTCTACGCCGTGGTCGTACCGGGTACATGGACAAGCTTCTAAACCCCCCGTCGCTCCTTGTGAGAGACACTTATATCTTGACA
Included	SH1188669.10FU_UDB03570629_reps	k__Fungi;p__Ascomycota;c__Sordariomycetes;o__Hypocreales;f__Nectriaceae;g__Cylindromonium;s__eugeniicola;sh_SH1188669.10FU_UDB03570629_reps	CTGAGTTTACAACTCCCAAACCCTTTGTGAACATACCTAATTGTTGCTTCGGCGGGATCGCCCCGGCTGCCCTGAGCGCCGGAACCAGGCCCCCGCCGCAAGACCTTAAACTCTGTTTTACTATAGTTGTTTACTCTGAGTAGCTTCTAAAGCAAATAAATAAATCAAAACTTTCAACAACGGATCTCTTGGTTCTGGCATCGATGAAGAACGCAGCGAAATGCGATAAGTAATGTGAATTGCAGAATTCAGTGAATCATCGAATCTTTGAACGCACATTGCGCCCGCTAGTATTCTGGCGGGCATGCCTGTTCGAGCGTCATTTCAACCCTCAGGACCCCTCTTCACGGAGGGTGGACTGGCGTTGGGGATCAGCGTAACCGCGAGGCTTCGGCCCCG…	Fungi	Ascomycota	Sordariomycetes	Hypocreales	Nectriaceae	Cylindromonium	eugeniicola	UNITE		CTGAGTTTACAACTCCCAAACCCTTTGTGAACATACCTAATTGTTGCTTCGGCGGGATCGCCCCGGCTGCCCTGAGCGCCGGAACCAGGCCCCCGCCGCAAGACCTTAAACTCTGTTTTACTATAGTTGTTTACTCTGAGTAGCTTCTAAAGCAAATAAATAAATCA	AAACTTTCAACAACGGATCTCTTGGTTCTGGCATCGATGAAGAACGCAGCGAAATGCGATAAGTAATGTGAATTGCAGAATTCAGTGAATCATCGAATCTTTGAACGCACATTGCGCCCGCTAGTATTCTGGCGGGCATGCCTGTTCGAGCGTCATTT	CAACCCTCAGGACCCCTCTTCACGGAGGGTGGACTGGCGTTGGGGATCAGCGTAACCGCGAGGCTTCGGCCCCGCCTGCTGGCCCTGAAATATAGTGGCGGTCTTGCTATGGACTCCCATGCGTAGTAACTCACCTCGCACGTGGAAACCTGGCTTGGCCACGCCGTTAAACCCCCTATTTTTTTAT		CTGAGTTTACAACTCCCAAACCCTTTGTGAACATACCTAATTGTTGCTTCGGCGGGATCGCCCCGGCTGCCCTGAGCGCCGGAACCAGGCCCCCGCCGCAAGACCTTAAACTCTGTTTTACTATAGTTGTTTACTCTGAGTAGCTTCTAAAGCAAATAAATAAATCAAAACTTTCAACAACGGATCTCTTGGTTCTGGCATCGATGAAGAACGCAGCGAAATGCGATAAGTAATGTGAATTGCAGAATTCAGTGAATCATCGAATCTTTGAACGCACATTGCGCCCGCTAGTATTCTGGCGGGCATGCCTGTTCGAGCGTCATTTCAACCCTCAGGACCCCTCTTCACGGAGGGTGGACTGGCGTTGGGGATCAGCGTAACCGCGAGGCTTCGGCCCCG…	AAACTTTCAACAACGGATCTCTTGGTTCTGGCATCGATGAAGAACGCAGCGAAATGCGATAAGTAATGTGAATTGCAGAATTCAGTGAATCATCGAATCTTTGAACGCACATTGCGCCCGCTAGTATTCTGGCGGGCATGCCTGTTCGAGCGTCATTTCAACCCTCAGGACCCCTCTTCACGGAGGGTGGACTGGCGTTGGGGATCAGCGTAACCGCGAGGCTTCGGCCCCGCCTGCTGGCCCTGAAATATAGTGGCGGTCTTGCTATGGACTCCCATGCGTAGTAACTCACCTCGCACGTGGAAACCTGGCTTGGCCACGCCGTTAAACCCCCTATTTTTTTAT
Included	SH1188550.10FU_GU138729_reps	k__Fungi;p__Ascomycota;c__Leotiomycetes;o__Rhytismatales;f__Rhytismataceae;g__Coccomyces;s__dentatus;sh_SH1188550.10FU_GU138729_reps	AAGAATTCGAGGGGCAACCCTCCCATTCTCACCCTTTGTATACCAAACTTCGTTGCTTCGGCATGGCCTCGCGCCGGCCGATAGCCCCAAACCCTTGAATCATGATGTCTGAGTCAATATTTAATATTTAAAACTTTCAACAACGGATCTCTTGGTTAGGCCATCGATGAAGAACGCAGCGAAATGCGATAAGTAATGTGAATTGCAGAATTCAGTGAATCATCGAATCTTTGAACGCACATTGCGCTCCCTGGTATTCCGGGGAGCATGCCTGTTCGAGCGTCATTACAACCCTCACGCTCTGCGTGGTATTGGGCTGGCCCTCCTGGGCCTGCCTCAAAGTCAGTGGCGGCTCCGTTCGACCCCCTAAGCGTAGTAATACTTCTCGCTTCTGGAAGT…	Fungi	Ascomycota	Leotiomycetes	Rhytismatales	Rhytismataceae	Coccomyces	dentatus	UNITE		AAGAATTCGAGGGGCAACCCTCCCATTCTCACCCTTTGTATACCAAACTTCGTTGCTTCGGCATGGCCTCGCGCCGGCCGATAGCCCCAAACCCTTGAATCATGATGTCTGAGTCAATATTTAATATTTA	AAACTTTCAACAACGGATCTCTTGGTTAGGCCATCGATGAAGAACGCAGCGAAATGCGATAAGTAATGTGAATTGCAGAATTCAGTGAATCATCGAATCTTTGAACGCACATTGCGCTCCCTGGTATTCCGGGGAGCATGCCTGTTCGAGCGTCATTA	CAACCCTCACGCTCTGCGTGGTATTGGGCTGGCCCTCCTGGGCCTGCCTCAAAGTCAGTGGCGGCTCCGTTCGACCCCCTAAGCGTAGTAATACTTCTCGCTTCTGGAAGTCGGCCGGCGGCCTGCTAAGCACCCCCACACTTTTTAAAG		AAGAATTCGAGGGGCAACCCTCCCATTCTCACCCTTTGTATACCAAACTTCGTTGCTTCGGCATGGCCTCGCGCCGGCCGATAGCCCCAAACCCTTGAATCATGATGTCTGAGTCAATATTTAATATTTAAAACTTTCAACAACGGATCTCTTGGTTAGGCCATCGATGAAGAACGCAGCGAAATGCGATAAGTAATGTGAATTGCAGAATTCAGTGAATCATCGAATCTTTGAACGCACATTGCGCTCCCTGGTATTCCGGGGAGCATGCCTGTTCGAGCGTCATTACAACCCTCACGCTCTGCGTGGTATTGGGCTGGCCCTCCTGGGCCTGCCTCAAAGTCAGTGGCGGCTCCGTTCGACCCCCTAAGCGTAGTAATACTTCTCGCTTCTGGAAGT…	AAACTTTCAACAACGGATCTCTTGGTTAGGCCATCGATGAAGAACGCAGCGAAATGCGATAAGTAATGTGAATTGCAGAATTCAGTGAATCATCGAATCTTTGAACGCACATTGCGCTCCCTGGTATTCCGGGGAGCATGCCTGTTCGAGCGTCATTACAACCCTCACGCTCTGCGTGGTATTGGGCTGGCCCTCCTGGGCCTGCCTCAAAGTCAGTGGCGGCTCCGTTCGACCCCCTAAGCGTAGTAATACTTCTCGCTTCTGGAAGTCGGCCGGCGGCCTGCTAAGCACCCCCACACTTTTTAAAG
Included	SH1219172.10FU_DQ647649_reps	k__Fungi;p__Ascomycota;c__Lecanoromycetes;o__Teloschistales;f__Teloschistaceae;g__Flavoplaca;s__havaasii;sh_SH1219172.10FU_DQ647649_reps	CCGAGAGAGGGACGTGCGGTTGCTTGCGGCCCACGGCCCGGGGGGTTTCCCCTCGACTCTTCAACCCTATGCGTACCAATCTCTGTTGCTTCGGCGAGCGCCGGGGGGCTCTATGCGCCCCGGCCCCGGCTTCGGTCGGTGAGTTCTCGCCGAAGACCCAATTCCAATCTCTTTGCAGCCCCGTCCGAACGTATCGATAAATCCAATTAAAACTTTCAACAACGGATCTCTTGGTTCTGGCATCGATGAAGAACGCAGCGAAATGCGATAAGTAATGTGAATTGCAGAATTCAGTGAATCATCGAATCTTTGAACGCACATTGCGCCCCCTGGTATTCCGGGGGGCATGCCTGTTCGAGCGTCATTGCAACCCTCAAGCTTTGCTTGGTATTGGGCGTT…	Fungi	Ascomycota	Lecanoromycetes	Teloschistales	Teloschistaceae	Flavoplaca	havaasii	UNITE		CCGAGAGAGGGACGTGCGGTTGCTTGCGGCCCACGGCCCGGGGGGTTTCCCCTCGACTCTTCAACCCTATGCGTACCAATCTCTGTTGCTTCGGCGAGCGCCGGGGGGCTCTATGCGCCCCGGCCCCGGCTTCGGTCGGTGAGTTCTCGCCGAAGACCCAATTCCAATCTCTTTGCAGCCCCGTCCGAACGTATCGATAAATCCAATTA	AAACTTTCAACAACGGATCTCTTGGTTCTGGCATCGATGAAGAACGCAGCGAAATGCGATAAGTAATGTGAATTGCAGAATTCAGTGAATCATCGAATCTTTGAACGCACATTGCGCCCCCTGGTATTCCGGGGGGCATGCCTGTTCGAGCGTCATTG	CAACCCTCAAGCTTTGCTTGGTATTGGGCGTTCGCTTCCTCGCTTCGGGGGGGCGCGCCTGTAAATTAGTGGCGGCCCCGGGGGGACCTCAAGCGTAGTAGAACCTTTTCGCTTGGGAGGTGCCACCCGGGGCTCGGCCGTCAAGCTCCCCATCCATCAATGATTGA		CCGAGAGAGGGACGTGCGGTTGCTTGCGGCCCACGGCCCGGGGGGTTTCCCCTCGACTCTTCAACCCTATGCGTACCAATCTCTGTTGCTTCGGCGAGCGCCGGGGGGCTCTATGCGCCCCGGCCCCGGCTTCGGTCGGTGAGTTCTCGCCGAAGACCCAATTCCAATCTCTTTGCAGCCCCGTCCGAACGTATCGATAAATCCAATTAAAACTTTCAACAACGGATCTCTTGGTTCTGGCATCGATGAAGAACGCAGCGAAATGCGATAAGTAATGTGAATTGCAGAATTCAGTGAATCATCGAATCTTTGAACGCACATTGCGCCCCCTGGTATTCCGGGGGGCATGCCTGTTCGAGCGTCATTGCAACCCTCAAGCTTTGCTTGGTATTGGGCGTT…	AAACTTTCAACAACGGATCTCTTGGTTCTGGCATCGATGAAGAACGCAGCGAAATGCGATAAGTAATGTGAATTGCAGAATTCAGTGAATCATCGAATCTTTGAACGCACATTGCGCCCCCTGGTATTCCGGGGGGCATGCCTGTTCGAGCGTCATTGCAACCCTCAAGCTTTGCTTGGTATTGGGCGTTCGCTTCCTCGCTTCGGGGGGGCGCGCCTGTAAATTAGTGGCGGCCCCGGGGGGACCTCAAGCGTAGTAGAACCTTTTCGCTTGGGAGGTGCCACCCGGGGCTCGGCCGTCAAGCTCCCCATCCATCAATGATTGA
Included	SH1219336.10FU_JN211107_reps	k__Fungi;p__Ascomycota;c__Lecanoromycetes;o__Caliciales;f__Physciaceae;g__Kudratovia;s__candidogrisea;sh_SH1219336.10FU_JN211107_reps	CCGAGAGCATGGGGTCTAACCGGCCCTAACTCTTCACCCGTGTCTACAAAAAAAGTGTTGCTTTGGCGGGCCAGGGCCTCGTCCGGGTGGGTTAGCCCCCGCCCCGTGTCCGCCGAAGGCCCCAATCCATCCTGTTATCAGTGTCGTCCGAGTAAAACCACAATCATTAAAACTTTCAACAACGGATCTCTTGGCAAAAGTATCGATGAAAAACGCAGCGAAATGCGAAAAGTAATGTGAATTGCAAAATTCCGTGAATCATCGAATCTTTGAACGCACATTGCGCCCTTTGGTATTCCGAAGGGCATGCCTGTTCGAGCGTCATTGCACCCCTCAAGCACTGCTTGGTGTTGGGCACCGCCCCCGTGGCGGGCCTGGAACTCAGTGGCGGTCCGGCGA…	Fungi	Ascomycota	Lecanoromycetes	Caliciales	Physciaceae	Kudratovia	candidogrisea	UNITE		CCGAGAGCATGGGGTCTAACCGGCCCTAACTCTTCACCCGTGTCTACAAAAAAAGTGTTGCTTTGGCGGGCCAGGGCCTCGTCCGGGTGGGTTAGCCCCCGCCCCGTGTCCGCCGAAGGCCCCAATCCATCCTGTTATCAGTGTCGTCCGAGTAAAACCACAATCATTA	AAACTTTCAACAACGGATCTCTTGGCAAAAGTATCGATGAAAAACGCAGCGAAATGCGAAAAGTAATGTGAATTGCAAAATTCCGTGAATCATCGAATCTTTGAACGCACATTGCGCCCTTTGGTATTCCGAAGGGCATGCCTGTTCGAGCGTCATTG	CACCCCTCAAGCACTGCTTGGTGTTGGGCACCGCCCCCGTGGCGGGCCTGGAACTCAGTGGCGGTCCGGCGAGACTTCAAGCGTAGCAAGATTTCACATCCCGCTTTGGAAGCCTCTCGTCGCGTGCCGGCCAAACAACCTCACTATTCTATCAATG		CCGAGAGCATGGGGTCTAACCGGCCCTAACTCTTCACCCGTGTCTACAAAAAAAGTGTTGCTTTGGCGGGCCAGGGCCTCGTCCGGGTGGGTTAGCCCCCGCCCCGTGTCCGCCGAAGGCCCCAATCCATCCTGTTATCAGTGTCGTCCGAGTAAAACCACAATCATTAAAACTTTCAACAACGGATCTCTTGGCAAAAGTATCGATGAAAAACGCAGCGAAATGCGAAAAGTAATGTGAATTGCAAAATTCCGTGAATCATCGAATCTTTGAACGCACATTGCGCCCTTTGGTATTCCGAAGGGCATGCCTGTTCGAGCGTCATTGCACCCCTCAAGCACTGCTTGGTGTTGGGCACCGCCCCCGTGGCGGGCCTGGAACTCAGTGGCGGTCCGGCGA…	AAACTTTCAACAACGGATCTCTTGGCAAAAGTATCGATGAAAAACGCAGCGAAATGCGAAAAGTAATGTGAATTGCAAAATTCCGTGAATCATCGAATCTTTGAACGCACATTGCGCCCTTTGGTATTCCGAAGGGCATGCCTGTTCGAGCGTCATTGCACCCCTCAAGCACTGCTTGGTGTTGGGCACCGCCCCCGTGGCGGGCCTGGAACTCAGTGGCGGTCCGGCGAGACTTCAAGCGTAGCAAGATTTCACATCCCGCTTTGGAAGCCTCTCGTCGCGTGCCGGCCAAACAACCTCACTATTCTATCAATG
Included	SH1219287.10FU_KF013578_reps	k__Fungi;p__Ascomycota;c__Leotiomycetes;o__Marthamycetales;f__Marthamycetaceae;g__Cyclaneusma;s__minus;sh_SH1219287.10FU_KF013578_reps	GATCATTAATAAAAGTACTGCGGCCTCCGGGCTGCGGAACTCCAACCCTTTGTTTACTATACCTCGTTGCTTCGGCAGGCCGGGCCTTATGGTCCGCCGGCTCCCTGAGCTGGCGAGCGCCTGTCAGAGGACCTACAAAATCTGTGTTAGTGTTGTCTGAGTATCATTTAATAATTAAAACTTTCAACAACGGATCTCTTGGTTCTGGCATCGATGAAGAACGCAGCGAAATGCGATAAGTAATGTGAATTGCAGAATTCAGTGAATCATCGAATCTTTGAACGCACATTGCGCCCTCTGGTATTCCGGAGGGCATGCCTGTTCGAGCGTCATAAGACCACTCAAGCCCAGCTTGGTGTTGGGACGCGCCCCGGCGCTCCTCAAAATCAGTGGCGGCTC…	Fungi	Ascomycota	Leotiomycetes	Marthamycetales	Marthamycetaceae	Cyclaneusma	minus	UNITE		GATCATTAATAAAAGTACTGCGGCCTCCGGGCTGCGGAACTCCAACCCTTTGTTTACTATACCTCGTTGCTTCGGCAGGCCGGGCCTTATGGTCCGCCGGCTCCCTGAGCTGGCGAGCGCCTGTCAGAGGACCTACAAAATCTGTGTTAGTGTTGTCTGAGTATCATTTAATAATTA	AAACTTTCAACAACGGATCTCTTGGTTCTGGCATCGATGAAGAACGCAGCGAAATGCGATAAGTAATGTGAATTGCAGAATTCAGTGAATCATCGAATCTTTGAACGCACATTGCGCCCTCTGGTATTCCGGAGGGCATGCCTGTTCGAGCGTCATAA	GACCACTCAAGCCCAGCTTGGTGTTGGGACGCGCCCCGGCGCTCCTCAAAATCAGTGGCGGCTCGGCTCAGCTTCATGCGTAGTAAAATGTCTCGCTATGGACGCTGGGCTGGCGCCTGCCAGAAGCCTAATTTTTACAGGT		GATCATTAATAAAAGTACTGCGGCCTCCGGGCTGCGGAACTCCAACCCTTTGTTTACTATACCTCGTTGCTTCGGCAGGCCGGGCCTTATGGTCCGCCGGCTCCCTGAGCTGGCGAGCGCCTGTCAGAGGACCTACAAAATCTGTGTTAGTGTTGTCTGAGTATCATTTAATAATTAAAACTTTCAACAACGGATCTCTTGGTTCTGGCATCGATGAAGAACGCAGCGAAATGCGATAAGTAATGTGAATTGCAGAATTCAGTGAATCATCGAATCTTTGAACGCACATTGCGCCCTCTGGTATTCCGGAGGGCATGCCTGTTCGAGCGTCATAAGACCACTCAAGCCCAGCTTGGTGTTGGGACGCGCCCCGGCGCTCCTCAAAATCAGTGGCGGCTC…	AAACTTTCAACAACGGATCTCTTGGTTCTGGCATCGATGAAGAACGCAGCGAAATGCGATAAGTAATGTGAATTGCAGAATTCAGTGAATCATCGAATCTTTGAACGCACATTGCGCCCTCTGGTATTCCGGAGGGCATGCCTGTTCGAGCGTCATAAGACCACTCAAGCCCAGCTTGGTGTTGGGACGCGCCCCGGCGCTCCTCAAAATCAGTGGCGGCTCGGCTCAGCTTCATGCGTAGTAAAATGTCTCGCTATGGACGCTGGGCTGGCGCCTGCCAGAAGCCTAATTTTTACAGGT
Included	SH1189327.10FU_UDB02300932_reps	k__Fungi;p__Ascomycota;c__Sordariomycetes;o__Sordariales;f__Sordariales incertae sedis;g__Kionochaeta;s__pughii;sh_SH1189327.10FU_UDB02300932_reps	CTGGATGCAATACTCCAACAACCCTTGCGAACCTACCTACACGTTGCCTCGGCGGGGCTCCCTCGCAGGGAGCGCCAACCCGCCGGCGGCCCCAAACTCTGCCTCATTGGTGTCTCTCTGAGCAAAACTAAATAAGTTAAAACTTTCAACAACGGATCTCTTGGTTCTGGCATCGATGAAGAACGCAGCGAAATGCGATAAGTAATGTGAATTGCAGAATTCAGTGAATCATCGAATCTTTGAACGCACATTGCGCCCGCCAGCATTCTGGCGGGCATGCCTGTTCGAGCGTCATTTCAACCCTCAGGCTAGCCCTGGTGTTGGGGATCTGCACCCTGCAGCCCCCGAAAGGCAGCGGCGGACCCGTCCGGCTCCGAGCGTAGTACTATACGTCGCTCA…	Fungi	Ascomycota	Sordariomycetes	Sordariales	Sordariales incertae sedis	Kionochaeta	pughii	UNITE		CTGGATGCAATACTCCAACAACCCTTGCGAACCTACCTACACGTTGCCTCGGCGGGGCTCCCTCGCAGGGAGCGCCAACCCGCCGGCGGCCCCAAACTCTGCCTCATTGGTGTCTCTCTGAGCAAAACTAAATAAGTTA	AAACTTTCAACAACGGATCTCTTGGTTCTGGCATCGATGAAGAACGCAGCGAAATGCGATAAGTAATGTGAATTGCAGAATTCAGTGAATCATCGAATCTTTGAACGCACATTGCGCCCGCCAGCATTCTGGCGGGCATGCCTGTTCGAGCGTCATTT	CAACCCTCAGGCTAGCCCTGGTGTTGGGGATCTGCACCCTGCAGCCCCCGAAAGGCAGCGGCGGACCCGTCCGGCTCCGAGCGTAGTACTATACGTCGCTCAGGGCGCCCGGGCGGGCTTCCAGCCGGAAAACCCCCTATTTCTCAA		CTGGATGCAATACTCCAACAACCCTTGCGAACCTACCTACACGTTGCCTCGGCGGGGCTCCCTCGCAGGGAGCGCCAACCCGCCGGCGGCCCCAAACTCTGCCTCATTGGTGTCTCTCTGAGCAAAACTAAATAAGTTAAAACTTTCAACAACGGATCTCTTGGTTCTGGCATCGATGAAGAACGCAGCGAAATGCGATAAGTAATGTGAATTGCAGAATTCAGTGAATCATCGAATCTTTGAACGCACATTGCGCCCGCCAGCATTCTGGCGGGCATGCCTGTTCGAGCGTCATTTCAACCCTCAGGCTAGCCCTGGTGTTGGGGATCTGCACCCTGCAGCCCCCGAAAGGCAGCGGCGGACCCGTCCGGCTCCGAGCGTAGTACTATACGTCGCTCA…	AAACTTTCAACAACGGATCTCTTGGTTCTGGCATCGATGAAGAACGCAGCGAAATGCGATAAGTAATGTGAATTGCAGAATTCAGTGAATCATCGAATCTTTGAACGCACATTGCGCCCGCCAGCATTCTGGCGGGCATGCCTGTTCGAGCGTCATTTCAACCCTCAGGCTAGCCCTGGTGTTGGGGATCTGCACCCTGCAGCCCCCGAAAGGCAGCGGCGGACCCGTCCGGCTCCGAGCGTAGTACTATACGTCGCTCAGGGCGCCCGGGCGGGCTTCCAGCCGGAAAACCCCCTATTTCTCAA
Included	SH1078529.10FU_MH244395_reps	k__Fungi;p__Ascomycota;c__Sordariomycetes;o__Diaporthales;f__Valsaceae;g__Cytospora;s__rhizophorae;sh_SH1078529.10FU_MH244395_reps	AGGTGCCCCAGAAACCCTTTGTGAACTTATACCTATTATCGTTGCCTCGGCGCTGGCTGCCCTGACCCCCTCGGGGGCGGGGGCCCCCTCCCCGGAGGGGACAGCAAGGCCCGCCGGCGGCCTACTTAACTCTTGTTTTTACTGAGTATCTTCTGAGTAAAGCTTCTAAATGAATCAAAACTTTCAACAACGGATCTCTTGGTTCTGGCATCGATGAAGAACGCAGCGAAATGCGATAAGTAATGTGAATTGCAGAATTCAGTGAATCATCGAATCTTTGAACGCACATTGCGCCCTCTGGTATTCCAGAGGGCATGCCTGTTCGAGCGTCATTTCAACCCTCAAGCCTAGCTTGGTGTTGGGGCGTTACCTGGCCTGTTTTCTACAGGCGGGTAAGCC…	Fungi	Ascomycota	Sordariomycetes	Diaporthales	Valsaceae	Cytospora	rhizophorae	UNITE		AGGTGCCCCAGAAACCCTTTGTGAACTTATACCTATTATCGTTGCCTCGGCGCTGGCTGCCCTGACCCCCTCGGGGGCGGGGGCCCCCTCCCCGGAGGGGACAGCAAGGCCCGCCGGCGGCCTACTTAACTCTTGTTTTTACTGAGTATCTTCTGAGTAAAGCTTCTAAATGAATCA	AAACTTTCAACAACGGATCTCTTGGTTCTGGCATCGATGAAGAACGCAGCGAAATGCGATAAGTAATGTGAATTGCAGAATTCAGTGAATCATCGAATCTTTGAACGCACATTGCGCCCTCTGGTATTCCAGAGGGCATGCCTGTTCGAGCGTCATTT	CAACCCTCAAGCCTAGCTTGGTGTTGGGGCGTTACCTGGCCTGTTTTCTACAGGCGGGTAAGCCCTGAAATTCAGTGGCGAGCTCGCCAGGACTCCGAGCGCAGTAGTGTAAACCTCGCTTTGGATCGTACTGGCGCGGCCCTGCCGTAAAACCCCCAACTTCTGAAAA		AGGTGCCCCAGAAACCCTTTGTGAACTTATACCTATTATCGTTGCCTCGGCGCTGGCTGCCCTGACCCCCTCGGGGGCGGGGGCCCCCTCCCCGGAGGGGACAGCAAGGCCCGCCGGCGGCCTACTTAACTCTTGTTTTTACTGAGTATCTTCTGAGTAAAGCTTCTAAATGAATCAAAACTTTCAACAACGGATCTCTTGGTTCTGGCATCGATGAAGAACGCAGCGAAATGCGATAAGTAATGTGAATTGCAGAATTCAGTGAATCATCGAATCTTTGAACGCACATTGCGCCCTCTGGTATTCCAGAGGGCATGCCTGTTCGAGCGTCATTTCAACCCTCAAGCCTAGCTTGGTGTTGGGGCGTTACCTGGCCTGTTTTCTACAGGCGGGTAAGCC…	AAACTTTCAACAACGGATCTCTTGGTTCTGGCATCGATGAAGAACGCAGCGAAATGCGATAAGTAATGTGAATTGCAGAATTCAGTGAATCATCGAATCTTTGAACGCACATTGCGCCCTCTGGTATTCCAGAGGGCATGCCTGTTCGAGCGTCATTTCAACCCTCAAGCCTAGCTTGGTGTTGGGGCGTTACCTGGCCTGTTTTCTACAGGCGGGTAAGCCCTGAAATTCAGTGGCGAGCTCGCCAGGACTCCGAGCGCAGTAGTGTAAACCTCGCTTTGGATCGTACTGGCGCGGCCCTGCCGTAAAACCCCCAACTTCTGAAAA
Included	SH1078787.10FU_KC343008_refs	k__Fungi;p__Ascomycota;c__Sordariomycetes;o__Diaporthales;f__Diaporthaceae;g__Diaporthe;s__alnea;sh_SH1078787.10FU_KC343008_refs	AACAAGGTCTCCGTTGGTGAACCAGCGGAGGGATCATTGCTGGAACGCGCCCCAGGCGCACCCAGAAACCCTTTGTGAACTTATACCTTACTGTTGCCTCGGCGCATGCCGGCCCCCCCGGGGGCCCCTCCCCCGGAGGAGCAGGCACGCCGGCGGCCAGCCCAACTCTTGTTTTTACACTGAAACTCTGAGAATAAAACATAAATGAATCAAAACTTTCAACAACGGATCTCTTGGTTCTGGCATCGATGAAGAACGCAGCGAAATGCGATAAGTAATGTGAATTGCAGAATTCAGTGAATCATCGAATCTTTGAACGCACATTGCGCCCTCTGGTATTCCGGAGGGCATGCCTGTTCGAGCGTCATTTCAACCCTCAAGCCTGGCTTGGTGATGGGG…	Fungi	Ascomycota	Sordariomycetes	Diaporthales	Diaporthaceae	Diaporthe	alnea	UNITE	AACAAGGTCTCCGTTGGTGAACCAGCGGAGGGATCATTG	CTGGAACGCGCCCCAGGCGCACCCAGAAACCCTTTGTGAACTTATACCTTACTGTTGCCTCGGCGCATGCCGGCCCCCCCGGGGGCCCCTCCCCCGGAGGAGCAGGCACGCCGGCGGCCAGCCCAACTCTTGTTTTTACACTGAAACTCTGAGAATAAAACATAAATGAATCA	AAACTTTCAACAACGGATCTCTTGGTTCTGGCATCGATGAAGAACGCAGCGAAATGCGATAAGTAATGTGAATTGCAGAATTCAGTGAATCATCGAATCTTTGAACGCACATTGCGCCCTCTGGTATTCCGGAGGGCATGCCTGTTCGAGCGTCATTT	CAACCCTCAAGCCTGGCTTGGTGATGGGGCACTGCTTCCTACCCAGGGAGCAGGCCCTGAAATTCAGTGGCGAGCTCGCCAGGACCCCGAGCGCAGTAGTTAAACCCTCGCTCTGGAAGGCCCTGGCGGTGTCCTGCCGTTAAAACCCCAACTTCTGAAA	ATTTGACCTCGGATCAGGTAGGAATACCCGCTGAACTTAAGCATA	CTGGAACGCGCCCCAGGCGCACCCAGAAACCCTTTGTGAACTTATACCTTACTGTTGCCTCGGCGCATGCCGGCCCCCCCGGGGGCCCCTCCCCCGGAGGAGCAGGCACGCCGGCGGCCAGCCCAACTCTTGTTTTTACACTGAAACTCTGAGAATAAAACATAAATGAATCAAAACTTTCAACAACGGATCTCTTGGTTCTGGCATCGATGAAGAACGCAGCGAAATGCGATAAGTAATGTGAATTGCAGAATTCAGTGAATCATCGAATCTTTGAACGCACATTGCGCCCTCTGGTATTCCGGAGGGCATGCCTGTTCGAGCGTCATTTCAACCCTCAAGCCTGGCTTGGTGATGGGGCACTGCTTCCTACCCAGGGAGCAGGCCCTGAAATTCAGT…	AAACTTTCAACAACGGATCTCTTGGTTCTGGCATCGATGAAGAACGCAGCGAAATGCGATAAGTAATGTGAATTGCAGAATTCAGTGAATCATCGAATCTTTGAACGCACATTGCGCCCTCTGGTATTCCGGAGGGCATGCCTGTTCGAGCGTCATTTCAACCCTCAAGCCTGGCTTGGTGATGGGGCACTGCTTCCTACCCAGGGAGCAGGCCCTGAAATTCAGTGGCGAGCTCGCCAGGACCCCGAGCGCAGTAGTTAAACCCTCGCTCTGGAAGGCCCTGGCGGTGTCCTGCCGTTAAAACCCCAACTTCTGAAA
Included	SH1189144.10FU_AY046173_reps	k__Fungi;p__Ascomycota;c__Saccharomycetes;o__Saccharomycetales;f__Saccharomycetaceae;g__Kazachstania;s__barnettii;sh_SH1189144.10FU_AY046173_reps	AAGAAATATGGATTCTGGCGGGAGATGTCTTGCGAGCCTGCGCTTAAGTGCGCGGCAAGCGGGCGTTTCCATTTCACGCTGGTTATTCTACACACTGTGGAGTATTTTATACTTTATCGGGCAGTTGCTTTTGCATCTGTCCACACAAAACACAAACAACCTTTTTTATTATACATCGTCAACACAAATCTGTCTCTGACAGTAACCAAAATATTCAAAACTTTCAACAACGGATCTCTTGGTTCTCGCATCGATGAAGAACGCAGCGAAATGCGATACGTAATGTGAATTGCAGAATTCCGTGAATCATCGAATCTTTGAACGCACATTGCGCCCCTTGGTATTCCAGGGGGCATGCCTGTTTGAGCGTCATTTCCTTCTCAAATACTTGTATTTGGT…	Fungi	Ascomycota	Saccharomycetes	Saccharomycetales	Saccharomycetaceae	Kazachstania	barnettii	UNITE		AAGAAATATGGATTCTGGCGGGAGATGTCTTGCGAGCCTGCGCTTAAGTGCGCGGCAAGCGGGCGTTTCCATTTCACGCTGGTTATTCTACACACTGTGGAGTATTTTATACTTTATCGGGCAGTTGCTTTTGCATCTGTCCACACAAAACACAAACAACCTTTTTTATTATACATCGTCAACACAAATCTGTCTCTGACAGTAACCAAAATATTCA	AAACTTTCAACAACGGATCTCTTGGTTCTCGCATCGATGAAGAACGCAGCGAAATGCGATACGTAATGTGAATTGCAGAATTCCGTGAATCATCGAATCTTTGAACGCACATTGCGCCCCTTGGTATTCCAGGGGGCATGCCTGTTTGAGCGTCATTT	CCTTCTCAAATACTTGTATTTGGTTGTGAGTGACACTCTCTTCTGAGTTAACTTGAAATTGTTGGCCGCTGGGCCATTGCAGCTGGTGTTTTGCGTCTTTTCGCAGGAGCACGGCATGTCGTATTAGGTTTTACCAACTCCGGCACGTTGTCTTCTGGCTAACGGGAAGTGCTTTTAGCATTGCTACAAGGACCCTGGCAAACAGTACTCTTTAAGT		AAGAAATATGGATTCTGGCGGGAGATGTCTTGCGAGCCTGCGCTTAAGTGCGCGGCAAGCGGGCGTTTCCATTTCACGCTGGTTATTCTACACACTGTGGAGTATTTTATACTTTATCGGGCAGTTGCTTTTGCATCTGTCCACACAAAACACAAACAACCTTTTTTATTATACATCGTCAACACAAATCTGTCTCTGACAGTAACCAAAATATTCAAAACTTTCAACAACGGATCTCTTGGTTCTCGCATCGATGAAGAACGCAGCGAAATGCGATACGTAATGTGAATTGCAGAATTCCGTGAATCATCGAATCTTTGAACGCACATTGCGCCCCTTGGTATTCCAGGGGGCATGCCTGTTTGAGCGTCATTTCCTTCTCAAATACTTGTATTTGGT…	AAACTTTCAACAACGGATCTCTTGGTTCTCGCATCGATGAAGAACGCAGCGAAATGCGATACGTAATGTGAATTGCAGAATTCCGTGAATCATCGAATCTTTGAACGCACATTGCGCCCCTTGGTATTCCAGGGGGCATGCCTGTTTGAGCGTCATTTCCTTCTCAAATACTTGTATTTGGTTGTGAGTGACACTCTCTTCTGAGTTAACTTGAAATTGTTGGCCGCTGGGCCATTGCAGCTGGTGTTTTGCGTCTTTTCGCAGGAGCACGGCATGTCGTATTAGGTTTTACCAACTCCGGCACGTTGTCTTCTGGCTAACGGGAAGTGCTTTTAGCATTGCTACAAGGACCCTGGCAAACAGTACTCTTTAAGT
Included	SH1189386.10FU_UDB024779_reps	k__Fungi;p__Basidiomycota;c__Agaricomycetes;o__Cantharellales;f__Hydnaceae;g__Sistotrema;s__confluens;sh_SH1189386.10FU_UDB024779_reps	TCGCATCTATGGTTAGGGTTAGGGTTAGAGGCCATTTACAGTTATATCGACTCTACATCCGCTAACCCTAGCTTAATATTTGTCTAATACACCTGTGCACTTGTCTATACACACACTCCAAATGTAGACTTATGGACGTTCTAATGCCTCAAGGCAAAATATGTATACAACTTTTAACAACGGATCTCTTGGTTCTCGCATCGATGAAGAACGCAGCGAAATGCGATAGGTAATGTGAATTGCAGAATTCAGTGAATCATCGAGTCTTTGAACGCACCTTGCGCTCCCTGGTACTCCGGGGAGCACGTCTGTTCGAGTGTCCTAAGGACCATCAGACATAGGTGCCACTATACCTATGTTTGGAGCTGGACCATGCTGTAAATGGGCTGGTCTGAAACA…	Fungi	Basidiomycota	Agaricomycetes	Cantharellales	Hydnaceae	Sistotrema	confluens	UNITE		TCGCATCTATGGTTAGGGTTAGGGTTAGAGGCCATTTACAGTTATATCGACTCTACATCCGCTAACCCTAGCTTAATATTTGTCTAATACACCTGTGCACTTGTCTATACACACACTCCAAATGTAGACTTATGGACGTTCTAATGCCTCAAGGCAAAATATGTATA	CAACTTTTAACAACGGATCTCTTGGTTCTCGCATCGATGAAGAACGCAGCGAAATGCGATAGGTAATGTGAATTGCAGAATTCAGTGAATCATCGAGTCTTTGAACGCACCTTGCGCTCCCTGGTACTCCGGGGAGCACGTCTGTTCGAGTGTCCTAA	GGACCATCAGACATAGGTGCCACTATACCTATGTTTGGAGCTGGACCATGCTGTAAATGGGCTGGTCTGAAACACATTCGTGGGTACGTTATGAGCAGTCCTCCGGACGTGATATCTATCAATACGAACGGGACCAACTGTCTAACTCATATGGAGACCTGCTTTCTAATGCTAGCTACTCAAA	ATTAGACCTCGAATCAGAGGACA	TCGCATCTATGGTTAGGGTTAGGGTTAGAGGCCATTTACAGTTATATCGACTCTACATCCGCTAACCCTAGCTTAATATTTGTCTAATACACCTGTGCACTTGTCTATACACACACTCCAAATGTAGACTTATGGACGTTCTAATGCCTCAAGGCAAAATATGTATACAACTTTTAACAACGGATCTCTTGGTTCTCGCATCGATGAAGAACGCAGCGAAATGCGATAGGTAATGTGAATTGCAGAATTCAGTGAATCATCGAGTCTTTGAACGCACCTTGCGCTCCCTGGTACTCCGGGGAGCACGTCTGTTCGAGTGTCCTAAGGACCATCAGACATAGGTGCCACTATACCTATGTTTGGAGCTGGACCATGCTGTAAATGGGCTGGTCTGAAACA…	CAACTTTTAACAACGGATCTCTTGGTTCTCGCATCGATGAAGAACGCAGCGAAATGCGATAGGTAATGTGAATTGCAGAATTCAGTGAATCATCGAGTCTTTGAACGCACCTTGCGCTCCCTGGTACTCCGGGGAGCACGTCTGTTCGAGTGTCCTAAGGACCATCAGACATAGGTGCCACTATACCTATGTTTGGAGCTGGACCATGCTGTAAATGGGCTGGTCTGAAACACATTCGTGGGTACGTTATGAGCAGTCCTCCGGACGTGATATCTATCAATACGAACGGGACCAACTGTCTAACTCATATGGAGACCTGCTTTCTAATGCTAGCTACTCAAA
Included	SH1079308.10FU_KF435649_reps	k__Fungi;p__Ascomycota;c__Sordariomycetes;o__Diaporthales;f__Diaporthaceae;g__Diaporthe;s__sp;sh_SH1079308.10FU_KF435649_reps	TTGCTGGACGCGCCCCGGGCGCACCCAGAAACCCTTTGTGAACTTATACCTTACTGTTGCCTCGGCGTATGCTGGCCCCCAGGGGTCCCTCTCGTCCCGGGAGGAGCAGGCACGCCGGCGGCCAAGTTAACTCTTGTTTTTACACTGAAACTCTGAGAAAAAAACAAAATGAATCAAAACTTTCAACAACGGATCTCTTGGTTCTGGCATCGATGAAGAACGCAGCGAAATGCGATAAGTAATGTGAATTGCAGAATTCAGTGAATCATCGAATCTTTGAACGCACATTGCGCCCTCCGGTATTCCGGAGGGCATGCCTGTTCGAGCGTCATTTCAACCCTCAAGCCTGGCTTGGTGTTGGGGCACTGCTTCTACCCAGAAGCAGGCCCTCAAATCTAG…	Fungi	Ascomycota	Sordariomycetes	Diaporthales	Diaporthaceae	Diaporthe	sp	UNITE		TTGCTGGACGCGCCCCGGGCGCACCCAGAAACCCTTTGTGAACTTATACCTTACTGTTGCCTCGGCGTATGCTGGCCCCCAGGGGTCCCTCTCGTCCCGGGAGGAGCAGGCACGCCGGCGGCCAAGTTAACTCTTGTTTTTACACTGAAACTCTGAGAAAAAAACAAAATGAATCA	AAACTTTCAACAACGGATCTCTTGGTTCTGGCATCGATGAAGAACGCAGCGAAATGCGATAAGTAATGTGAATTGCAGAATTCAGTGAATCATCGAATCTTTGAACGCACATTGCGCCCTCCGGTATTCCGGAGGGCATGCCTGTTCGAGCGTCATTT	CAACCCTCAAGCCTGGCTTGGTGTTGGGGCACTGCTTCTACCCAGAAGCAGGCCCTCAAATCTAGTGGCGAGCTCGCCAGGACCCCGAGCGTAGTAGTTAAACCCTCGCTCTGGAAGGCCCTGGCGGTGCCCTGCCGTTAAACCCCCAACTCTTTGAAAA		TTGCTGGACGCGCCCCGGGCGCACCCAGAAACCCTTTGTGAACTTATACCTTACTGTTGCCTCGGCGTATGCTGGCCCCCAGGGGTCCCTCTCGTCCCGGGAGGAGCAGGCACGCCGGCGGCCAAGTTAACTCTTGTTTTTACACTGAAACTCTGAGAAAAAAACAAAATGAATCAAAACTTTCAACAACGGATCTCTTGGTTCTGGCATCGATGAAGAACGCAGCGAAATGCGATAAGTAATGTGAATTGCAGAATTCAGTGAATCATCGAATCTTTGAACGCACATTGCGCCCTCCGGTATTCCGGAGGGCATGCCTGTTCGAGCGTCATTTCAACCCTCAAGCCTGGCTTGGTGTTGGGGCACTGCTTCTACCCAGAAGCAGGCCCTCAAATCTAG…	AAACTTTCAACAACGGATCTCTTGGTTCTGGCATCGATGAAGAACGCAGCGAAATGCGATAAGTAATGTGAATTGCAGAATTCAGTGAATCATCGAATCTTTGAACGCACATTGCGCCCTCCGGTATTCCGGAGGGCATGCCTGTTCGAGCGTCATTTCAACCCTCAAGCCTGGCTTGGTGTTGGGGCACTGCTTCTACCCAGAAGCAGGCCCTCAAATCTAGTGGCGAGCTCGCCAGGACCCCGAGCGTAGTAGTTAAACCCTCGCTCTGGAAGGCCCTGGCGGTGCCCTGCCGTTAAACCCCCAACTCTTTGAAAA
Included	SH1220787.10FU_EF535212_reps	k__Fungi;p__Ascomycota;c__Candelariomycetes;o__Candelariales;f__Candelariaceae;g__Opeltiella;s__fibrosoides;sh_SH1220787.10FU_EF535212_reps	ATGAGCAAGGGTCTTCTAGGCCCGACCTCCAACCCTATGTATATCTACCTCTGTTGCTTTGGCGGGCCCGTGGGGTGACCCACCGCTGGCCTCCGGCTGGTGAGCGCCCGTCAGAGTCCATCCAAACTCTGTCTATCTGTGATGTCTGAGTATCATACAATCAATCAAAACTTTCAACAACGGATCTCTTGGTTCTGGCATCGATGAAGAACGCAGCGAAATGCGATAAGTAATGTGAATTGCAGAATTCAGTGAATCATCGAATCTTTGAACGCACATTGCGCCCCTTGGTATTCCGAGGGGCATGCCTGTTCGAGCGTCATTGCACCACTCAAGCTCAGCTTGGTAATGGGCTCTCACCTCTTGATGTGCCTAAAAGTTAGTGGCGGTGCCGCCTGG…	Fungi	Ascomycota	Candelariomycetes	Candelariales	Candelariaceae	Opeltiella	fibrosoides	UNITE		ATGAGCAAGGGTCTTCTAGGCCCGACCTCCAACCCTATGTATATCTACCTCTGTTGCTTTGGCGGGCCCGTGGGGTGACCCACCGCTGGCCTCCGGCTGGTGAGCGCCCGTCAGAGTCCATCCAAACTCTGTCTATCTGTGATGTCTGAGTATCATACAATCAATCA	AAACTTTCAACAACGGATCTCTTGGTTCTGGCATCGATGAAGAACGCAGCGAAATGCGATAAGTAATGTGAATTGCAGAATTCAGTGAATCATCGAATCTTTGAACGCACATTGCGCCCCTTGGTATTCCGAGGGGCATGCCTGTTCGAGCGTCATTG	CACCACTCAAGCTCAGCTTGGTAATGGGCTCTCACCTCTTGATGTGCCTAAAAGTTAGTGGCGGTGCCGCCTGGCTTCAAGCATAGTAATCATCTTCTTGCTTTGGAGGTCAGGCGTGTTGCCAGCCAACAATCCCCCAAACTTCAAAGG		ATGAGCAAGGGTCTTCTAGGCCCGACCTCCAACCCTATGTATATCTACCTCTGTTGCTTTGGCGGGCCCGTGGGGTGACCCACCGCTGGCCTCCGGCTGGTGAGCGCCCGTCAGAGTCCATCCAAACTCTGTCTATCTGTGATGTCTGAGTATCATACAATCAATCAAAACTTTCAACAACGGATCTCTTGGTTCTGGCATCGATGAAGAACGCAGCGAAATGCGATAAGTAATGTGAATTGCAGAATTCAGTGAATCATCGAATCTTTGAACGCACATTGCGCCCCTTGGTATTCCGAGGGGCATGCCTGTTCGAGCGTCATTGCACCACTCAAGCTCAGCTTGGTAATGGGCTCTCACCTCTTGATGTGCCTAAAAGTTAGTGGCGGTGCCGCCTGG…	AAACTTTCAACAACGGATCTCTTGGTTCTGGCATCGATGAAGAACGCAGCGAAATGCGATAAGTAATGTGAATTGCAGAATTCAGTGAATCATCGAATCTTTGAACGCACATTGCGCCCCTTGGTATTCCGAGGGGCATGCCTGTTCGAGCGTCATTGCACCACTCAAGCTCAGCTTGGTAATGGGCTCTCACCTCTTGATGTGCCTAAAAGTTAGTGGCGGTGCCGCCTGGCTTCAAGCATAGTAATCATCTTCTTGCTTTGGAGGTCAGGCGTGTTGCCAGCCAACAATCCCCCAAACTTCAAAGG
Included	SH1220786.10FU_UDB01604532_reps	k__Fungi;p__Ascomycota;c__Candelariomycetes;o__Candelariales;f__Candelariaceae;g__Candelariella;s__flava;sh_SH1220786.10FU_UDB01604532_reps	AAGAGCAAGGGTCTTCTAGGCCCGACCTCCAACCCTTTGTATATCTACCTCTGTTGCTTTGGCGGGCCCGTTGGGGTGACCCACCGCCGGCTTTCAGCCGGTGAGTGCCCGTCAGAGTCCACGTAAACTCTGTCTATCTATGCAGTCTGAGCACCATATAATAATTAAAACTTTCAACAACGGATCTCTTGGTTCTGGCATCGATGAAGAACGCAGCGAAATGCGATAAGTAATGTGAATTGCAGAATTCAGTGAATCATCGAATCTTTGAACGCACATTGCGCCCCTCGGTATTCCGAGGGGCATGCCTGTTCGAGCGTCATTACACCACTCAAGCTCGGCTTGGTTATGGGCCCTCACCCCACGGGTGTGCCCGAAAGTTAGTGGCGGTGCCGCCTG…	Fungi	Ascomycota	Candelariomycetes	Candelariales	Candelariaceae	Candelariella	flava	UNITE		AAGAGCAAGGGTCTTCTAGGCCCGACCTCCAACCCTTTGTATATCTACCTCTGTTGCTTTGGCGGGCCCGTTGGGGTGACCCACCGCCGGCTTTCAGCCGGTGAGTGCCCGTCAGAGTCCACGTAAACTCTGTCTATCTATGCAGTCTGAGCACCATATAATAATTA	AAACTTTCAACAACGGATCTCTTGGTTCTGGCATCGATGAAGAACGCAGCGAAATGCGATAAGTAATGTGAATTGCAGAATTCAGTGAATCATCGAATCTTTGAACGCACATTGCGCCCCTCGGTATTCCGAGGGGCATGCCTGTTCGAGCGTCATTA	CACCACTCAAGCTCGGCTTGGTTATGGGCCCTCACCCCACGGGTGTGCCCGAAAGTTAGTGGCGGTGCCGCCTGGCTTCAAGCATAGTAATCATCTTTTTGCTTTGGAGGTCAGGTGTGCTGCTTGCCATTCAATCCCCCGAACTTCAAA		AAGAGCAAGGGTCTTCTAGGCCCGACCTCCAACCCTTTGTATATCTACCTCTGTTGCTTTGGCGGGCCCGTTGGGGTGACCCACCGCCGGCTTTCAGCCGGTGAGTGCCCGTCAGAGTCCACGTAAACTCTGTCTATCTATGCAGTCTGAGCACCATATAATAATTAAAACTTTCAACAACGGATCTCTTGGTTCTGGCATCGATGAAGAACGCAGCGAAATGCGATAAGTAATGTGAATTGCAGAATTCAGTGAATCATCGAATCTTTGAACGCACATTGCGCCCCTCGGTATTCCGAGGGGCATGCCTGTTCGAGCGTCATTACACCACTCAAGCTCGGCTTGGTTATGGGCCCTCACCCCACGGGTGTGCCCGAAAGTTAGTGGCGGTGCCGCCTG…	AAACTTTCAACAACGGATCTCTTGGTTCTGGCATCGATGAAGAACGCAGCGAAATGCGATAAGTAATGTGAATTGCAGAATTCAGTGAATCATCGAATCTTTGAACGCACATTGCGCCCCTCGGTATTCCGAGGGGCATGCCTGTTCGAGCGTCATTACACCACTCAAGCTCGGCTTGGTTATGGGCCCTCACCCCACGGGTGTGCCCGAAAGTTAGTGGCGGTGCCGCCTGGCTTCAAGCATAGTAATCATCTTTTTGCTTTGGAGGTCAGGTGTGCTGCTTGCCATTCAATCCCCCGAACTTCAAA
Included	SH1220791.10FU_OQ718104_reps	k__Fungi;p__Ascomycota;c__Ascomycota incertae sedis;o__Ascomycota incertae sedis;f__Strangosporaceae;g__Strangospora;s__moriformis;sh_SH1220791.10FU_OQ718104_reps	AAGAGTAAGGGTCTTCCAGGCCCGACCTCCAACCCCATGTGTACCTATCTTTGTTGCTTTGGCGGGCCGTTGGGGCTCCCACCACCGGCCTCGGCGGGTGAGTGCCCGCCAGAGACCCCACAAACTCATGTCAAAACATGTCGTCTGAGTACTATACAATAGTTAAAACTTTCAACAACGGATCTCTTGGTTCTGGCATCGATGAAGAACGCAGCGAAATGCGATAAGTAATGTGAATTGCAGAATTCAGTGAATCATCGAATCTTTGAACGCACATTGCGCTCCCTGGTATTCCGGGGAGCATGCCTGTTCGAGCGTCATTACACCCTCAAGCTCCGGCTTGGTATTGGGCATTCACCCCCCGGGGTGAGCCTGAAAAGCAGTGGCGGTGCCGCCGGG…	Fungi	Ascomycota	Ascomycota incertae sedis	Ascomycota incertae sedis	Strangosporaceae	Strangospora	moriformis	UNITE		AAGAGTAAGGGTCTTCCAGGCCCGACCTCCAACCCCATGTGTACCTATCTTTGTTGCTTTGGCGGGCCGTTGGGGCTCCCACCACCGGCCTCGGCGGGTGAGTGCCCGCCAGAGACCCCACAAACTCATGTCAAAACATGTCGTCTGAGTACTATACAATAGTTA	AAACTTTCAACAACGGATCTCTTGGTTCTGGCATCGATGAAGAACGCAGCGAAATGCGATAAGTAATGTGAATTGCAGAATTCAGTGAATCATCGAATCTTTGAACGCACATTGCGCTCCCTGGTATTCCGGGGAGCATGCCTGTTCGAGCGTCATTA	CACCCTCAAGCTCCGGCTTGGTATTGGGCATTCACCCCCCGGGGTGAGCCTGAAAAGCAGTGGCGGTGCCGCCGGGCTTCAAGCGTAGTAACATCCTTCTCGCTTTGGAAGCCCCGGCGTGTTGCCTGCCAGACAACCCCCCATCTTCCAAG		AAGAGTAAGGGTCTTCCAGGCCCGACCTCCAACCCCATGTGTACCTATCTTTGTTGCTTTGGCGGGCCGTTGGGGCTCCCACCACCGGCCTCGGCGGGTGAGTGCCCGCCAGAGACCCCACAAACTCATGTCAAAACATGTCGTCTGAGTACTATACAATAGTTAAAACTTTCAACAACGGATCTCTTGGTTCTGGCATCGATGAAGAACGCAGCGAAATGCGATAAGTAATGTGAATTGCAGAATTCAGTGAATCATCGAATCTTTGAACGCACATTGCGCTCCCTGGTATTCCGGGGAGCATGCCTGTTCGAGCGTCATTACACCCTCAAGCTCCGGCTTGGTATTGGGCATTCACCCCCCGGGGTGAGCCTGAAAAGCAGTGGCGGTGCCGCCGGG…	AAACTTTCAACAACGGATCTCTTGGTTCTGGCATCGATGAAGAACGCAGCGAAATGCGATAAGTAATGTGAATTGCAGAATTCAGTGAATCATCGAATCTTTGAACGCACATTGCGCTCCCTGGTATTCCGGGGAGCATGCCTGTTCGAGCGTCATTACACCCTCAAGCTCCGGCTTGGTATTGGGCATTCACCCCCCGGGGTGAGCCTGAAAAGCAGTGGCGGTGCCGCCGGGCTTCAAGCGTAGTAACATCCTTCTCGCTTTGGAAGCCCCGGCGTGTTGCCTGCCAGACAACCCCCCATCTTCCAAG
Included	SH1079847.10FU_UDB02253805_reps	k__Fungi;p__Basidiomycota;c__Agaricomycetes;o__Polyporales;f__Steccherinaceae;g__Junghuhnia;s__subundata;sh_SH1079847.10FU_UDB02253805_reps	TCGAATGAAACTGAGTGAAGTTGTAGCTGGCTTCAGGAATTGGAGCATGTGCACACTTTGCTTGTTCTTCCAACCTTTACACTTTTGTGCACTTCTCATGGGATCAAGTTGTGGTATGAAATACAACCGTCAGCTGTTCTCGTGTGTTTTTCAAAAACATACATCTGTTTGTTCAAGGAATGTCATTCATTTGTGCATCATTGCATGTAAATACAACTTTCAGCAACGGATCCTCTTGGCTCTCGCATCGATGAAGAACGCAGCGAAATGCGATAAGTAATGTGAATTGCAGAATTCAGTGAATCATCGAATCTTTGAACGCACCTTGCGCTCCTTGGTATTCCGAGGAGCATGCCTGTTTGAGTGTCATGGTATTCTCAAATCACTTGTGTTTCTTTT…	Fungi	Basidiomycota	Agaricomycetes	Polyporales	Steccherinaceae	Junghuhnia	subundata	UNITE		TCGAATGAAACTGAGTGAAGTTGTAGCTGGCTTCAGGAATTGGAGCATGTGCACACTTTGCTTGTTCTTCCAACCTTTACACTTTTGTGCACTTCTCATGGGATCAAGTTGTGGTATGAAATACAACCGTCAGCTGTTCTCGTGTGTTTTTCAAAAACATACATCTGTTTGTTCAAGGAATGTCATTCATTTGTGCATCATTGCATGTAAATA	CAACTTTCAGCAACGGATCCTCTTGGCTCTCGCATCGATGAAGAACGCAGCGAAATGCGATAAGTAATGTGAATTGCAGAATTCAGTGAATCATCGAATCTTTGAACGCACCTTGCGCTCCTTGGTATTCCGAGGAGCATGCCTGTTTGAGTGTCATGG	TATTCTCAAATCACTTGTGTTTCTTTTTTTATTTTTAAAAAGGAATACAAGTAGTTTTGGACTTGGAGGTGAATTGTTGGCTTTTGTCAGCTCCTCTGAAATGCATTAGCTTGAAATTGTACCAAGCATGGTTCAGCGTGATAAACACTGCGCTGCTTTGTATTGGTTTTTATTTTTATGTTTCAAGCTTAGAACTGTTCCTGGCAAAGGAACTCACTTTGGAC		TCGAATGAAACTGAGTGAAGTTGTAGCTGGCTTCAGGAATTGGAGCATGTGCACACTTTGCTTGTTCTTCCAACCTTTACACTTTTGTGCACTTCTCATGGGATCAAGTTGTGGTATGAAATACAACCGTCAGCTGTTCTCGTGTGTTTTTCAAAAACATACATCTGTTTGTTCAAGGAATGTCATTCATTTGTGCATCATTGCATGTAAATACAACTTTCAGCAACGGATCCTCTTGGCTCTCGCATCGATGAAGAACGCAGCGAAATGCGATAAGTAATGTGAATTGCAGAATTCAGTGAATCATCGAATCTTTGAACGCACCTTGCGCTCCTTGGTATTCCGAGGAGCATGCCTGTTTGAGTGTCATGGTATTCTCAAATCACTTGTGTTTCTTTT…	CAACTTTCAGCAACGGATCCTCTTGGCTCTCGCATCGATGAAGAACGCAGCGAAATGCGATAAGTAATGTGAATTGCAGAATTCAGTGAATCATCGAATCTTTGAACGCACCTTGCGCTCCTTGGTATTCCGAGGAGCATGCCTGTTTGAGTGTCATGGTATTCTCAAATCACTTGTGTTTCTTTTTTTATTTTTAAAAAGGAATACAAGTAGTTTTGGACTTGGAGGTGAATTGTTGGCTTTTGTCAGCTCCTCTGAAATGCATTAGCTTGAAATTGTACCAAGCATGGTTCAGCGTGATAAACACTGCGCTGCTTTGTATTGGTTTTTATTTTTATGTTTCAAGCTTAGAACTGTTCCTGGCAAAGGAACTCACTTTGGAC
Included	SH1221373.10FU_JX534244_reps	k__Fungi;p__Ascomycota;c__Sordariomycetes;o__Diaporthales;f__Valsaceae;g__Cytospora;s__atrocirrhata;sh_SH1221373.10FU_JX534244_reps	AGGCGCACCCAGAAACCCTTTGTGAACTTATACCTACATCGTTGCCTCGGCGCTGGCCGCCCCTCCCCCCGCGGGAGGGGGCCCCCCCCCCTCCCGGGTCGTCAAGACCCCCGGGGGGAGGACAGCAGGCCCGCCGGCGGCCCACTAAACTCCTGTATCTACCGAGTAAAATCTGAGTAAGCTTCTAAATGAATCAAAACTTTCAACAACGGATCTCTTGGTTCTGGCATCGATGAAGAACGCAGCGAAATGCGATAAGTAATGTGAATTGCAGAATTCAGTGAATCATCGAATCTTTGAACGCACATTGCGCCCTCTGGTATTCCARAGGGCATGCCTGTTCGAGCGTCATTTCAACCCTCAAGCCCTGCTTGGTGTTGGGGCGTTACCCCGGGCCCG…	Fungi	Ascomycota	Sordariomycetes	Diaporthales	Valsaceae	Cytospora	atrocirrhata	UNITE		AGGCGCACCCAGAAACCCTTTGTGAACTTATACCTACATCGTTGCCTCGGCGCTGGCCGCCCCTCCCCCCGCGGGAGGGGGCCCCCCCCCCTCCCGGGTCGTCAAGACCCCCGGGGGGAGGACAGCAGGCCCGCCGGCGGCCCACTAAACTCCTGTATCTACCGAGTAAAATCTGAGTAAGCTTCTAAATGAATCA	AAACTTTCAACAACGGATCTCTTGGTTCTGGCATCGATGAAGAACGCAGCGAAATGCGATAAGTAATGTGAATTGCAGAATTCAGTGAATCATCGAATCTTTGAACGCACATTGCGCCCTCTGGTATTCCARAGGGCATGCCTGTTCGAGCGTCATTT	CAACCCTCAAGCCCTGCTTGGTGTTGGGGCGTTACCCCGGGCCCGCCTGCTGGCGGGGGCGGGTAAGCCCTGAAATCTAGTGGCGAGCTCGCCAGGACTCCRAGCGCAGTAGTAAAACCCTCGCTATGGACCGTTCTGGCGCGGCCCTGCCGTAAAACCCCCAACTTCTGAAAA		AGGCGCACCCAGAAACCCTTTGTGAACTTATACCTACATCGTTGCCTCGGCGCTGGCCGCCCCTCCCCCCGCGGGAGGGGGCCCCCCCCCCTCCCGGGTCGTCAAGACCCCCGGGGGGAGGACAGCAGGCCCGCCGGCGGCCCACTAAACTCCTGTATCTACCGAGTAAAATCTGAGTAAGCTTCTAAATGAATCAAAACTTTCAACAACGGATCTCTTGGTTCTGGCATCGATGAAGAACGCAGCGAAATGCGATAAGTAATGTGAATTGCAGAATTCAGTGAATCATCGAATCTTTGAACGCACATTGCGCCCTCTGGTATTCCARAGGGCATGCCTGTTCGAGCGTCATTTCAACCCTCAAGCCCTGCTTGGTGTTGGGGCGTTACCCCGGGCCCG…	AAACTTTCAACAACGGATCTCTTGGTTCTGGCATCGATGAAGAACGCAGCGAAATGCGATAAGTAATGTGAATTGCAGAATTCAGTGAATCATCGAATCTTTGAACGCACATTGCGCCCTCTGGTATTCCARAGGGCATGCCTGTTCGAGCGTCATTTCAACCCTCAAGCCCTGCTTGGTGTTGGGGCGTTACCCCGGGCCCGCCTGCTGGCGGGGGCGGGTAAGCCCTGAAATCTAGTGGCGAGCTCGCCAGGACTCCRAGCGCAGTAGTAAAACCCTCGCTATGGACCGTTCTGGCGCGGCCCTGCCGTAAAACCCCCAACTTCTGAAAA
Included	SH1079921.10FU_OM809703_reps	k__Fungi;p__Ascomycota;c__Leotiomycetes;o__Helotiales;f__Mitrulaceae;g__Mitrula;s__aurea;sh_SH1079921.10FU_OM809703_reps	CCGAGTTCATGCCCTTACGGGTAGATCTCCCACCCTTGTGACCGATATGGTGTTGCTTTGGTAGCTTGCTTTACGCTATCAGTCTACCAAAGGAATCAACTCTTTAATATTATTGTCTGAATACTATATAATAGTTAAAACTTTCAACAACGGATCTCTTGGTTCTGGCATCGATGAAGAACGCAGCGAAATGCGATAAGTAATGTGAATTGCAGAATTCAGTGAATCATCGAATCTTTGAACGCACATTGCGCCCTCTGGTATTCCGGAGGGCATGCCTGTTCGAGCGTCATTATCACCAATCAAGCTTGCTTGGTCTTGAAGCAAACCAATTTGGTCGCTTCCAAACCCATTGGCGGTGCCTCTACGGCTCTTTGCATAGTAATTTTTTCTTGCAAT…	Fungi	Ascomycota	Leotiomycetes	Helotiales	Mitrulaceae	Mitrula	aurea	UNITE		CCGAGTTCATGCCCTTACGGGTAGATCTCCCACCCTTGTGACCGATATGGTGTTGCTTTGGTAGCTTGCTTTACGCTATCAGTCTACCAAAGGAATCAACTCTTTAATATTATTGTCTGAATACTATATAATAGTTA	AAACTTTCAACAACGGATCTCTTGGTTCTGGCATCGATGAAGAACGCAGCGAAATGCGATAAGTAATGTGAATTGCAGAATTCAGTGAATCATCGAATCTTTGAACGCACATTGCGCCCTCTGGTATTCCGGAGGGCATGCCTGTTCGAGCGTCATTA	TCACCAATCAAGCTTGCTTGGTCTTGAAGCAAACCAATTTGGTCGCTTCCAAACCCATTGGCGGTGCCTCTACGGCTCTTTGCATAGTAATTTTTTCTTGCAATAGACACCTAAAGGAACTTGCCATTAACCCC		CCGAGTTCATGCCCTTACGGGTAGATCTCCCACCCTTGTGACCGATATGGTGTTGCTTTGGTAGCTTGCTTTACGCTATCAGTCTACCAAAGGAATCAACTCTTTAATATTATTGTCTGAATACTATATAATAGTTAAAACTTTCAACAACGGATCTCTTGGTTCTGGCATCGATGAAGAACGCAGCGAAATGCGATAAGTAATGTGAATTGCAGAATTCAGTGAATCATCGAATCTTTGAACGCACATTGCGCCCTCTGGTATTCCGGAGGGCATGCCTGTTCGAGCGTCATTATCACCAATCAAGCTTGCTTGGTCTTGAAGCAAACCAATTTGGTCGCTTCCAAACCCATTGGCGGTGCCTCTACGGCTCTTTGCATAGTAATTTTTTCTTGCAAT…	AAACTTTCAACAACGGATCTCTTGGTTCTGGCATCGATGAAGAACGCAGCGAAATGCGATAAGTAATGTGAATTGCAGAATTCAGTGAATCATCGAATCTTTGAACGCACATTGCGCCCTCTGGTATTCCGGAGGGCATGCCTGTTCGAGCGTCATTATCACCAATCAAGCTTGCTTGGTCTTGAAGCAAACCAATTTGGTCGCTTCCAAACCCATTGGCGGTGCCTCTACGGCTCTTTGCATAGTAATTTTTTCTTGCAATAGACACCTAAAGGAACTTGCCATTAACCCC
Included	SH1189567.10FU_LC742667_reps	k__Fungi;p__Ascomycota;c__Lecanoromycetes;o__Lecanorales;f__Cladoniaceae;g__Pilophorus;s__curtulus;sh_SH1189567.10FU_LC742667_reps	ATGAGTCCCGGGGGAGACGGCGAACGACCCGTCTCCCCCCCGGTGGGGAACTCTGCCGGGGCCCTTGGGCCCCGTGCAGGCGTCCCCATCGTCTCTTCACCCCCATGTGTACCTTACCTTTGTTGCTTTGGCGGGCCTTGACCCAGGCCCTTACAGGTCACGCCAGCCCCGGGGCATTGGTGCCCCGGGTCCGGCGCGCGCCCGCCAATGGCCCACCGAAACCCTTTCGTTATCAGTGATGTCCGAACCTACGTTTTTAGAAATTCAAATTAAAACTTTCAACAACGGATCTCTTGGTTCTGGCATCGATGAAGAACGCAGCGAAATGCGATAAGTAATGTGAATTGCAGAATTCAGTGAATCATCGAATCTTTGAACGCACATTGCGCCCCTCGGTAT…	Fungi	Ascomycota	Lecanoromycetes	Lecanorales	Cladoniaceae	Pilophorus	curtulus	UNITE		ATGAGTCCCGGGGGAGACGGCGAACGACCCGTCTCCCCCCCGGTGGGGAACTCTGCCGGGGCCCTTGGGCCCCGTGCAGGCGTCCCCATCGTCTCTTCACCCCCATGTGTACCTTACCTTTGTTGCTTTGGCGGGCCTTGACCCAGGCCCTTACAGGTCACGCCAGCCCCGGGGCATTGGTGCCCCGGGTCCGGCGCGCGCCCGCCAATGGCCCACCGAAACCCTTTCGTTATCAGTGATGTCCGAACCTACGTTTTTAGAAATTCAAATTA	AAACTTTCAACAACGGATCTCTTGGTTCTGGCATCGATGAAGAACGCAGCGAAATGCGATAAGTAATGTGAATTGCAGAATTCAGTGAATCATCGAATCTTTGAACGCACATTGCGCCCCTCGGTATTCCGGGGGGCATGCCTGTTCGAGCGTCATTA	TATCCCTCAAGCGTAGCTTGGTGTTGGGCGTCCGCGGCTTTTACCCTCTTGGGGGCTATGCCGCGGGCCCGAAAAGCAGTGGCGAGCCCCGGGGACTTCGCGCGCAGTAAATCGCATCCCGCGTTGGTAGGAAACCGTGTAAGGCTTCGCCAGAACTCCCCATTCTTTATC		ATGAGTCCCGGGGGAGACGGCGAACGACCCGTCTCCCCCCCGGTGGGGAACTCTGCCGGGGCCCTTGGGCCCCGTGCAGGCGTCCCCATCGTCTCTTCACCCCCATGTGTACCTTACCTTTGTTGCTTTGGCGGGCCTTGACCCAGGCCCTTACAGGTCACGCCAGCCCCGGGGCATTGGTGCCCCGGGTCCGGCGCGCGCCCGCCAATGGCCCACCGAAACCCTTTCGTTATCAGTGATGTCCGAACCTACGTTTTTAGAAATTCAAATTAAAACTTTCAACAACGGATCTCTTGGTTCTGGCATCGATGAAGAACGCAGCGAAATGCGATAAGTAATGTGAATTGCAGAATTCAGTGAATCATCGAATCTTTGAACGCACATTGCGCCCCTCGGTAT…	AAACTTTCAACAACGGATCTCTTGGTTCTGGCATCGATGAAGAACGCAGCGAAATGCGATAAGTAATGTGAATTGCAGAATTCAGTGAATCATCGAATCTTTGAACGCACATTGCGCCCCTCGGTATTCCGGGGGGCATGCCTGTTCGAGCGTCATTATATCCCTCAAGCGTAGCTTGGTGTTGGGCGTCCGCGGCTTTTACCCTCTTGGGGGCTATGCCGCGGGCCCGAAAAGCAGTGGCGAGCCCCGGGGACTTCGCGCGCAGTAAATCGCATCCCGCGTTGGTAGGAAACCGTGTAAGGCTTCGCCAGAACTCCCCATTCTTTATC
Included	SH1087883.10FU_FJ664826_reps	k__Fungi;p__Ascomycota;c__Eurotiomycetes;o__Verrucariales;f__Verrucariaceae;g__Verrucaria;s__elaeomelaena;sh_SH1087883.10FU_FJ664826_reps	TCGAGTTAGGGTCCTCTGGGCCCCATCTCCAACCCTTGTCTATTCTACCACGTTGCTTCGGCGGGCCCGTCCTCAACCGGACCGCCGGGGATTCACGTCCCTGGCCCGCGCCCGTCAGTAGCCCCCCCCAAAACTCTCTGAATCGTGATGTCTGAGCAAACTATAATAACTAAAACTTTCAACAACGGATCTCTTGGTTCTGGCATCGATGAAGAACGCAGCGAAATGCGATAAGTAATGCGAATTGCAGAATTCCGTGAGTCATCGAATCTTTGAACGCACATTGCGCCCTTTGGTATTCCGAAGGGCATGCCTGTTCGAGCGTCATTATCAACCCTCAAGCCCGGCTTGCTGTTGGATCCCGCCGTTGAAACGGCGGCGGACCCCAAAGATAATGGC…	Fungi	Ascomycota	Eurotiomycetes	Verrucariales	Verrucariaceae	Verrucaria	elaeomelaena	UNITE		TCGAGTTAGGGTCCTCTGGGCCCCATCTCCAACCCTTGTCTATTCTACCACGTTGCTTCGGCGGGCCCGTCCTCAACCGGACCGCCGGGGATTCACGTCCCTGGCCCGCGCCCGTCAGTAGCCCCCCCCAAAACTCTCTGAATCGTGATGTCTGAGCAAACTATAATAACTA	AAACTTTCAACAACGGATCTCTTGGTTCTGGCATCGATGAAGAACGCAGCGAAATGCGATAAGTAATGCGAATTGCAGAATTCCGTGAGTCATCGAATCTTTGAACGCACATTGCGCCCTTTGGTATTCCGAAGGGCATGCCTGTTCGAGCGTCATTA	TCAACCCTCAAGCCCGGCTTGCTGTTGGATCCCGCCGTTGAAACGGCGGCGGACCCCAAAGATAATGGCAGAGTCCGCGGGGACCTGGATGCAGCGAGCCTCACGGCACGCGTCCGGGCGTTCTTCGGGCTCGGTCTTAACCAATATTCTCTG		TCGAGTTAGGGTCCTCTGGGCCCCATCTCCAACCCTTGTCTATTCTACCACGTTGCTTCGGCGGGCCCGTCCTCAACCGGACCGCCGGGGATTCACGTCCCTGGCCCGCGCCCGTCAGTAGCCCCCCCCAAAACTCTCTGAATCGTGATGTCTGAGCAAACTATAATAACTAAAACTTTCAACAACGGATCTCTTGGTTCTGGCATCGATGAAGAACGCAGCGAAATGCGATAAGTAATGCGAATTGCAGAATTCCGTGAGTCATCGAATCTTTGAACGCACATTGCGCCCTTTGGTATTCCGAAGGGCATGCCTGTTCGAGCGTCATTATCAACCCTCAAGCCCGGCTTGCTGTTGGATCCCGCCGTTGAAACGGCGGCGGACCCCAAAGATAATGGC…	AAACTTTCAACAACGGATCTCTTGGTTCTGGCATCGATGAAGAACGCAGCGAAATGCGATAAGTAATGCGAATTGCAGAATTCCGTGAGTCATCGAATCTTTGAACGCACATTGCGCCCTTTGGTATTCCGAAGGGCATGCCTGTTCGAGCGTCATTATCAACCCTCAAGCCCGGCTTGCTGTTGGATCCCGCCGTTGAAACGGCGGCGGACCCCAAAGATAATGGCAGAGTCCGCGGGGACCTGGATGCAGCGAGCCTCACGGCACGCGTCCGGGCGTTCTTCGGGCTCGGTCTTAACCAATATTCTCTG
Included	SH1088021.10FU_JN943654_reps	k__Fungi;p__Ascomycota;c__Dothideomycetes;o__Pleosporales;f__Pleosporaceae;g__Pyrenophora;s__dictyoides;sh_SH1088021.10FU_JN943654_reps	CATTACACAAATATGAAGCCAGACTGGGCCGTGGCCTTGTTGCCACGCCCGTTTGGTGCCATATTCACCCATGTCTTTTTGCGTACTACTTGTTTCCTTGGCGGGTTCGCCCGCCAATTGGACCTTATTGAACCCTTTTTTTGCAATCAGCGTCAGCAAAACAAATGTAATCAATTACAACTTTCAACAACGGATCTCTTGGTTCTGGCATCGATGAAGAACGCAGCGAAATGCGATAAGTAGTGTGAATTGCAGAATTCAGTGAATCATCGAATCTTTGAACGCACATTGCGCCCTTTGGTATTCCAAAGGGCATGCCTGTTCGAGCGTCATTTGTACCCTCAAGCTTTGCTTGGTGTTGGGCGTCTTGTCTTGGGGGCTTCCTCTCAAGACACGCCT…	Fungi	Ascomycota	Dothideomycetes	Pleosporales	Pleosporaceae	Pyrenophora	dictyoides	UNITE		CATTACACAAATATGAAGCCAGACTGGGCCGTGGCCTTGTTGCCACGCCCGTTTGGTGCCATATTCACCCATGTCTTTTTGCGTACTACTTGTTTCCTTGGCGGGTTCGCCCGCCAATTGGACCTTATTGAACCCTTTTTTTGCAATCAGCGTCAGCAAAACAAATGTAATCAATTA	CAACTTTCAACAACGGATCTCTTGGTTCTGGCATCGATGAAGAACGCAGCGAAATGCGATAAGTAGTGTGAATTGCAGAATTCAGTGAATCATCGAATCTTTGAACGCACATTGCGCCCTTTGGTATTCCAAAGGGCATGCCTGTTCGAGCGTCATTT	GTACCCTCAAGCTTTGCTTGGTGTTGGGCGTCTTGTCTTGGGGGCTTCCTCTCAAGACACGCCTTAAAATCATTGGCAGCCGGCCTACTGGTTACGGAGCGCAGCACATTATTTGCGTTCTTGTCCAGCCGCGGTCGCGCGTCCATGAAGCTTCTTTCAACCT		CATTACACAAATATGAAGCCAGACTGGGCCGTGGCCTTGTTGCCACGCCCGTTTGGTGCCATATTCACCCATGTCTTTTTGCGTACTACTTGTTTCCTTGGCGGGTTCGCCCGCCAATTGGACCTTATTGAACCCTTTTTTTGCAATCAGCGTCAGCAAAACAAATGTAATCAATTACAACTTTCAACAACGGATCTCTTGGTTCTGGCATCGATGAAGAACGCAGCGAAATGCGATAAGTAGTGTGAATTGCAGAATTCAGTGAATCATCGAATCTTTGAACGCACATTGCGCCCTTTGGTATTCCAAAGGGCATGCCTGTTCGAGCGTCATTTGTACCCTCAAGCTTTGCTTGGTGTTGGGCGTCTTGTCTTGGGGGCTTCCTCTCAAGACACGCCT…	CAACTTTCAACAACGGATCTCTTGGTTCTGGCATCGATGAAGAACGCAGCGAAATGCGATAAGTAGTGTGAATTGCAGAATTCAGTGAATCATCGAATCTTTGAACGCACATTGCGCCCTTTGGTATTCCAAAGGGCATGCCTGTTCGAGCGTCATTTGTACCCTCAAGCTTTGCTTGGTGTTGGGCGTCTTGTCTTGGGGGCTTCCTCTCAAGACACGCCTTAAAATCATTGGCAGCCGGCCTACTGGTTACGGAGCGCAGCACATTATTTGCGTTCTTGTCCAGCCGCGGTCGCGCGTCCATGAAGCTTCTTTCAACCT
Included	SH1190299.10FU_OP964647_reps	k__Fungi;p__Basidiomycota;c__Agaricomycetes;o__Geastrales;f__Geastraceae;g__Geastrum;s__mongolicum;sh_SH1190299.10FU_OP964647_reps	CTGAGGGAATATAGGGTTTGAGGCTGCGTCCAAAGTGGCGTGTGCTCGACCCTTACACTCGTGTTCCACACCTGTGTGCACTATGGGGGATGACAAAGTCCCCCCTTATAAAAACCAAGTTATATGCATGTTGTTTTGTACACTCTACGGAGTCATGTACAACTTTCAACAACGGATCTCTTGGCTTTCGCATCGATGAAGAACGCAGCGAATGTGCGAAACGTAATGTGAATTGCAGAATTCAGTGAATCATCGAATCTTTGAACGCATCTTGCGCTCCTTGGTATTCCGAGGAGCATGCCTGTTTGAGTGTCGCAAAGTACCCTCAATTCCGACTTGCCTCGGAATTGGATTTGGGCGTTGTTGTGGAATCACGACTCGCCCTAAATGCATTAGTGA…	Fungi	Basidiomycota	Agaricomycetes	Geastrales	Geastraceae	Geastrum	mongolicum	UNITE		CTGAGGGAATATAGGGTTTGAGGCTGCGTCCAAAGTGGCGTGTGCTCGACCCTTACACTCGTGTTCCACACCTGTGTGCACTATGGGGGATGACAAAGTCCCCCCTTATAAAAACCAAGTTATATGCATGTTGTTTTGTACACTCTACGGAGTCATGTA	CAACTTTCAACAACGGATCTCTTGGCTTTCGCATCGATGAAGAACGCAGCGAATGTGCGAAACGTAATGTGAATTGCAGAATTCAGTGAATCATCGAATCTTTGAACGCATCTTGCGCTCCTTGGTATTCCGAGGAGCATGCCTGTTTGAGTGTCGCAA	AGTACCCTCAATTCCGACTTGCCTCGGAATTGGATTTGGGCGTTGTTGTGGAATCACGACTCGCCCTAAATGCATTAGTGATTCGGGCTTGATCACACGCAATGTGATAATTAACATTGGTAGATCAAGGGCGGATGGCTTCTAACTACATATTTGTTG		CTGAGGGAATATAGGGTTTGAGGCTGCGTCCAAAGTGGCGTGTGCTCGACCCTTACACTCGTGTTCCACACCTGTGTGCACTATGGGGGATGACAAAGTCCCCCCTTATAAAAACCAAGTTATATGCATGTTGTTTTGTACACTCTACGGAGTCATGTACAACTTTCAACAACGGATCTCTTGGCTTTCGCATCGATGAAGAACGCAGCGAATGTGCGAAACGTAATGTGAATTGCAGAATTCAGTGAATCATCGAATCTTTGAACGCATCTTGCGCTCCTTGGTATTCCGAGGAGCATGCCTGTTTGAGTGTCGCAAAGTACCCTCAATTCCGACTTGCCTCGGAATTGGATTTGGGCGTTGTTGTGGAATCACGACTCGCCCTAAATGCATTAGTGA…	CAACTTTCAACAACGGATCTCTTGGCTTTCGCATCGATGAAGAACGCAGCGAATGTGCGAAACGTAATGTGAATTGCAGAATTCAGTGAATCATCGAATCTTTGAACGCATCTTGCGCTCCTTGGTATTCCGAGGAGCATGCCTGTTTGAGTGTCGCAAAGTACCCTCAATTCCGACTTGCCTCGGAATTGGATTTGGGCGTTGTTGTGGAATCACGACTCGCCCTAAATGCATTAGTGATTCGGGCTTGATCACACGCAATGTGATAATTAACATTGGTAGATCAAGGGCGGATGGCTTCTAACTACATATTTGTTG
Included	SH1088486.10FU_UDB05154759_reps	k__Fungi;p__Basidiomycota;c__Agaricomycetes;o__Polyporales;f__Polyporaceae;g__Perenniporia;s__guyanensis;sh_SH1088486.10FU_UDB05154759_reps	TCGAGTATTTACTGGGTTGTAGCTGGCCCTCTGAGGCATGTGCACGCCTGGTTTATATCCACTCTACACCTGTGCACTTACTGTGGGCTTCTCGGACGGTGAAGCGGGTGCGCGCGCGCTCTCGTGGAGGTGTCTTGGGGGGCCTGCGTTTATTACAAACTCGTCGAAGGTATTAGAATGTGTGTCGCGATGTAACGCATCCATATACAACTTTCAGCAACGGATCTCTTGGCTCTCGCATCGATGAAGAACGCAGCGAAATGCGATAAGTAATGTGAATTGCAGAATTCAGTGAATCATCGAATCTTTGAACGCACCTTGCGCTCCTTGGTATTCCGAGGAGCATGCCTGTTTGAGTGTCATGATATCATCAACCTACAAGCCTTTGCGGAGGCGTTT…	Fungi	Basidiomycota	Agaricomycetes	Polyporales	Polyporaceae	Perenniporia	guyanensis	UNITE		TCGAGTATTTACTGGGTTGTAGCTGGCCCTCTGAGGCATGTGCACGCCTGGTTTATATCCACTCTACACCTGTGCACTTACTGTGGGCTTCTCGGACGGTGAAGCGGGTGCGCGCGCGCTCTCGTGGAGGTGTCTTGGGGGGCCTGCGTTTATTACAAACTCGTCGAAGGTATTAGAATGTGTGTCGCGATGTAACGCATCCATATA	CAACTTTCAGCAACGGATCTCTTGGCTCTCGCATCGATGAAGAACGCAGCGAAATGCGATAAGTAATGTGAATTGCAGAATTCAGTGAATCATCGAATCTTTGAACGCACCTTGCGCTCCTTGGTATTCCGAGGAGCATGCCTGTTTGAGTGTCATGA	TATCATCAACCTACAAGCCTTTGCGGAGGCGTTTGTTAGGCTTGGACTTGAAGGGTTGCCGGCGGTGGCGGTCGGCTCCTTTTAAACGCATTAGCTTGATTCCTTGCGGATCGGTTGACGGTGTGATAACTGTGTCTACGCCGCGACCGTGAAGCGTTTTGGCGAGCTTCTAATCGTCTCGGATGCGAGACGATGCGCGATGTGTATTGTATATATATGCGCGTATTGAC		TCGAGTATTTACTGGGTTGTAGCTGGCCCTCTGAGGCATGTGCACGCCTGGTTTATATCCACTCTACACCTGTGCACTTACTGTGGGCTTCTCGGACGGTGAAGCGGGTGCGCGCGCGCTCTCGTGGAGGTGTCTTGGGGGGCCTGCGTTTATTACAAACTCGTCGAAGGTATTAGAATGTGTGTCGCGATGTAACGCATCCATATACAACTTTCAGCAACGGATCTCTTGGCTCTCGCATCGATGAAGAACGCAGCGAAATGCGATAAGTAATGTGAATTGCAGAATTCAGTGAATCATCGAATCTTTGAACGCACCTTGCGCTCCTTGGTATTCCGAGGAGCATGCCTGTTTGAGTGTCATGATATCATCAACCTACAAGCCTTTGCGGAGGCGTTT…	CAACTTTCAGCAACGGATCTCTTGGCTCTCGCATCGATGAAGAACGCAGCGAAATGCGATAAGTAATGTGAATTGCAGAATTCAGTGAATCATCGAATCTTTGAACGCACCTTGCGCTCCTTGGTATTCCGAGGAGCATGCCTGTTTGAGTGTCATGATATCATCAACCTACAAGCCTTTGCGGAGGCGTTTGTTAGGCTTGGACTTGAAGGGTTGCCGGCGGTGGCGGTCGGCTCCTTTTAAACGCATTAGCTTGATTCCTTGCGGATCGGTTGACGGTGTGATAACTGTGTCTACGCCGCGACCGTGAAGCGTTTTGGCGAGCTTCTAATCGTCTCGGATGCGAGACGATGCGCGATGTGTATTGTATATATATGCGCGTATTGAC
[truncated: 43,113 more rows]
