# Supplementary material for: The contribution of environmental DNA to exploring hypogeous fungal diversity and vulnerability
Source: BMC Microbiol. 2026 Mar 24;26:423. doi: 10.1186/s12866-026-04984-y (PMC13134340; doi:10.1186/s12866-026-04984-y)
Supplement: Supplementary file 5 — Additional file 5. Representative sequences, AOO, and EOO of hypogeous fungal phylotypes in Korea. [file 12866_2026_4984_MOESM5_ESM.xlsx]

## Sheet: Table S5
Additional file 5. Representative sequences, AOO, and EOO of hypogoeus fungal phylotypes in Korea
Species	Rpresentative ITS sequence	ASV	Abundance (%)	Read count	Estimated population size	Correction factor	AOO	EOO	Category_AOO	Category_EOO	Category
Rhizopogon boninensis	GAAAAGCGATATGTAATGTGAATTGCAGATCTACAGTGAATCATCGAATCTTTGAACGCACCTTGCGCTCCTTGGTATTCCGAGGAGCATGCCTGTTTGAGTGTCAGTAATTTCTCAACCCCTCTCAATTAGCTTTGAGAGGGAGCTTGGATAGTGGGTGTTGCCAGAGACTCTTACTTGTGTAAGACTTGGGCTCACCTGAAATGCATTGGCTTGCAGTCAACCTTTTGACTTTGCATGATAAGGCTTTCGGTGTGATAATGATCACCGTGTGCTGAAGTGCATGAATAAAGGTTCTGTGCCTCTAATATATGGGTTGACTTTTACTATATAGTAAAGTCTTTTCCCCCCCTTTTGACTTTTGACCTCAAATCAGGCAGGACTACCCGCTGAACTTAA	5	0.202941	137010	5845.71	0.25323	6530.74	94864.3	LC	LC	LC
Rhizopogon pt. 3	GAAAAGCGATATGTAATGTGAATTGCAGATCTACAGTGAATCATCGAATCTTTGAACGCACCTTGCGCTCCTCGGTGTTCCGAGGAGCATGCCTGTTTGAGTGTCAGTAAATTCTCAACCCCTCTCGATTTTTTCTTTTCGAGGGGGAGCTTGGACGGTGGGGGCTGCCGGAGACTAGGATTCGCCCTTGACTCGGGCTCTCCTTAAATGCATTGGCTCGCGGTCGACTTTCGACTTTGCGCGACAAGGCTTTCGGCGTGATAATGATCGCCGTCCGCTGAAGCGCATGAATGAAGGTTCCGTGCCTCTAATACCGTCGACAGTTACTATCTCTTCGGAGAGAAAACGTCTTCCTTCATTGACTTTTGACCTCAAATCAGGTAGGACTACCCGCTGAAC…	8	0.0803188	52284	5502.86	0.168517	11058.3	98078.6	LC	LC	LC
Tuber pseudosphaerosporum	GAAATGCGATAAGTAATGTGAATTGCAGAATTCAGTGAATCATCGAATCTTTGAACGCACATTGCACCCTTTGGTATTCCTTAGGGCATGCCTGTTCGAGCGTCACCAACAACAATTTCACAGAGAAATGTGGTGTTGGCCGATGTGTGTCTAGCACTTTGCTGTGCAGGTCTCACTCGGCTGAAATGGATAGGCCAGAGAAGGTACAACTTGGCAGCAGACTCTCAGAGTATTTCCTAATGCTAAACTAGTCTTGTCACATGTTGAAATCTGTGCTCAAGGACCCCCCCCATTCAGTCCGAACTGGAGATGTTGACCTCGGATCAGGTAGGGATACCCGCTGAACTTAA	53	0.0406159	23052	2862.86	0.373122	3664.81	89309.9	LC	LC	LC
Delastria pt. 1	GAAATGCAATAAGTAATGTGAATTGCAGAATTCAGTGAATCATCGAGTCTTTGAACGCACATTGCGCCCTATGGTTATTCCGTAGGGCATGCCCGTCTCAGCGTCAGAAGAAACTCTCAGCCACGGCTTTTTTGCTAGGCCTGGATCATGTCAGAGAGGCAGGTGACCAGCGATCGCTCTGCCCTTTGCAAAACCATGGATATTTTGAAGATTTGTTTCATTCCAACGTGATAGAATGTTTCATTCGTTGGTATTGTGAACTTCAGATGTCGCCAAAAGACCCTCAAAATCCTTACGTATTTGACCTGAAATCGGGTAGGGATACCCGCTGAACTTAA	33	0.123471	89557	2537.14	0.491463	2174.87	123630	LC	LC	LC
Rhizopogon pt. 6	GAAAAGCGATATGTAATGTGAATTGCAGATCTACAGTGAATCATCGAATCTTTGAACGCACCTTGCGCTCCTTGGTATTCCGAGGAGCATGCCTGTTTGAGTGTCAGTTAATTCATCAACCCCTCTCGATTAGCTTCGAGGGGGAGCTTGGATAGTGGGGGTTGCTGGAGACTTGGGACTAGTTCCAGGACTCGGGCTCTCCTGAAATGCATCGGCTTGCGGTCGACTTTCGACTTTGCGCGAAAAGGCTTTCGGCGTGATAATGATCGCCGTGTGCTGAAGTGCATGAATGATGGTTCCGTGCCTCTAATACGCATCGACCTTTTACTAGGTCTTTGAAATTTGACATTTTGACCTCAAATCAGGTAGGACTACCCGCTGAACTTAA	7	0.0244869	18142	1988.57	0.425126	2314.23	70709	LC	LC	LC
Rhizopogon pseudoroseolus	GAAAAGCGATATGTAATGTGAATTGCAGATCTACAGTGAATCATCGAATCTTTGAACGCACCTTGCGCTCCTCGGTGTTCCGAGGAGCATGCCTGTTTGAGTGTCAGTAAATTCTCAACCCCTCTCGATTTTTTTTCGAGGGGGAGCTTGGATGGTGGGGGCTGCCGGAGACTAGGACTCGTCCTTGACTCGGGCTCTCCTTAAATGCATTGGCTCGCGGTCGACTTTCGACTTTGCGCGACAAGGCTTTCGGCGTGATAATGATCGCCGTTCGCCGAAGCGCATGAACGAACGTTCCGTGCCTCTAATACCGTCGACGGCTTACTATCTCTTCGGAGAGAAAAGCGTCTTCCTTCATTGACTTTTGACCTCAAATCAGGTAGGACTACCCGCTGAACT…	11	0.0172083	11388	1285.71	0.640885	756.438	88003.8	VU	LC	VU
Tuber koreanum	GAAATGCGATAAGTAATGTGAATTGCAGAATTCAGTGAATCATCGAATCTTTGAACGCACATTGCGCCCTTTGGTATTCCTTAGGGCATGCCTGTTCGAGCGTCACTAAAAAACCATCTCATAGATATTGTGGTATTGGTAGCAGTGGATAGTAATAACACTACTTTGTCTTACTCTACCGAAATGAATAGGCCAGAGAAGTGGACCATGGTAATAGACTCCAGGAGTGTTTTAAAATGCTAAACTAGTCATACCCAAGTCATATTCTGAGCTACTGGACCCCCATTTAGTCCAAATCAAAGAGGTTGACCTCGGATCAGGTAGGGATACCCGCTGAACTTAA	13	0.013355	6895	1045.71	0.757287	407.356	77384.3	EN	LC	EN
Hymenogaster minisporus	GAAATGCGATAAGTAATGTGAATTGCAGAATTCAGTGAATCATCGAATCTTTGAACGCACCTTGCGCTCCTTGGTATTCCGAGGAGCATGCCTGTTTGAGTGTCATTAAATTCTCAACCTTATCAGTTTATTTCTGATAGTGGCTTGGATAGTGGGGGTGCTGGCTCCTTTATTGAGGTCAGCTCCCCTTAAATGCATTAGCTGGTGCCCTGTGTGGACTGTCTATTGGTGTGATAATTATCTACGCTATGGATGTCCTTAGCACTGCTTCTAACCGTCTGTTAATTCGGACAATAGATGACAATTTGACCTCAAATCAGGTAGGACTACCCGCTGAACTTAA	12	0.0332931	19526	857.143	0.64978	559.978	61728.2	VU	LC	VU
Terfezia pt. 2	GAAATGCGATAAGTAATGTGAATTGCAGAATCTCGGGAATCATCGAATCTTTGAACGCACATTGCGCCCTATGGTATTCCGTAGGGCATGCCTGTCTGAGCGTCAGCTCCCCCCCACTCAAGTATCCTTTTGTGACACTTGGATTGCTTTGGAGAGGTGCCTCTTGATAGAGTCGCCCTCCAGAAATTTATAGGCAGTATGGTTTGCACCTGAACCAGACGTAATAATAATAAAATCGTTTGTTTGGGTATAATTGTGCTTGCCTTAACCCACCCATTTTTTACCTTGGGTGACCTCAGATCAGGTAGGGATACCCGCTGAACTTAA	7	0.0118653	6246	840	0.71648	450.254	62342.7	EN	LC	EN
Rhizopogon graveolens	GAAAAGCGATATGTAATGTGAATTGCAGATCTACAGTGAATCATCGAATCTTTGAACGCACCTTGCGCTCCTCGGTGTTCCGAGGAGCATGCCTGTTTGAGTGTCAGTAAATTCTCAACCCCTCTCGATTTGTTTCGAGGGGGAGCTTGGATGGTGGGGGCTGCCGGAGACTAGGACTCGGGCTCTCCTTAAATGCATCGGCTTGCGGTCGACTTTCGACTTTGCGCGACAAGGCTTTCGGCGTGATAATGATCGCCGTTCGCTGAAGCGCATGAATGAAGGTCCCGCGCCTCTAATACGTCGACTGTTACTATCTCTTCGGAGAGAAAACGTCTTCCTCAATTGACTTTTGACCTCAAATCAGGTAGGACTACCCGCTGAACTTAA	4	0.00485693	3337	822.857	0.707519	418.699	65804	EN	LC	EN
Elaphomyces atropurpureus	GAAATGCGATAAGTAATATGAATTGCAGAATTCCGTGAATCATCGAATCTTTGAACGCATATTGCGCCCCTTGGTATTCCAAGGGGCATACCTGTCCGAGCGTCATGGCCGTTCTTCCAAGAAATTGGGTGTTGGATCGTCGTCCCCTTAATAAATAGCCCGGGCGGGCCCAATTAATAGCCTGGGTGGGGACGGGTCCAAAAGGCAATGGCGGTGCCGTTATTCGGTCCTAGAAGCATAATGGGGCGTTGTCACCGGCTTCAGTGGACTGGATCGGTTGCTGATCTTCCCTTTGGGCGTTAAGCGCCCCTGTTCTTTTAAATCAGGTTGACCTCGGATCAGGCAGGGATACCCGCTGAACTTAA	3	0.0440345	26763	805.714	0.631517	537.178	66993.6	VU	LC	VU
Hydnotrya pt. 3	GAAATGCGATAAGTAATGTGAATTGCAGAATTCAGTGAATCATCGAATCTTTGAACGCACATTGCGCCCTCCGGTATTCCGGGGGGCATGCCTGTTCGAGCCTCAATGAAAACACTCCTCCCGTGCCGGTGTCTTGCGGCACCTGGAGGGTTCTGGTGGATGCCCACACGTCTGAACTGTGTGCGCACTGCTCAAATCAGCTGTCCGCGAGCCTGGGGATCGCAGTCGACGTAGTGAGATTCAATCTCGTTGGCTGTAACACCTGACAGAGGCAACGGGGACCTTAAGCGCCATGGCGCCGACACTGTAACGGTTGAGCTCGGATCAGGTAGGGATACCCGCTGAACTTAA	10	0.0135269	8907	720	0.877444	200.19	86938.7	EN	LC	EN
Sclerogaster pt. 1	GAATGTGCGAAACGTAATGTGAATTGCAGAATTCAGTGAATCATCGAATCTTTGAACGCATCTTGCGCTCCTTGGTATTCCGAGGAGCATGCCTGTTTGAGTGTCTAGAAATCTCTCAGTGAACTTGTTTTCATCGGATTTGGATGTTGCTGTTGTGGCTCATCTTAAATGGATTAGCTGGTTTCAGCCTGGCTGGGTGTGATAATAATGTTGGATCACTCAAGCTGCCAAGGCATGGACTGCTGATAATTGTCCTCGGACAAGTCATGTTGTTGGACCTCAAATCAGGTAGGACTACCCGCTGAACTTAA	8	0.00459565	1853	651.429	0.808336	241.513	57812.9	EN	LC	EN
Hydnotrya pt. 1	GAAATGCGATAAGTAATGTGAATTGCAGAATTCAGTGAATCATCAAATCTTTGAACGCACATTGCGCCCTCTGGTATTCCGGGGGGCATGCCTGTTCGAGCCTCAATGAAAACCCTCCTCCGATGCTGGTGCCTTTCAGCATTTGGGGGGTTCTGGCAGATGCCCACACCTTGAACTGTGTGTGCACTGCCCAAATCCGCTGTCCGCGAGCCTGAGGATTGCAGCCGACGTAGTGAGATTCAATCTCGTTGTCTGTTAAACCTGACAGAGGCCATGGGACCTTAAGCGCCATGGCGCCGACGTTAAGACAGTTGAGCTCGAATCAGGTAGGGATACCCGCTGAACTTAA	12	0.00852867	7425	617.143	0.808336	241.513	66705.7	EN	LC	EN
Alpova austroalnicola	GAATTGCGATACGTAATGTGAATTGCAGATTTTCAGTGAATCATCGAATCTTTGAACGCACCTTGCGCTCCTTGGTATTCCGAGGAGCATGCCTGTTTGAGTGTCATTAAATTCTCAACCAATCCTTTGATTCATTTCGAGGGGTCGGCTTGGATATTGGGGGCTGCCGGCGACTCACTGGGGTCTTGTCGGCTCTCCTTAAAAGTATTAGCGAAGTGGTGTGACCAGCTTTCGTGCATGAACGGCCTTCGACGTGATAATGATCGTCGTGGCTGGAGTGCTTTGAAGAGGCTTGGATATCATCTTTTGCTTCTAATCTTGATCGTAAAGGGAAGGGGGGGAACTCTGCTCCGGCGGACGACACTTTTCTTTTTGCTTTCTTTTGACTTTTGACCTCAA…	9	0.016675	8631	565.714	0.691664	283.435	78336.3	EN	LC	EN
Alpova pt. 2	GAATTGCGATACGTAATGTGAATTGCAGATTTTCAGTGAATCATCGAATCTTTGAATGCACCTCGCGCTCCTTGGTATTCCGAGGAGCATGCCTGTTTGAGTGTCATTGAATTCTCAACCATCTTTTGATTGATTTCGAGGGATGGCTTGGATCTTGGGAGTTTGCTGGCCGAGTCCTTCGGGACGGGGTCGGCTCTCCTTAAAAGCATTAGCGAAAGGTGACAAAGCCCTGCATGCACGGCCTTCGACGTGATAATGATCGTCGTGGCTGGAGTGTGAGGCGTAGATCGTCCTTTGCTTCCAAAAACCATGGTATTGGAGACTTTGCTTCGGCGGACGAACCTTTTACCTTTTGACGCTTGACCTCAGATCAGGTAGGACTACCCGCTGAACTTAA	6	0.00443711	4754	462.857	0.888804	126.04	51691.5	EN	LC	DD
Hymenogaster niveus	GAAATGCGATAAGTAATGTGAATTGCAGAATTCAGTGAATCATCGAATCTTTGAACGCACCTTGCGCTCCTTGGTATTCCGAGGAGCATGCCTGTTTGAGTGTCATCAAATTCTCAACCCTATCAGTTTATTTCTGATAGTGGCTTGGATGTGGGGGTTTCTCTTGCTGGCTCAGGTCAGCTCCCCTTAAATGCATTAGCTGGTGCCCTGTGTGGACTGTCTATTGGTGTGATAATTATCTACGCCATGCATGGATGTCTGCTTAGCACTGCTTCTAACCGTCTCTGACAATACATGACAATTTGACCTCAAATCAGGTAGGACTACCCGCTGAACTTAA	12	0.00730222	5797	445.714	0.803841	171.855	76460.5	EN	LC	DD
Melanogaster panzhihuaensis	GAATTGCGATACGTAATGTGAATTGCAGATTTTCAGTGAATCATCGAATCTTTGAACGCACCTTGCGCTCCTTGGTATTCCGAGGAGCATGCCTGTTTGAGTGTCATCGAATTCTCAACCATTCTTTGATTGATTTCGAGGAATGGCTTGGATTTTGGGAGTTGCCGGCCCCTTGGTCGACTCTCCTTAAAAGCATTAGCAAAAGGTGGCAAGCCCCCCTGCATGTACGGCCTTCGACGTGATAATGATCGTCGTGGCTGGAGTGTGAGGGCATAGTTTGTCCTTTGCTTCTAAACGAATCGTATCGGGGGACTTGTACTTCGGTGAATGAACCCTTTACTTCTTTTGACGCTTGACCTCAAATCAGGTAGGACTACCCGCTGAACTTAA	5	0.00467867	4114	445.714	0.806488	137.783	45215.9	EN	LC	DD
Tuber pt. 1	GAAATGCGATAAGTAATGTGAATTGCAGAATTCAGTGAATCATCGAATCTTTGAACGCACATTGCGCCCTTTGGCATTCCTCAGGGCATGCCTGTTCGAGCGTCACTAACAACCACTTCACATCTAATGTGGTATTGACTGATGTGGAAGGCACTTGCGGTGCTTGTCCCACTCAGTCGAAATGTATAGGCCAGAGAAGCAAACCATGGCAACAGACTCACAGAGTATTATACAATGCTAAACTAGTCGGGTTACGGGTTGAAATCTGTGCCACTGGACCCCCCGTTCATCTAATTCATAGAGGTTGACCTCGGATCAGGTAGGGATACCCGCTGAACTTAA	3	0.00552886	2397	325.714	0.776271	135.747	22915	EN	LC	DD
Sclerogaster pt. 4	GAATGTGCGAAACGTAATGTGAATTGCAGAATTCAGTGAATCATCGAATCTTTGAACGCATCTTGCGCTCCTTGGTATTCCGAGGAGCATGCCTGTTTGAGTGTCATGAACTCTCTCAATGAATTATTTCATTGGACTTGGATGCTGCTGTTGTGGCTCATCTGAAATAGATTAGCTGGCTCAACCTTGGGTTTGGTGTGATAATGACTTTGATCACTTGCGCTCAAGGCTTGGCTGCTTATAATGGTCCGTTGGACACTTAACGTTTGACCTCAAATCAGGTAGGACTACCCGCTGAACTTAA	2	0.00446523	1937	308.571	0.681285	179.186	32013.4	EN	LC	DD
Jimgerdemannia pt. 2	GAAATGCGATACGTAATGTGAATTGCAGAATTCAGTGAATCATCGAATCTTTGAACGCATATTGCACTCTCTGGTATTCCGGAGAGTACACCCGTTTCAGTATCAAAAATGACATCCAAAATTTGGTTTGTTTGCTTTAGTCAGACAGTGCCGAATTTATTGGGATTTGGGTTCTGTCAAATTTTTGTTTGGCTGACCTTAAAATAATTTAGCCACATCATGAAAAAGGTATGGGTGATAAGGCGTAATAGTTGGTACTCTTTCGTGTCCATCCCTTTCGCTGAAAGCCTTGTCTATTTTTGTAAAAAGTTGGCTCAATAATATGGAAAATTTGAAGAAATATAGTTTTTTCAACCATTGTTTAGATCTGAAATCAGGTGGGACTACCCGCTGAACTTAA	10	0.000954498	441	308.571	0.806488	137.783	34858.5	EN	LC	DD
Stephanospora pt. 2	GAAATGCGATAAGTAATGTGAATTGCAGATTTCAGTGAACCATCGAATCTTTGAACGCACCTTGCACCCTGTGGTATTCCACAGGGTATGCCCGTTTGAGCATCATTAAATTATCAACTCCAAAACCTTTGTGTTCTTGGTGCTTGGTCTTGAGGGTTATTGTGGGCTCTTTATGAGTCGACTCCCTTTAAATCCATTAGCGAGACTTCCCTGTGCTGGAACTTGTGTCTTGACGTGATAGTCTATCTGCGTCAAATTTTTCAAGTTCTCATTGGGCTTGCTTCTAATCGTCCTATTTGGACAATCGGATTTGAGTGCATATATGCACACTTTTCCAAACCTATTTTGATCTCAAATCGGGTAGGACTACCCGCTGAACTTAA	17	0.000740933	506	308.571	0.953445	75.8512	90413.8	EN	LC	DD
Sclerogaster pt. 2	GAATGTGCGAAACGTAATGTGAATTGCAGAATTCAGTGAATCATCGAATCTTTGAACGCATCTTGCGCTCCTTGGTATTCCGAGGAGCATGCCTGTTTGAGTGTCTAGAAATCTCTCAGTGAACTTGTTTTCATTGGATTTGGATGTTGCTGTTGTGGCTCATCTGAAATGGATTAGCTGGTTTCAGCCTGGCTGGGTGTGATAATAATGTTGGATCACTCAAGCTGCCAAGGCAATGGAACTGCTGATAATTGTCCTTGGACAAATCATGTTGTTGGACCTCAAATCAGGTAGGACTACCCGCTGAACTTAA	1	0.0013589	637	257.143	0.931248	56.5476	29627.7	EN	LC	DD
Elaphomyces pt. 15	GAAATGTGATAAGTAATGTGAATTGCAGAATTCCGTGAATCATCGAATCTTTGAACGCATATTGCGCTCCCTGGCAGTCCAGAGAGCATGCCTGTCCGAGCGTCAGTGTCTGTATCTCCAGGCTTCCCCGGGAGGGGAGGGCCAGGGTGTTGGGCTGTGCCGTCCCCCCGTGTTGTCGGTGGGGGATGGGCCTCAAACAGAGTGGCAGTACCGCTTCCGGTCCTGAGAGCATGATGGGGCGTTGTCACCGGCTCTGGGGGACTGGATCCGGGTTGCTGGCCAGGCCGTCTTGATTCTATCCAGTTGACCTCGGATCAGGCAGGGATACCCGCTGAACTTAA	1	0.0170445	9514	222.857	0.770284	101.746	22283.5	EN	LC	DD
Tuber pt. 2	GAAATGCGATAAGTAATGTGAATTGCAGAATTCAGTGAATCATCGAATCTTTGAACGCACATTGCGCCCCTTGGTATTCCTTGGGGCATGCCTGTTCGAGCGTCACTACAAACCCACTCATAAAATATTATGGTATTAATGGAGGTGGACTCTGGTTACTAATGTGTCAGGATCACCCCATTGAAATATATAGGCAGGACAGTAAACCTCTGCAATGGACTTAGTAACTGTTGTGAAGACATAGACCAGTCCTTTGCCGGGTTCCAGCCTGGCCTCCATGGACCTCCATCCAAGATAAAACTCTGGGTTGACCTCGGATCAGGTAGGGATACCCGCTGAACTTAA	5	0.0016302	1356	188.571	0.839036	71.9721	41286.7	EN	LC	DD
Pachyphlodes pt. 5	ATAATGTGATAAGTAATGTGAATTGCAGAATCTCGTGAATCATCAAATTTTTGAATGCATATTGCGCCCAATGGTATTCCACTGTGCATACCTGTTTGAGTATCTGAATCCTTTATATTATCAAACGTTTTTGAAATGTTTGGAAAAACATTTGAGAAAAGTAATGTTATCCCTGATATTACCTTCTTAAAAATGATATATATACGATTGGAATTTTCTTTCTTAACCTCATTTTGTACATGATATAACAAATGAGCATGAATTAAAATCAATACTTTTGGATAACCTCAAATCAGGTAGGGATACCCACTGAACTTAA	8	0.00597754	4048	171.429	1	28	26393.1	EN	LC	DD
Jimgerdemannia flammicorona	GAAATGCGATACGTAATGTGAATTGCAGAATTCAGTGAATCATCGAATCTTTGAACGCATATTGCACTCTCTGGTATTCCGGAGAGTACACCTGTTTCAGTATCAAAAATGACATCCAAAATTTGGTTTGTGTTTGCTAGTCAGACAGTGCCGAATTATTGGGATTTGGGCTTTGTCAAATTTTTGTTTGGCTGACCTTAAAATAATTTAGCCACATCATGAAAAAGATTTGGGTGATAAGGCGTAATAGTTGGTACCCTTTTGTGTCCATCCCTTTCGCCGAAAGCCTGTCTATTTTTGTAAAAAATTGGCTCAATAATATGGAAAATTTGAAGAAATATAGTTTTTTCAACCATTGTTTAGATCTGAAATCAGGTGGGACTACCCGCTGAACTTAA	7	0.000350841	168	171.429	0.923998	52.7851	34077.7	EN	LC	DD
Hydnobolites cerebriformis	GAAATGCGATAATTAATGTGAATTGCAGAATTCCGTGAATCATCGAGTCTTTGAACGCACATTGCGCCTCATGGTATTCCGTGAGGCATGCCCATCTCAGCGTCAGTATATATTATCAAATTTTGACATTGTCAATATTTGGATCATGTCGAGGAAGCTATTACTATTAATGTGGATAGCTCCTTGGAAATTCATAGGTCTTCAAGTTGCTATCATTAGAACGCGATGAAAATTCCTTCGTTCACATGTAGTTCGCTTGTATAGTCCTCAAACTCATATACTTTTTGGTATTTTTTCAATTTGACCTGAGATTGGGTAGGGATACCCGCTGAACTTAA	5	0.00295196	1587	154.286	0.792481	68.2396	50301.9	EN	LC	DD
Rhizopogon pt. 2	GAAAAGCGATATGTAATGTGAATTGCAGATCTACAGTGAATCATCGAATCTTTGAACGCACCTTGCGCTCCTCGGTGTTCCGAGGAGCATGCCTGTTTGAGCGTCAGTAAATTCTCAACCCCTCTCGATTTGTTTCGAGAGGGAGCTTGGATAGTGGGGGCTGCCGGAGACTAGGACTTTCGTCCTTGACTCGGGCTCTCCTTAAATGCATCGGCTTGCGGTCGACTTTCGACTTTCGACTTTGCGCGACAAGGCTTTCGGCGTGATAATGATCGCCGTTCGCTGAAGCGCACGAATGAAGGTTCCGTGCCTCTAATCCGTCGACTTTACTATCTCTTCGGAGAGAAAACGTCTTCCTCATTGACTTTTGACCTCAAATCAGGTAGGACTACCCGCTGA…	3	0.00207056	1159	154.286	1	28	16388.1	EN	LC	DD
Hymenogaster pt. 1	GAAATGCGATAAGTAATGTGAATTGCAGAATTCAGTGAATCATCGAATCTTTGAACGCACCTTGCGCTCCTTGGTATTCCGAGGAGCATGCCTGTTTGAGTGTCATTTAATTCTCAACCTTATTAGCCTTTGCTGATAATGGCTTGGACGTGGGGGTTTTCTCTTTTGCTGGCTTCTTTTACAGAGGTCAGCTCCCCTTAAATGCATTAGCCGGTGCTCCGCGTGGACTGTCTATTTGGTGTGATAATTATCTACGCCTTGGATGTCTGCAATGGGTTTTGCGCTGCTTCTAACTGTCTATTCGTTTGGACAATACATGACAATTTGACCTCAAATCAGGTAGGACTACCCGCTGAACTTAA	7	0.00122664	951	154.286	1	36	36694.6	EN	LC	DD
Pachyphlodes ligerica	GAAATGTGATAAGTAATGTGAATTGCAGAATCTCGTGAATCATCGAATCTTTGAACGCACATTGCGCCCAATGGTATTCCATTGGGCATACCTGTTTGAGTATCAGAATCCTTTCAATTATCAAACTTCTACATATAGAGATATATGTAAAGATGTTTGGAATACAATTGAGAAAAGTAGTATTCCTTATGGTATTGCTTTCTTAAAAACTAGAAATACTATGTTTTGATTTTTCTTCAGCTCATTTTGTATATCATTTAACAAATGAGTACGAGTAAAAATATACAATACTTTGGATGACCTCAAATCAGGTAGGGATACCCGCTGAACTTAA	2	0.000403949	151	154.286	1	36	52926.5	EN	LC	DD
Jimgerdemannia lactiflua	GAAATGCGACACGTAATGTGAATTGCAGAATTCAGTGAATCATCGAATCTTTGAACGCATATTGCACTCTCTGGTATTCCGGAGAGTACACCTGTTTCAGTATCAAAAATGACATCCAAAATTTGGTTTGTTTGCTAGTCAGACAGTACCTAATTATTGGGATTTGGGCTCTGTCAAATTTTTTTGTTTGGCTGACCTTAAAATAATTTAGCCACATCATGAAAAAGATTTGGGTGATAAGGCGTAATAGTTGGTATTCTTTTGTGTCCATCCCTTTCGCCGAAAGCCTGTCTATTTTTGTAAAAATTTGGCTCAATAATATGGAAAATTTGAAGAAATATAGTTTTTTCAACCATTGTTTAGATCTGAAATCAGGTGGGACTACCCGCTGAACTTAA	8	0.000198534	97	154.286	0.707519	104.675	10575.8	EN	LC	DD
Gautieria pt. 4	GAAAGTGCGAAACGTAATGTGAATTGCAGAATTCAGTGAATCATCGAATCTTTGAACGCATCTTGCGCTCCTTGGTATTCCGAGGAGCATGCCTGTTTGAGTGTCATGATCCCTCTCAGCCTCGCTCCCTTTGCTGGAGCGGGATTGGATTTGGACGCCTGCGGCCTGAAGAGGTCGCTCGTCTTTAAACGCATCAGCTGGCCCTCCCCGCAACGACGGCGTGATAACAAACGCTTAGTGCGCCGTTCGTCGTTGGGCGCTGGGGTCGCTTAGAGCCCGGCCGTCTAGGCCCCTTTGTCGTATGACCTCAAATCAGGTAGGACTACCCGCTGAACTTAA	3	0.00883258	5911	137.143	0.903677	45.4786	26281.5	EN	LC	DD
Elaphomyces pt. 7	GAAATGCGATAAGTAATGTGAATTGCAGAATTCCGTGAATCATCGAATCTTTGAACGCATATTGCGCCCTCTGGCATTCCAGAGGGCATGCCTGTCCGAGTGTCATTGCCTCCCTCCAAGCCCCTCAGCTTGGGTGTTGGGCCTGTCGTCCCCCTCCCGTGGCGGGGTTGGGACGGGCCTGAAAGACAACGGCGATGCGATGGTCAGCTCCCGAGCGTATGGGTTCATTCTCCCGCTCTAGGGGTGATCGGCATCTGCCCCTGCCCTGCAGTGTTGACTCCAGTGGACCTCGGATCAGGTAAGGATACCCGCTGAACTTAA	3	0.00252002	1577	137.143	1	32	17102	EN	LC	DD
Genea hispidula	GAAATGCGATAAGTAGTGTGAATTGCAGAATTCAGTGAATCATCGAATCTTTGAACGCACATTGCGCCTTCTGGTATTCCGGGAGGCATGCCTGTTCGAGAGTCATTAACAACCATCTCGAATCCCTTTCTTTTCCGTATCCGGAGGGTGGGGGGGAATCGGTGTTGGTGGTGGAGGGAATGGAGTTTGTTGAGCTTGCCCACTATATGTTTGGCAAATCTCTCCTCCCCACTGAAATTTGGTGGTGGGATACTTGGGTTTTGGTGGGATTTGAGGGGATATGATGACCTTGATGATCTTCTTCCCCTCGCATTCTGAAATTCGCACATTGAGTTTCTTAACCCAGTCAGCTGTCCCCCATAATAACATCAATCATATCCAAAGGTTGACCTCGGATCA…	2	0.00143937	523	137.143	0.903677	45.4786	8246.89	EN	LC	DD
Alpova pt. 1	GAATTGCGATACGTAATGTGAATTGCAGATTTTCAGTGAATCATCGAATCTTTGAACGCACCTTGCGCTCCTTGGTATTCCGAGGAGCATGCCTGTTTGAGTGTCATTAAATTCTCAACCATCCTTTGATTCATTTCGAGGGTTGGCTTGGATCTTGGGGGTTGCCGGGGGAGACTCACTGGGGTCGTCGGCTCTCCTTAAAAGTATTAGCGAACGGGTGTGACGAGCTTCGTGCATGAACGGCCTTCGACGTGATAATGATCGTCGTGGCTGGGAGTGCCTTTGGAGAGGCTTGGATCGTCTTTTGCTTTCTAATATTCTGAATCGTAGAGGGGAGGGAAACTCTGCTCCGGCGGACGAAACTTTTCTTTACTTTTCTACTTTTGACTTTTGACCTCA…	3	0.000606	573	137.143	1	32	19876.7	EN	LC	DD
Hymenogaster pt. 4	GAAATGCGATAAGTAATGTGAATTGCAGAATTCAGTGAATCATCGAATCTTTGAACGCACCTTGCGCTCCTTGGTATTCCGAGGAGCATGCCTGTTTGAGTGTCATTAAATTCTCAACCTCAGTGTTGGATTGTGGGGGTTGCTGGCGAGGTCAGCTCCCCTTAAATGCATTAGCTGGTTCAATATTGGTGTGATAATTATCTACACCGTGGGAACTGCTTCTAATTTGTCACGTGATTTGACCTCAAATCAGGTAGGACTACCCGCTGAACTTAA	4	0.00805813	3855	120	0.757287	67.8926	13103.8	EN	LC	DD
Hydnotrya pt. 2	GAAATGCGATAAGTAATGTGAATTGCAGAATTCAGTGAATCATCGAATCTTTGAACGCACATTGCGCCCTCTGGTATTCCGGGGGGCATGCCTGTTCGAGCCTCAATGAAAACTCTCCTCCGATGCTGGCGTCTTTCAGCACTTGGGGGGTTCTGGCAGATGCCCACACCTTGAACTGTGTGTGCGCTGCCCAAATCCGCTGTCCGCGAGCCTGAGGATTGCAGCCGACGTAGTGAGATTCAATCTCGTCGTCTGTTAAACCTGACATGGGCCATGGGACCTTAAGCGCCATGGCGCCGACATTAAGATGGTTGAGCTCGGATCAGGTAGGGATACCCGCTGAACTTAA	3	0.00147567	543	120	1	28	46379	EN	LC	DD
Terfezia pt. 1	GAAATGCGATAAGTAATGTGAATTGCAGAATCTCGTGAATCATCGAATCTTTGAACGCACATTGCGCCCTATGGTATTCCGTAGGGCATGCCTGTCTGAGCGTCAGCTCCCCCCCACTCAAGTATCCTTTTTGTGATGTTTGGATTGCTTTGGAGAGGTAGCTTTTATTACAGAGTCGCCCTTCAGAAATTCATAGGCAGTATGGTTTGCACTTGAACCAGACGTAATAATAATAAAATCGTTTGTTTGGGTAGAATTGTACTTGCCTTAACCCACCCATTAAACTCTGGGTGACCTCAGATCAGGTAGGGATACCCGCTGAACTTAA	1	0.00124037	710	120	1	28	12629.6	EN	LC	DD
Genea thaxteri	GAAATGCGATAAGTAGTGTGAATTGCAGAATTCAGTGAATCATCGAATCTTTGAACGCACATTGCGCCTTCTGGTATTCCGGGAGGCATGCCTGTTCGAGAGTCATTAACAACCATCTCGAATCCGCCTTTTCTTTATGAGAAGGGGGAAATCGGTGTTGGTGGCGGAGGAACGAGTTTGTTGGGCTTGCCCACTATATGTTTGGCAAATCTCTCCTCCCCGCTGAAATTTGGCGGTGGGATATTTGGGTTTGGTGGGATTTTGAGGGGATATGATGACTGATAATCTTCTTCCCCCTCACTTTCTTAGCCCAGTCACAGTCCCCCAATATATATATATATAATATCAAAGGTTGACCTCGGATCAGGTAGGGATACCCGCTGAACTTAA	4	0.00112391	212	120	0.888804	42.0134	11751.1	EN	LC	DD
Jimgerdemannia pt. 15	GAAATGCGATACGTAATGTGAATTGCAGAATTCAGTGAATCATCGAATCTTTGAACGCATATTGCACTCTCTGGTATTCCGGAGAGTACACCTGTTTCAGTATCCAAAATGACATCCAAAATTTGGTTCGTTTGTGAGCCGAATTTTTGGGATTTGGGCTTTGCAGAACTTTTTTTAGTTTTGCTGGTCTTAAATAATTTAGCCACAACAAGAAAGTCTCTGGGTGATAAGGCGTAATAGTTGGTACTTTTGAGTTCCATTTCTTTCGCTGAAAGCCTGACTTTTTTTGAAATGTTGGTGAAATAATATGGAAAAATAATCATTGTTTAGATCTGAAATCAGGTGGGACTACCCGCTGAACTTAA	7	0.00020154	100	120	1	28	47752.9	EN	LC	DD
Pachyphlodes pt. 3	GAAATGTGATAAGTAATGTGAATGGCAGAATCTCGTGAATCATTGAATCATTGAACGCACATTGTGCCCAATGGTTTTTCCATTGGGCATACCTGTTTGAGTGTCAGAATCCTCTTACATTATCAAACTTTTATACTCTTTAAGTATAAAGATGTTTGGAATAATGTTGAGAAATGTAATTATTATTTTAATTATATAGTGTTACTTTCTTAAAAATGAGAAATATTTTATTTGGATTTTCTTCCAACTGATTTTGTATGTAATATATAACAAATGAGTTTGAAGTAAAAAATAACATCTTGGATGACCTCAAATTAGGTAGGGATACCCGCTGAACTTAA	6	0.00170801	2717	102.857	1	4	NA	CR	DD	DD
Genea pt. 1	GAAATGCGATAAGTAGTGTGAATTGCAGAATTCAGTGAATCATCGAATCTTTGAACGCACATTGCGCCTCCTGGTATTCTGGGGGGCATGCCTGTTCGAGAGTCATTTACAACAATTTCGAATCCCCTCCAACCTTCAGTTTGTGTGTGGGGGTGAATCGGTTTTGGTTGAGGAGAGAGAGAAGAAGGGGAGACTAACTACTCTCCCTCCCCACCAAAATTCATAGGCAGTCTGTGTTTTTGTAAACCTTGGATATGTTTATGGCGTTGTAAACGGGAGGTTTCTCCTTCATTGGGAAGGTGGGCCACTTTTCGCCTGTAGCAAATTTGAGAAATACTTGGACTCGCCTTCAAGAATATAAAAAAAAATCCCCATGGTTTTTATATATATATTTCAAAG…	3	0.000745785	313	102.857	0.868483	38.7834	7034.68	EN	LC	DD
Jimgerdemannia pt. 14	GAAATGCGATACGTAATGTGAATTGCAGAATTCAGTGAATCATCGAATCTTTGAACGCATATTGCACTCTTTCGAGAGTACACCTGTTTCAGTATCATAAAATGACATCCAAATTTGGTTTGTTTATTTGTCAATCAATTTTTGGGATTTGGGCTCTGCAGAATTAATTTTTAGTTCAGCTGGCCTTAAACGATTTAGCCATATCGTAAATGTTCTGGGTGACAAGGCGTAATAGTTGGTACTTTCGGGTCCATCCCTTTTCGCTGAAGCCTATCTTTTATGAAATTTTGGCTCAATAATATGGAAAAATGATATATATATATATCATTATTTAGATCTGAAATCAGGTGGGATTACCCGCTGAACTTAA	6	0.000261562	82	102.857	1	20	29715.5	EN	LC	DD
Rhizopogon pt. 7	GAAACGCGATATGTAATGTGAATTGCAGATCTACAGTGAATCATCGAATCTTTGAACGCACCTTGCGCTCCTTGGTATTCCGAGGAGCATGCCTGTTTGAGTGTCAGTAATTTCTCAACCCCTCTTGATTTGATTCGAGGGGGAGCTTGGATAGTGGGGGTTGCCGGAGACTTGGGCCAAGTTCATTCTCGGTCTAGGATTTGGGCTCTCCTGAAATGCATTGGCTTGCGATTGACTTTCGAGTTTGCGCGACAAGGCTTTCGGCGTGATAATGATCGCCGTGTGCTGAAGTGCATGAATGAAGGTTTCGCGCCTCTAATATGTCGATTCCCTTAGAAATAGGGGGGTCTTCCTCTTTGACTTTTGACCTCAAATCAGGTAGGACTACCCGCTGAACTT…	1	0.0148644	7678	85.7143	1	16	10729.9	EN	LC	DD
Tuber torulosum	GAAATGCGATAAGTAATGTGAATTGCAGAATTCCGTGAATCATTGAATCTTTGAACGCACATTGCGCCCTTTGGTATTCCTTAGGGCATGCCTGTTCGAGCGTCACTAAAAACCCCTCTCACATGTAATGTGGTGTTGGCTGAAGTGAAGGGAATTACTCCCAATTGTCACTCAGTTGAAATTTATTGCACAGACAACTAATTCTGACAAATGACTTTGTAGACGTTATTGAGCGTATAAATCAGTCAGGAGTTGGTAAAGTTGGGCATACCTGGACCCCCATCCAGTATATCAAACTTTGGGTTGACCTCGGATCAGGTAGGGATACCCGCTGAACTTAA	3	0.00299927	2025	85.7143	0.839036	35.986	10642.7	EN	LC	DD
Elaphomyces leucosporus	GAAATGCGATAAGTAATGTGAATTGCAGAATTCCGTGAATCATCGAATCTTTGAACGCATATTGCGCCCTCTGGCATTCCAGAGGGCATGCCTGTCCGAGTGTCATTGCCTCTCTCCAAGCCCTCCAGCTTGGGTGTTGGGCTGCCGTCCCCCTCCCGTGGCGGGGTTGGGACGGGCCTGAAAGACAACGGCGATGCGATGGTCAGCTCCCGAGCGTATGGGTTTATTTTCCCGCTCCACGGGTGTGATCGGCATCTGCCTCTGCCCTGCAGTGCTGACTCCAGTGGACCTCGGATCAGGTAAGGATACCCGCTGAACTTAA	1	0.002243	2497	85.7143	1	20	14950	EN	LC	DD
Octaviania mortae	GAATTGCGATAAGTAATGTGAATTGCAGATTTTCAGTGAATCATCGAATCTTTGAACGCACCTTGCGCTCCTTGGTATTCCAAGGAGCATGCCTGTTTGAGTGTCATTTAATTATCAACCTAGTAATTGATTTTATTAGGATTGGACTTGGGATTTGCTGGCTTTGAGTAGTCAGCTATCCTTAAATGCATTAGTGAGTGAAGTCTTGACATGCACGGCCTGTCTTCGGTGATAAATGATCCGTTGGTCCGGGCTGGAAGTGTCATTAGGAAGCTTGCTTATAACAATTAGTATTTTGACAATTTGACCTCAAATCAGGTAGGATTACCCGCTGAACTTAA	1	0.000848302	797	85.7143	1	16	1522.56	EN	VU	DD
Melanogaster pt. 2	GAATTGCGATACGTAATGTGAATTGCAGATTTTCAGTGAATCATCGAATCTTTGAACGCACCTTGCGCTCCTTGGTATTCCGAGGAGCATGCCTGTTCGAGTGTCATCGAATTCTCAACCGTCCTTTGATTTATTTCGAGGGGTGGCTTGGATCTTGGGGGTTGCTGGCTGATCCTAGTCGGCTCTCCTTAAAAGCATTAGCGAAAGGCGGCAAGCCCTGCATGCACGGCCTTCGACGTGATAATGATCGTCGTGGCTGGAGTGTGAGGCTTGGATATAAACCTTTGCTTCTAAACCATCGTAATTGGGGACTTTTTGCTTCGGCGGACGAACCTTTTTACTTTTTCTGACGACTTGACCTCGAATCAGGTAGGACTACCCGCTGAACTTAA	4	0.000651045	515	85.7143	1	12	2388.04	EN	LC	DD
Jimgerdemannia pt. 6	GAAATGCGATACGTAATGTGAATTGCAGAATTCAGTGAATCATCGAATCTTTGAACGCATATTGCACTCTCTGGTATTCCGGAGAGTACACCTGTTTCAGTATCAAAAATGACATCCAGAATTTGGTTTGTTGTTTGCTAGTCAGACAATGCCGAATTATTGGGATTTGGGCTTTGCCGAATTACTATTTTTAGTTGGGCTGGTCTTAAATTATTTAGCCACATCATGAAATTTCTTGGGTGTTAAAGCGTAATAGTTGGTACTCTTTTGGGTCCATCCCTTTCGCTGAAGCCTGTCTTTTTCGTGAAAATATTGGCTCAACAATATGGAAAATTGAAAAATATATTTTCACCATTGTTTAGATCTGAAATCAGGTGGGACTACCCGCTGAACTTAA	5	0.000136537	71	85.7143	1	20	4174.05	EN	LC	DD
Elaphomyces pt. 6	GAAATGCGATAAGTAATGCGAATTGCAGAATTCCGTGAGTCATCGAATCTTTGAACGCACATTGCGCCCCCCGGCTTCCCGGGGGGCATGCCTGTCCGAGCGTCATTGCCATCCCCTCAAGCTCCGCTTGGCTTGTTGGGCCGGCGTCCTCCTGCCGCGTATCGCGGGAGGACGGGCCCGAAAGGCAGTGGCGACTCCCGGAGACTTGGGTCCCTTGGGCGGTGATGCATGGGTCTCTTCATCCACCGTCCCGGCCGGCCACGCCCCGGGAGCCTGTCGAGTGATCGGTCTTCCCCTTTAGGTTGACCTCGGATCAGGTAGGGATACCCGCTGAACTTAA	1	0.00789215	6570	68.5714	0.707519	34.8916	3460.5	EN	LC	DD
Elaphomyces pt. 1	GAAATGCGATAAGTAATGCGAATTGCAGAATTCCGTGAGTCATCGAATCTTTGAACGCACATTGCGCCCCCCGGCTTCCCGGGGGGCATGCCTGTCCGAGCGTCATTGCCATCCCCTCAAGCCCCGCTTGGCTGGTTGGGCCGGCGTCCACCCACGGCTTTGTGCCCGGGGGGACGGGCCCGAAAGGCAGTGGCGGCTCCCGGAGGGTGGTCCTTTGGGGCGGTGATACATGGGTTGTCGTCTTCCGCCGCTCTGTTGGCCATGCTCCGGGGGCCCGTCGAATGGATCGGTCTTCCCCCTTTAGGTTGACCTCGGATCAGGTAGGGATACCCGCTGAACTTAA	3	0.00667668	3212	68.5714	1	16	2035.13	EN	LC	DD
Tuber taiyuanense	GAAATGCGATAAGTAATGTGAATTGCAGAATTCAGTGAATCATCGAATCTTTGAACGCACATTGCGCCCCTTGGTATTCCTTGGGGCATGCCCGTTCGAGCGTCACTACAAACCCGCTCATACATATTATATGGTATTGATGGAAGTGGACCGTGATTGCTAATAATGTATCTGGATCACCCCATTGAAATGCATAGGCAGGACAGTAAACCTCTGCAATGGACTTAGTAACTGTTGTGAAAACATAGACCAGTCCTTTGCCTGGTTCCAGCCTGGCCTCCATGGACCTCTATCCAAGATAAAATCTGGGTTGACCTCGGATCAGGTAGGGATACCCGCTGAACTTAA	2	0.0058483	2304	68.5714	1	8	42.4864	CR	EN	DD
Hymenogaster zunhuaensis	GAAATGCGATAAGTAATGTGAATTGCAGAATTCAGTGAATCATCGAATCTTTGAACGCACCTTGCGCTCCTTGGTATTCCGAGGAGCATGCCTGTTTGAGTGTCATTAAATTCTCAACCTTATCAGTTTATTTCTGATAGTGGCTTGGATGATGGGGGTGCTGGCTCCTTTATTGAGGTCAGCTCCCCTTAAATGCATTAGCTGGTGCCCTGTGTGGACTTGTCTATTGGTGTGATAATTATCTACGCTATGGATGTCTTACTTAGCACTGCTTCTAACGGTCTGTTAATTCGGACAATACATGACAATTTGACCTCAAATCAGGTAGGACTACCCGCTGAACTTAA	2	0.00409333	3054	68.5714	1	16	2759.01	EN	LC	DD
Elaphomyces pt. 2	GAAATGCGATAAGTAATGCGAATTGCAGAATTCCGTGAGTCATCGAATCTTTGAACGCACATTGCGCCCCCCGGCTTCCCGGGGGGCATGCCTGTCCGAGCGTCATTGCTATCCCCTCAAGCTCTGCTTGGCTGGTTGGGCCGGCGTCCGCCCATGGCTTTGTGCCCGGGGGGACGGGCCCGAAAGGCAGTGGCGGCTCCCGGAGGGTGGTCCTTTGGGGCGGTGATACATGGGTTGTCGTCTTCCGCCGCTCTGTTGGCCACGCTCCGGGGGCCCGTCGAACGATTGGTCTCCCCCTTTAGGTTGACCTCGGATCAGGTAGGGATACCCGCTGAACTTAA	1	0.00354745	1722	68.5714	1	16	28021.7	EN	LC	DD
Tuber pt. 7	GAAATGCGATAAGTAATGTGAATTGCAGAATTCAGTGAATCATCGAATCTTTGAACGCACATTGCGCCCTTTGGCATTCCTCAGGGCATGCCTGTTCAAGCGTCACTAACAACCATTTCACATATAATGTGGTATTGGCAGATGTGTGTGGCACTTGTGGTGCCTGTCCCACTCAGCTGAAATGGATAGGCCGGAGAAGTAAACCATGGCAACAGACTCACAGAGTGTTATACAATGCTAATCTAGTCTGAAGTAGGTTGAAATCCGTGTCACTGGACCCCCCGTTCATAAAAACTATAGATGTTGACCTCGGATCAGGTAGGGATACCCGCTGAACTTAA	1	0.00127342	340	68.5714	1	8	193.36	CR	EN	DD
Luteoamylascus pt. 4	GAAATGTGATAAGTAATGTGAATTGCAGAATCTCGTGAATCATCAAATCTTTGAACGCATATTGCACCCTATAGTATTCTATAAGGTATATCTGTCTGAGTGTTAGCAAGCTACTTATTTCAAGTCTTTGAAGATATTTAGGGAAGTAATATTTTTAATATTACTCTTTAAAAATATTTTTCACAGTATTATTTCAAATTTCAAAATGTAATACAATAATATCAATCATTTTAAAATGGAAATAATTCTTGTGATGAAACAAAATCACTTGTGGGAAAAAAACTGGTACAACCTCAGATCAGGTAGGGATACCCGCTGAACTTAA	1	0.00081546	659	68.5714	1	16	12051.7	EN	LC	DD
Hymenogaster pt. 5	GAAATGCGATAAGTAATGTGAATTGCAGAATTCAGTGAATCATCGAATCTTTGAACGCACCTTGCGCTCCTTGGTATTCCGAGGAGCATGCCTGTTTGAGTGTCATTAAATTCTCAACCGTTATTAATTTAACGGCTTGGATGTGTGGGTTGCCGGCTTACGTCAGCTCCCATCAAATGCATTAGCCGGTGCCGTACGGGCGTCTATTTGGTGTGATAATTATCTACGCCGTGGACTCTGTCATTTGCACTGCTTCTAACCGTCTTTTCAAGACAAATAATGACAATTTGACCTCAAATCAGGTAGGACTACCCGCTGAACTTAA	1	0.00063072	627	68.5714	1	12	380.468	EN	EN	DD
Rhizopogon pt. 1	GAAAAGCGATATGTAATGTGAATTGCAGATCTACAGTGAATCATCGAATCTTTGAACGCACCTTGCGCTCCTCGGTGTTCCGAGGAGCATGCCTGTTTGAGTGTCAGTAAATTCTCAACCCCTCTCGATTAGCTTCGAGAGGGTGCTTGGATAGTGGAGGTTGTCGGAGACTCGGATTCGTCCAAGACTCGGACTCTTCTGAAATGCATCGGCTTGCGGTCGACTTTCGACTATGTGCGACAAGGCTTTCGGCGTGATAATGATCGCCGCTCGCTGAGGCGCATGACCGAAGGTTCCGTGCCTCTAATACGTCGACCACTTACTATCTCTCCGGAGAGAACGGGGTCTTCCTAATTGACTTTTGACCTCAAATCAGGTAGGACTACCCGCTGAACTTAA	2	0.000227981	168	68.5714	1	8	720.781	CR	VU	DD
Melanogaster pt. 4	GAATTGCGATACGTAATGTGAATTGCAGATTTTCAGTGAATCATCGAATCTTTGAATGCACCTTGCGCTCCTTGGTATTCCGAGGAGCATGCCTGTTTGAGTGTCATTGAATTCTCAACCATCTTTTGATTGATTTCGAGGGATGGCTTGGATCTTGGGAGTTTGCTGGCCGAGTCCTTCGGGACGGGGTCGGCTCTCCTTAAAAGCATTAGCGAAAGGCGACAAAGCCCTGCATGCATGGCCTTCGACGTGATAATGATCGTCGTGGCTGGAGTGCGAGGCGTAGATCGTCCTTTGCTTCGGCGGATGAACCTTTTACCTTTTGACGCTTGACCTCAAATCAGGTAGGACTACCCGCTGAACTTAA	1	0.000210206	75	68.5714	1	12	359.41	EN	EN	DD
Leucogaster pt. 1	GAAATGCGATAAGTAATGTGAATTGCAGAATTCAGTGAATCATCGAATCTTTGAACGCACCTTGCGCCCCTTGGTATTCCGAAGGGCACACCTGTTTGAGTATCATGAAATTCTCAACCCTTTTCGACGTAGCGTCGTGAAGGGCTTGGATTTTGGAGGTCTTTGCCGGTCCCTGGGATCGGCTCCTCTCGAACGCATGTAGTGGAGCTTCGTTCCTGCTGTCAGCCCGCCCTTCGGTGTGATAATTCATCCGCATCGATCGAGTGTTTGTGAACCAGGGGAACGCGAGACGTAGAACGTTTTTGATCTCAAATCAGGTGGGACTACCCGCTGAACTTAA	1	5.09018e-05	59	68.5714	1	16	7666.43	EN	LC	DD
Jimgerdemannia pt. 3	GAAATGCGATACGTAATGTGAATTGCAGAATTCAGTGAATCATCGAATCTTTGAACGCATATTGCACTCTCTGGTATTCCGGAGAGTACACCTGTTTCAGTATCAAAAAGACATCCAAAATTTGGTTTGTTTTGCTAGTCAGACAGTTCCGAATTATTGGGATTTGGGCTCTGCCGAATTTTTGTTTGGCTGACCTTAAATGATTTAGCCATATCATGAAAAGTTTTGGGCGATAAGGCGTAATATTTGGTACTCTTTCGTGTCCATCCCTTTCGCTGAAGCCTGTATATTTTGTGAAAATTTGGCTCAATAATATGGAAAATTGAAAAAATATAATATTTTCAACCATTGTTTAGATCTGAAATCAGGTGGGACTACCCGCTGAACTTAA	1	5.08569e-05	21	68.5714	1	16	17543.7	EN	LC	DD
Rhizopogon fuscorubens	GAAACGCGATATGTAATGTGAATTGCAGATCTACAGTGAATCATCGAATCTTTGAACGCACCTTGCGCTCCTTGGTATTCCGAGGAGCATGCCTGTTTGAGTGTCAGTAATCTCTCAACCCCTCTTGATTAGCTTCGAGGGGGAGCTTGGATAGTGGGGGTTTGCAGGAAACTTGGACTTTTTAGTCTAGGATTCGAGCTCTCCTGAAATACATCGGCTTGCGGTCGACTTTCGACTTTGCGCGATAAGGCTTTCGGCGTGATAATGATCGCCGTGTGCTGAAGCGCATGACTGTGAAGTTCCGTGCCTCTAATACGTCGACCTTCCTCTCTCGAGGGGACTGTCTTCCTTAATTGACTTTTGACCTCAAATCAGGTAGGACTACCCGCTGAACTTAA	2	0.00744411	2780	51.4286	1	8	NA	CR	DD	DD
Elaphomyces fuscus	GAAATGCGATAAGTAATGCGAATTGCAGAATTCCGTGAGTCATCGAATCTTTGAACGCACATTGCGCCCCCCGGCCATCCGGGGGGCATGCCTGTCCGAGCGTCATTGCCATCCCCTCAAGCTCCGCTTGGCTGGTTGGGCCGACGTCCCCCCGTGGCTTTGGGCCGGGGGGGGGGACGGGCCCGAAAGGCAGTGGCGGCTCCCGGAGGGTTGGTCCCTTGGGGCGGTGATACATGGGTTGTCATCTTCCACCGCTCTGTTGGCCACGCTCCGGGGGTCCGTCGAACGATCGGTCTTCCCCTTTAGGTTGACCTCGGATCAGGTAGGGATACCCGCTGAACTTAA	2	0.00620244	4181	51.4286	1	12	7013.17	EN	LC	DD
Hymenogaster pt. 9	GAAATGCGATAAGTAATGTGAATTGCAGAATTCAGTGAATCATCGAATCTTTGAACGCACCTTGCGCTCCTTGGTATTCCGAGGAGCATGCCTGTTTGAGTGTCATTAAATTCTCAACCTTATCAGTTTATTTCTGATAGTGGCTTGGATGTGGGGGTTTCTCTTGCTGGCTCAGGTCAGCTCCCCTTAAATGCATTAGCTGGTGCCCCGTGTGGACTGTCTATTGGTGTGATAATTATCTACGCCATGCATGGATGTCTGCTTAGCACTGCTTCTAACCGTCTTGGACAATACATGACAATTTGACCTCAAATCAGGTAGGACTACCCGCTGAACTTAA	1	0.00284874	2963	51.4286	1	12	5053.03	EN	LC	DD
Rhizopogon sinoalbidus	GAAACGCGATATGTAATGTGAATTGCAGATCTACAGTGAATCATCGAATCTTTGAACGCACCTTGCGCTCCTTGGTATTCCGAGGAGCATGCCTGTTTGAGTGTCAGTAATTTCTCAACCCCTCTCGATTTGATTCGAGGGGGAGCTTGGATGGTGGGGGTTTGCCGTAGACTTGGGTCAAGTTCTTCTTGATCTAGGATTTGGGGCTCTCCTGAAATACATTGGCTTGCGGTCGACTTTCGACTTTGCATGACAAGGCTTTCGGCGTGATAATGATCGTCGTGTGCTGAAGTGCATGAATGAAGGTTCCGTGCCTCTAATATGTCGATCCCCCTTTACATTAGTATTAGTATAGGGGGGGGTCTTCCTCTCTGACTTTTGACCTCAAATCAGGTAGGA…	2	0.00221209	1089	51.4286	1	12	10580.4	EN	LC	DD
Hymenogaster citrinus	GAAATGCGATAAGTAATGTGAATTGCAGAATTCAGTGAATCATCGAATCTTTGAACGCACCTTGCGCTCCTTGGTATTCCGAGGAGCATGCCTGTTTGAGTGTCATTTAATTCTCAACCTTATTAGCTTTTGTTGATAATGGCTTGGATGTGGGGGTTTTCTTTTGCTGGCTTTCTTCGGATGTCAGCTCCCCTTAAATGTATTAGCCGGTGCCCTGCGTGGACTATCCGTTGGTGTGATAATTATCTACGCCGTTGGATGTCTGCAAAATAGGTTTTGCACTGCTTCTAACTGTCTGTTCATTTGGACAATACATGACAATTTGACCTCAAATCAGGTAGGACTACCCGCTGAACTTAA	3	0.00173633	696	51.4286	1	8	1.02573	CR	CR	DD
Hydnobolites pt. 4	GAAATGCGATAATTAATGTGAATTGCAGAATTCCGTGAATCATCGAGTCTTTGAACGCACATTGCGCCTCATGGTATTCCGTGAGGCATGCCCATCTCAGCGTTAGTAAAACTTATCAAATTTTAGTGTTGCACTAAAATTTGGATATCAAAGATGCTATTACTATTGTGATCGCTCTTTGGAAATCTATAGGTCTTCAAGTTACTATTTGTGAAACGTGATAAGAAATTACTTCGTTCTCTTATAGTTGGCTTGTATGCTCCTCAAATTTGGAAGCCTTTGGTATTTGACCTGAGATTGGGTAGGGATACCCGCTGAACTTAA	1	0.000903413	286	51.4286	1	12	392.222	EN	EN	DD
Neoalpova pt. 1	GAATTGCGATATGTAATGTGAATTGCAGATTTTCAGTGAATCATCGAATCTTTGAACGCACCTTGCGCTCCTTGGTATTCCGAGGAGCATGCCTGTTCGAGTGTCATGTGATTCTCAACCGTTCCTTGAGGGGGATGGGTTGGATTTTGGGGGTTGCCGGCGAAGGGTCGGCTCTCCTTGAAAGTATTAGCGAAAGGTGGCAAGTCCTCTCTGCATGCACGGCCATGGACGTGATAATGATCGTCGTGGCTGGAGTTGTGAGGCGTAGATCCGTCTTTGCTTCTAATCGGATGACGTTTATTTTGAAACTTTGACCTCGAATCAGGTAGGATTACCCGCTGAACTTAA	1	0.000255723	184	51.4286	1	12	21959.5	EN	LC	DD
Sedecula pt. 2	GAATTGCGATATGTAATGTGAATTGCAGATTTTCAGTGAATCATCGAATCTTTGAACGCACCTTGCGCTCCTTGGTATTCCGAGGAGCATGCCTGTTTGAGTGTCATTAAATTCTCAACTCCCTTTGATTTCTTCAAAGGTGAGCTTGGATGTTGGAGGCTTGCCGGCTGCAAAGTCGGCTCCTCTGAAATGCATTGACGAAGGGAGTGTGCATGATACGGCCTTCGGTGTGATAATGATCGCCGTGGCTGGCTTGCTGTAGCACCTTTGTTTAATCTTTTTCCATTGGGTTGGAAAAAGCTTGACGACTTGGCCTCAAATCAGGTAGGACTACCCGCTGAACTTAA	1	0.000240975	205	51.4286	1	12	10097.6	EN	LC	DD
Gautieria macrocoilia	GAAAGTGCGAAACGTAATGTGAATTGCAGAATTCAGTGAATCATCGAATCTTTGAACGCACCTTGCGCTCCTTGGTATTCCGAGGAGCATGCCTGTTTGAGTGTCGTGAAACCCTCTCAGCCTTTGCTCCTTTACTGTGAGCGGGGTTGGACTTGGACGTTTGCGGGGCCGACAAGGCCCGCTCGTCTTTAAATGCATTAGCTGGTCCCTATGGTCAGGTCCAAGCGACGGTGTGATAACATAACGCTTAGTGCGCCGTTCGTCGCTGGCCGGGGGGTCGCTTACAGCCGTCTTTGGACAAGCCTTTCATGTCGTCTGACCTCAAATCAGGTAGGACTACCCGCCGAACTTAA	2	0.000204042	96	51.4286	1	12	2708.86	EN	LC	DD
Pachyphlodes cinnabarina	GAAATGTGATAAGTAATGTGAATTGCAGAATCTCGTGAATCATCGAATCTTTGAACGCACATTGCGCCCAATGGTATTCCATTGGGCATACCTGTTTGAGTGTCAGAATCCTTCCAATAATCAAACTTTTATATATATATATATATATAAAGATGTTTGGACTCTTATTGAGAAAAGTAGTATTAGCATAATATTGCTTTCTTCAAAACTAAAAATATGTTGTATTGGTTTTTTTTTCCAAACTCATTTTGTATCTAATATAAAAAATGAGTGTAAATTTAACATGCAACAAAACAATACCTTGTGGATGACCTCAAATCAGGTAGGGATACCCGCTGAACTTAA	2	0.000193825	245	51.4286	1	12	18991.2	EN	LC	DD
Glomus pt. 7	GAAGTGCGATTAGTGTGAATTGTAGAATTCCGTGGATCATCGAATTTTTGAACGCAAATTGCACTCTCTGGTATTCCGGAGAGTATGCCTGTTTGAGAGTCATTAAATAAAAAATCGATTTTGTTGCCTTGTCGTAACATTTCGGAATTGAGTAATCTTAAATCTTCAGGTTTAAGAGGTTTAAAATTGATCATTTTTGGTATGATTTAAGCGTATTTAAGATCTCTTATCACGCGCTTGATGAGTATCGGATGTTTATTAGGCATGACCATGATCATGGTTTCGCGCCTATAATCTTTCATGAAATGACCTCAAATCAGGTAGGATTACCCGCTGAACTTAA	3	0.000114482	22	51.4286	1	12	831.428	EN	VU	DD
Neoalpova pt. 2	GAATTGCGATATGTAATGTGAATTGCAGATTTTCAGTGAATCATCGAATCTTTGAACGCACCTTGCGCTCCTTGGTATTCCGAGGAGCATGCCTGTTCGAGTGTCATGTTAATTCTCAACCGTTCCTCGATCGATTTGGAGGGGGGATGGCTTGGATTTTGGGGGTTGCCGGCGAAGGTCGGCTCTCCTTGAAAGCATTAGCGAAAGGTGGCAAGCCTCTGCGTGTACGGCCTTGGACGTGATAATGATCGTCGTGGCTGGAGTGCGAGGTATAGATCTGTCTTTGCTTCTAATGGATGACCCTTGTTTGAAACTTGACCTCGAATCAGGTAGGACTACCCGCTGAACTTAA	1	0.000111129	137	51.4286	1	12	959.405	EN	VU	DD
Stephanospora pt. 8	GAAATGCGATAAGTAATGTGAATTGCAGATTTCAGTGAATCATCGAATCTTTGAACGCACCTTGCACCCTGTGGTATTCCACAGGGTATGCCCGTTTGAGTATCATTATATTATCAACTGCCAAAACCTTTGTGTTCTTGGTGGGCTTGGTCTCGAGGGTTATTGCAGGCTCTTTGTGAGTCAGCTCCCTTTAAATCTATTAGCGAGACTTCCCTGTGCTGAACTTGTAATCTTGACGTGATAGTCTATCTGCGTTAAATTTTTAAGAGTTCTCGTTGGGCTTGCTTCTAATCGTCTACTTTTGGACAATTGGAATTGAGTGCATATATGCACTCTTTTTCAAACCTATTTTGATCTCAAATCGGGTAGGACTACCCGCTGAACTTAA	2	8.35604e-05	22	51.4286	1	12	31.8844	EN	EN	DD
Alpova pt. 3	GAATTGCGATACGTAATGTGAATTGCAGATTTTCAGTGAATCATCGAATCTTTGAACGCACCTTGCGCTCCTTGGTATTCCGAGGAGCATGCCTGTTTGAGTGTCATTGAATTCCTCAACCATTCTTTGAATTGATTTTTCGAGGAGTGGCTTGGATTTTGGGAGTCTGCCGGCTTACCCTAGTGTACGGTCGGCTCTCCTTAAAAGCATTAGCGAAAGGTGGCAAGCCCCTGCATGCACGGCCTTCGACGTGATAATGATCGTCGTGGCTGGAAGTGCGAGGCGCAGATCGTCCTTTGCTTCTAAACAATGGCATCGGGGAGTCTGCTTCGGCAGACGAACCCCTTTACCTCTGACGCTTGACCTCAAATCAGGTAGGACTACCCGCTGAACTTAA	3	6.38891e-05	22	51.4286	1	12	83.9794	EN	EN	DD
Stephanospora pt. 9	GAAATGCGATAAGTAATGTGAATTGCAGATTTCAGTGAATCATCGAATCTTTGAACGCACCTTGCACCCTGTGGTATTCCACAGGGTATGCCCGTTTGAGTATCATTATATTATCAACTACTAAAAACCTTTGTGTTCTTGGTGGGCTTGGTCTTGAGGGTTATTGCAGGCTCTTTATGAGTCAGCTCCCTTTAAATATATTAGCGAGACTTCCCTGTGCTGAACTTGTAATCTTGACGTGATAGTCTATCTGCGTTAAATTTTTAAGAGTTCTCGTTGGGCTTGCTTCTAATCGTCCAGTTTTGGACAATTGGAATTGAGTGCATATATGCACTCTTTTTCAAACCTATTTTGATCTCAAATCGGGTAGGACTACCCGCTGAACTTAA	2	4.38983e-05	30	51.4286	1	12	4103.1	EN	LC	DD
Tuber songlu	GAAATGCGATAGGTAATGTGAATTGCAGAATTCAGTGAATCATCGAACCTTTGAACGCACATTGCGCCCTTTGGTATTCCTTAGGGCATGCCTGTTCGAGCGTCACTACACACCTTATCACAATATTTGTGGTCTTGGCAGGAGTGAATTGCTGGTCTATGGAAGTATTCCAGCAGTACACAATGCTAAAAAATATGGGAAGGTTACCAGATATGAACAACAGACTTTGTAAATGGTTGTAGAACCTAGATCAGTCACAAGTCATGTCTGGTCCCTTACCTTAAGGACCCCCATCCTAGATGAACTATGGGTTGACCTCGGATCAGGTAGGAATACCCGCTGAACTTAA	2	0.0364884	15272	34.2857	1	8	NA	CR	DD	DD
Hymenogaster perisporius	GAAATGCGATAAGTAATGTGAATTGCAGAATTCAGTGAATCATCGAATCTTTGAACGCACCTTGCGCTCCTTGGTATTCCGAGGAGCATGCCTGTTTGAGTGTCATTTAATTCTCAACCTTATTAGCTTTTGCTGATAATGGCTTGGATGTGGGGGTTCTCTTTTGCTGGCTTCTTTTCACAGAGGTCAGCTCCCCTGAAATGCATTAGCTGGTGCCCCGCGTGGACTGTCTATTTGGTGTGATAATTATCAACGCCGTGGATGTCTGCAATTGGTTTTGGCACTGCTTCTAACTGTCTGTTCATTTGGACAACACATGACAATTTGACCTCAAATCAGGTAGGACTACCCGCTGAACTTAA	2	0.0120795	5517	34.2857	1	4	NA	CR	DD	DD
Tuber huidongense	GAAATGCGATAAGTAATGTGAATTGCAGAATTCAGTGAATCATCGAATCTTTGAACGCACATTGCGCCCCTTGGTATTCCTTGGGGCATGCCTGTTCGAGCGTCACTGCAAACCCACTCATAAATATTATGGTATTGATGGAAGTGAACTGAGTCAAACAATGTACTTGGATCACCCCGTTGAAATGCATAGGCAGGACAATAAACCTCTGCAATGAACTTAGTAACTGTCTGAAAGACATAAACCAGTTCCTTGTTGGGTTCAGACCTTGCTTCCATGGACCTCCATCCAAGACGAATTCTGGGTTGACCTCGGATCAGGTAGGGATACCCGCTGAACTTAA	2	0.0108138	3717	34.2857	1	8	NA	CR	DD	DD
Hydnobolites pt. 1	GAAATGCGATAATTAATGTGAATTGCAGAATTCCGTGAATCATCGAGTCTTTGAACGCACATTGCGCCTCATGGTATTCCGTGAGGCATGCCCATCTCAGCGTCAGTAGATATTCTCAAATTTTGACATTGTCAATCTTTGGATCATGTCGAGGAAGCTATTACTTTTAATGTGGATAGCTCCTTGGAAATTCATTGGTCTTCAAGTGGCTATCATTAGAACGTGATGAAAATTCCTTCGTTCATGTGTAGTTCACTTGTATAGCCCTAAAACTCATATGCCTTTTTGGTATTTTTTCAATTTGACCTGAGATTGGGTAGGGATACCCGCTGAACTTAA	2	0.00116113	213	34.2857	1	8	NA	CR	DD	DD
Hymenogaster pt. 13	GAAATGCGATAAGTAATGTGAATTGCAGAATTCAGTGAATCATCGAATCTTTGAACGCACCTTGCGCTCCTTGGTATTCCGAGGAGCATGCCTGTTTGAGTGTCATTAAATTCTCAACCCTATCAGCTTTTGCTGATAGTGGCTTGGATGTGGGGCTTTGCTGGCTTCTTTATCGAGGTTAGCTCCCCTTAAATGCATTAGCTGGTGCCCCGTGTGGACCGTCTATTGGTGTGATAATTATCTACGCCGTGGATGTCCCCAAAAGCACTGCTTCTAACCGTCTGTTCATTTGGACAATACATGACAATTTGACCTCAAATCAGGTAGGACTACCCGCTGAACTTAA	2	0.000868147	197	34.2857	1	8	NA	CR	DD	DD
Tuber pt. 13	GAAATGCGATAAGTAATGTGAATTGCAGAATTCAGTGAATCATCGAATCTTTGAACGCACATTGCGCCCCTTGGTATTCCTTGGGGCATACCTGTTCGAGCGTCACTGCAAACCCACCCATAAATATTATGGTATTGATGGAAGTGAACTGAGTCAAACAATGTACTTGGATCACCCCGTTGAAATGCATAGGCAGGACAATAAACCTCTGCAATGAACTTAGTAACTGTCTGAAAGACACAAACCAGTTCCTTGTTGGGTTCAGACCTTGCTTCCATGGACCTCCATCCAAGACGAATTCTGGGTTGACCTCGGATCAGGTAGGGATACCCGCTGAACTTAA	2	0.000755409	321	34.2857	1	8	NA	CR	DD	DD
Elaphomyces mutabilis	GAAATGTGATAAGTAATGTGAATTGCAGAATTCCGTGAATCATCGAATCTTTGAACGCATATTGCGCTCTCTGGGAGTCCAGAGAGCATGCCTGTCCGAGCGTCAGTGCCTGTTCTCCGGGCCGCCACCACCCCTTGGGGGGGTGGTGGGGCCCGGGTGTTGGGTGCGCCGTCCCCCGGGGATCTCCCGATGGGAGGACGGGCCCGAAATGCAGCGGCGGTGCCGTGTCCGGTCCTGGAGCGTTATGGGGCGTCTGTCACCCGCTCGAGAGAGGGCCCTGGACCCGGTCGCTGGCCTTGTGTGTGGGACGTTCGAATCACATCCGATTGACCTCGGATCAGGTAGGGATACCCGCTGAACTTAA	1	0.000624757	239	34.2857	1	8	NA	CR	DD	DD
Leucophleps pt. 1	GAAATGCGATAAGTAATGTGAATTGCAGAATTCAGTGAATCATCGAATCTTTGAACGCACCTTGCGCCTCTTGGTATTCCGAGGGGCACGCCTGTTTGAGTATCGTGAAATTCTCAACCCAACCCCTTTTGTGAAAACGGGGTTTTTGGGCTTGGACTTTGGAGGTCTTTTGCTGGTCCCCCTTTGCTTGGGGATCGGCTCCTCTTGAATGCATTAGTGGAGCTTTCATCGTCTGCTCTGCCTCTCGGTGTGATAATTCATCTGCGCCGACGTGAGAGAAGAAAGGAAAGGTGCCGCTTCAAACCGTCTCGTTTCGAGACTTTTTGAACCCTTTGATCTCAAATCAGGCGGGACTACCCGCTGAACTTAA	1	0.000540914	403	34.2857	1	8	NA	CR	DD	DD
Tuber pt. 12	GAAATGCGATAAGTAATGTGAATTGCAGAATTCAGTGAATCATCGAATCTTTGAACGCACATTGCGCCCCTTGGTATTCCTTGGGGCATGCCTGTTCGAGCGTCACTGCAAACCCACTCATAAATGTTATGGTATTGATGGAACTGAACTGAACCAATCATTGTGCTCAGGTCATCCCATCGAAATGCATTGGCAAGACAATCAACCTCTGCAAATGGACTTAGTAACAGTCTTGAAGACATAAACCAGTTCTTTGCTTGGTTCTGACTTGACCTCCATGGACCTCCATCCAAGATAATAATTAACTTTGGGTTGACCTCGGATCAGGTAGGGATACCCGCTGAACTTAA	2	0.000291423	227	34.2857	1	8	NA	CR	DD	DD
Elaphomyces pt. 4	GAAATGCGATAAGTAATGCGAATTGCAGAATTCCGTGAGTCATCGAATCTTTGAACGCACATTGCGCCCCCCGGCTTCCCGGGGGGCATGCCTGTCCGAGCGTCATTGCCATCCCCTCAAGCTCTGCTTGGCTTGTTGGGCCAGCGTCCGCCTGCGGCTCCTGTCGCGGGGGGACGGGCCCGAAAGGCAGTGGTGGCTCCTGGAGACTTGGTCCCTTGGGCGGTGATGCATGGGTCTCTTCATCCACCGTCCCGTTGGCCACGCCCCGGGAGTCTGTCGAACGATTGGTCTTCCCCCTTTAGGTTGACCTCGGATCAGGTAGGGATACCCGCTGAACTTAA	2	0.000255879	291	34.2857	1	8	NA	CR	DD	DD
Luteoamylascus pt. 1	GAAATGTGATAAGTAATGTGAATTGCAGAATCTCGTGAATCATCAAATCTTTGAACGCATATTGCACCCTATAGTATTCTATATGGTATATCTGTCTGAGTGTTAGCAAGCTACTTATTTCAAGTCTTTTGAAGATACTCAGGGAAGTAATATTTTAATATTACTCCTTGAAAATATTTTTCACAGTATTATTTTAAATTTTAAAATGTAATACAATTATATAAATCATTCTAAAATTGAACTAATTCTTGTGATAAAACAGATTAACTTATGAAAAAAACTGGCACAACCTCCGATCAGGTAGGGATGCCCGCTGAACTTAA	2	0.000236464	51	34.2857	1	8	NA	CR	DD	DD
Glomus pt. 3	GAAGTGCGATAAGTAGTGTGAATTGCAGAATTCCGTGGATCATCGAATTTTTGAACGCAAATTGCACTCTCTGGTATTCCGGAGAGTATGCCTGTTTGAGGGTCAGTAAAATAAAAAATCGATTTGTTACCTTGTCGTGACATTTCGGAATTGAGCCACCTTAAATTTTTAGGTTTAAGAGGCTTAAAATTGACCACTTTTTGGTATGATTTAAGCGTTGCTAAGATTACGTTTAATTCGTATCGATGTTTATTAGGCATGACCATGATAATGGTTTCGTGCCCATAATTTTTTATCATGAAATGACCTCAAATCAGGTAGGATTACCCGCTGAACTTAA	2	0.00021562	33	34.2857	1	8	NA	CR	DD	DD
Tuber pt. 3	GAAATGCGATAAGTAATGTGAATTGCAGAATTCAGTGAATCATCGAATCTTTGAACGCACATTGCGCCCTTTGGTATTCCTTAGGGCATGCCTGTTCGAGCGTCACTAAAACCCATCTCACAGATAATGTGGTATTGGTAGAAGTGGGTAGTATTCACAGTACTTTGTCCTACTCTACTGAAATCAATAGGCCAGAAAAGTGGACCATGGTAACAGACTCTCAGAGTGTTTTGAAATGCTAAACTAGTCTTACCCAGGTTGGTATCTGAGCCACCGGACCCCCATTTAGTCCACAATAGAGAGGTTGACCTCGGATCAGGTAGGGATACCCGCTGAACTTAA	1	0.000126961	177	34.2857	1	4	NA	CR	DD	DD
Hymenogaster pt. 12	GAAATGCGATAAGTAATGTGAATTGCAGAATTCAGTGAATCATCGAATCTTTGAACGCACCTTGCGCTCCTTGGTATTCCGAGGAGCATGCCTGTTTGAGTGTCATTAAATTCTCAACCTTATCAGCTTTTGCTGATAGTGGCTTGGATGTGGGGGTTTCTTTTGCTGGCTCCTTTATCGAGGTCAGCTCCCCTTAAATGCATTAGCTGGTGCCCCGTGTGGACTTGTCTATTGGTGTGATAACTATCTACGCCGTGGATGTCTGCAATCAATATGGGCTTAGCACTGCTTCTAACCGTCTGTTCATTCGGACAAATACATGACAATTTGACCTCAAATCAGGTAGGACTACCCGCTGAACTTAA	1	0.000115306	41	34.2857	1	8	NA	CR	DD	DD
Hysterangium pt. 1	GAAAGTGCGAAACGTAATGTGAATTGCAGAATTCAGTGAATCATCGAACCTTTGAACGCATCTTGCGCTCCTCGGTATTCCGAGGAGCATGCCTGTTTGAGTGTCGTGAACAACCTCTCGACCCTGCCGTCGCTGGTGAGGGTCGGATTTTGGACGTTGCCGTTCCTAGGGACGGCTCGTCTCGAAATGTATTAGCCTCGTTCTGGCCTCGGTCCCTTCACGGATGCAATGGCGTGATAATGAAAAAACTCGCTGGTGTCCGGTTGGGCCTTGGTGTTGGGTGGGGCTCACAGTCGTCCCGACGGGACAATTCCTTCAATCTGACCTCAAATCAGGTAGGACTACCCGCTGAACTTAA	1	0.000105174	19	34.2857	1	8	NA	CR	DD	DD
Sedecula pt. 1	GAATTGCGATATGTAATGTGAATTGCAGATTTTCAGTGAATCATCGAATCTTTGAACGCACCTTGCGCTCCTTGGTATTCCGAGGAGCATGCCTGTTTGAGTGTCATTAAATTCTCAACTCCCTTTGATTTCTTCAAAGGTGAGCTTGGATGTTGGAGGCTTGCCGGCTGCAAAGTCGGCTCCTCTGAAATGCATTGGCGAAGGGAGTGTGCATGATACGGCCTTCGGTGTGATAATGATCGCCGTGGCTGGCTTGCTGTAGCACCTTTGTCCGATCTTTTTTCCATTCGGTTGGAAAAAAGCTTGACCACTTGGCCTCAAATCAGGTAGGACTACCCGCTGAACTTAA	2	6.53531e-05	27	34.2857	1	8	NA	CR	DD	DD
Stephanospora pt. 10	GAAATGCGATAAGTAATGTGAATTGCAGATTTCAGTGAATCATCGAATCTTTGAACGCACCTTGCACCCTGTGGTATTCCACAGGGTATGCCCGTTTGAGTATCATTATATTATCAACTACTAAAACCTTTGTGTTCTTAGTGAGCTTGGTCTTGAGGGTTATTGCAGGCTCTTTGTGAGTCAGCTCCCTTTAAATATATTAGCGAGACTTCCCTGTGCTGAACTTGTAATCTTGACGTGATAGTCTATCTGCGTTAAATTTTCAAGAGTTCTCGTTGGGCTTGCTTCTAATCGTCCAGTTTTGGACAATTGGAATTGAGTGCATATATGCACTCTTTTTCAAACCTATTTTGATCTCAAATCGGGTAGGACTACCCGCTGAACTTAA	1	2.41737e-05	23	34.2857	1	8	NA	CR	DD	DD
Stephanospora pt. 3	GAAATGCGATAAGTAATGTGAATTGCAGATTTCAGTGAATCATCGAATCTTTGAACGCACCTTGCACCCTGTGGTATTCCACAGGGTATGCCCATTTGAGTATCATTTAAATTATCAACTCCAAAACCTTTGTGTTCTTGGTGCTTGGTCTTGAGGGTTATTGTGGGCTCTTTGTGAGTCAGCTCCCTTTAAATCCATTAGCGAGACTTCCCAGTGCTGAATTCATCTCTTGACATGATAGTCTATCTATGTCAAATTTTTTGTGTTCTCGTTGGGCTTGCTTCTAATTGTCCTCTTTGGACAATCGGAATTGAGTGCATATATGCGCCCTTTTCCAAACCTATTTTGATCTCAAATTGGGTAGGACTACCCGCTGAACTTAA	2	1.38973e-05	10	34.2857	1	8	NA	CR	DD	DD
Elaphomyces pt. 3	GAAATGCGATAAGTAATGCGAATTGCAGAATTCCGTGAGTCATCGAATCTTTGAACGCACATTGCGCCCCCCGGCTTCCCGGGGGGCATGCCTGTCCGAGCGTCATTGCCATCCCCTCAAGCTCTGCTTGGCTGGTTGGGCCGGCGTCCACCCATGGCTTCGCGCCCGGGGGGACGGGCCCGAAAGGCAGTGGCGGCTCCCGGAGGGTGGTCCTTTGGGGCGGTGATACATGGGTTGTCGTCTTCCGCCGCTCTGTTGCCCACGCTCCGGGGGCCCGTCGAACGATTGGTCTCCCCCTTTAGGTTGACCTCGGATCAGGTAGGGATACCCGCTGAACTTAA	1	0.00582143	2395	17.1429	1	4	NA	CR	DD	DD
Elaphomyces decipiens	GAAATGCGATAAGTAATGCGAATTGCAGAATTCCGTGAGTCATCGAATCTTTGAACGCACATTGCGCCCCCCGGTTTCCCGGGGGGCATGCCTGTCCGAGCGTCATTGCCACCCCCTCAAGCTCTGCTTGGCTTGTTGGGCCAGCGTCCGCCCGTGGCTCCTGTCGCGGGGGGACGGGCCCGAAAGGCAGTGGCGGCTCCCGGAGGGTTGGTCCTTTGGGCGGTGATACATGGGTCTTTTCTTCCACCGTCCCGCTGGCCACGCCCCGAGAGCCTGTCGAACGATTGGTCTTCCCCTTTAGGTTGACCTCGGATCAGGTAGGGATACCCGCTGAACTTAA	1	0.00396888	2128	17.1429	1	4	NA	CR	DD	DD
Elaphomyces pt. 16	GAAATGCGATAAGTAATGTGAATTGCAGAATTCCGTGAATCATCGAATCTTTGAACGCATATTGCGCCCTCTGGTATTCCGGAGGGCATGCCTGTCCGAGCGTCATTGCTACCCCTCAAGCCCGGCTTGGGTGTTGGGCCTCGTCCCTATTCTCCGGGACGGGTCCGAAAGGCAGTGGCGGTGCCGGGTTCGGTCCTGGAGCGTATGGGGCTCTGTCACTCCGCTCTGCAGGCCGGATCGGTGCCTGTCGTCCCCTAGTCTTCCAAAGGTTGACCTCGGATCAGGTAGGGATACCCGCTGAACTTAA	1	0.00356101	3575	17.1429	1	4	NA	CR	DD	DD
Elaphomyces pt. 18	GAAATGCGATAAGTAATGTGAATTGCAGAATTCCGTGAATCATCGAATCTTTGAACGCACATTGCGCCCTCTGGCATTCCGGAGGGCATGCCTGTCCGAGCGTCATTGCCATCCCTCAAGCCCGGCTTGGGTGTTGGGCCGTCGTCCCCGTTTCCCGGGGGCGGGTCCGAAATGCAGTGGCGGTACCGGTTCGGTCCTGGAGCGTATGGGGCTTTGTCACTCCGCTTTGCAGGATCCGGACCGGTGTTTGCCCCCCAAAGGTCTTCCTCTCAGGTTGACCTCGGATCAGGTAGGGATACCCGCTGAACTTAA	1	0.00316992	879	17.1429	1	4	NA	CR	DD	DD
Gautieria pt. 3	GAAAGTGCGAAACGTAATGTGAATTGCAGAATTCAGTGAATCATCGAATCTTTGAACGCATCTTGCGCTCCTTGGTATTCCGAGGAGCATGCCTGTTTGAGTGTCGTGACCCTCCTCAGACCCCTTGCTTCAGCAAAGGGTTTGGATTTGGACGCCTGCGGCCTCTCTTTGGCCGCTCGTCTTTAAACGCATTAGCTGGCCCCTACGGTTGGTCGGAAACGACGGTGTGATAACAAACGCTTAGTGCGCCGTTCGTCGCCGGTCCCCTGGGGTTGCTTAAAGCCAGCCCCTTTCACATTGTATGAACCTCAAATCAGGCAGGACTACCCGCTGAACTTAA	1	0.00256848	1073	17.1429	1	4	NA	CR	DD	DD
Elaphomyces pt. 5	GAAATGCGATAAGTAATGCGAATTGCAGAATTCCGTGAGTCATCGAATCTTTGAACGCACATTGCGCCCCCTGGCTTCCCGGGGGGCATGCCTGTCCGAGCGTCATTGCCATCCCCTCAAGCTCTGCTTGGCTTGTTGGGCCAGCGTCCGCCCGCGGCTCCTGTCGCGGGGGGATGGGCCCGAAAGGCAGTGGCGGCTCCTGGAGACTTGGTCCTTTGGGCGGTGATGCATGGGTCTCTTCATCCACCGTCCCGTTGGCCACGCCCCGGGAGTCTGTCGAACGATTGGTCTTCCCCCTTTAGGTTGACCTCGGATCAGGTAGGGATACCCGCTGAACTTAA	1	0.00142747	548	17.1429	1	4	NA	CR	DD	DD
Luteoamylascus pt. 3	GAAATGTGATAAGTAATGTGAATTGCAGAATCTCGTGAATCATCAAATCTTTGAACGCATATTGCACCCTATAGTATTCTATAGGGTATATCTGTCTGAGTGTCAGCAACCTATTTATTTCAAGTCTTTGTGAAAATCAAAGAGTTGAGGATTTTTAGGGAAGTAATATTTTTTTTTTGGAGATATTACTCCTTATAAATACTTTCACAGTATTATTTTTCAATTTTAAAATGTAATATAATAATATTAAATCATTTCAAAATTTAAATAATACTTGTGATAAAAAAAACTAACTACAATAACCTGTAGAAAAAACTGGTACAACCTCAGATCAGGTAGGGATACCCGCTGAACTTAA	1	0.00142109	1009	17.1429	1	4	NA	CR	DD	DD
Hymenogaster pt. 11	GAAATGCGATAAGTAATGTGAATTGCAGAATTCAGTGAATCATCGAATCTTTGAACGCACCTTGCGCTCCTTGGTATTCCGAGGAGCATGCCTGTTTGAGTGTCATTAAATTCTCAACCTTATCAGCTTTTGCTGATAATGGCTTGGACGGTGGGGGGTTTCTCTTGCTGGCTTCTTTATTGAGGTCAGCTCCCCTTAAATGCATTAGCTGGTGCCCCATGTGGACTGTCTATTGGTGTGATAATTATCTACATCGTGGATGTCTGCTTAGCATTGCTTCTAACTGTCTGTTCATTCGGACAATACATGACAATTTGACCTCAAATCAGGTAGGACTACCCGCTGAACTTAA	1	0.00129779	334	17.1429	1	4	NA	CR	DD	DD
Elaphomyces pt. 11	AAAATGCGATAAGTAATGTGAATTGCAGAATTCCGTGAATCATCGAATCTTTGAACGCATATTGCGCCCTCCGGTATTCCGGAGGGCATGCCTGTCCGAGTGTCATTACCTTCCCTCCAAGGCCTTTCTTGGGCTTTTGGATGTTGGGCCGTTTTTGTCCCCCTTGCTCTCCCCGGGGGGACAGGCCCGAAAGACAGTGGCGATGCCGTAGTCAATCCCCGAGCGTATGGGTGTCTTCCGCTCTCTCTAGGCTTGATTGGCATCCGCCGTCCTTTTCCTGGGCCCTGCATTGCAGTGGTTCGGACTCCAGTGGACCTCGGATCAGGTAAGGATACCCGCTGAACTTAA	1	0.00121442	353	17.1429	1	4	NA	CR	DD	DD
Gautieria pt. 2	GAAAGTGCGAAACGTAATGTGAATTGCAGAATTCAGTGAATCATCGAATCTTTGAACGCATCTTGCGCTCCTTGGTATTCCGAGGAGCATGCCTGTTTGAGTGTCGTGACCCTCCTCAGACCCTTGCTTTTGGCAAAGGGTTTGGATTTGGACGCCTGCGGCCCGGCCGCTCGTCTTTAAACGCATTAGCTGGCCCCTACGGTTGGTCGGAAACGACGGTGTGATAACAAATGCTTAGTGCGCCGTTCGTGTCGCCCGGTCCCCCGGGGTCGCTTAAAGCGCCAGCCCTTTCACATTGTATGAACCTCAAATCAGGCAGGACTACCCGCTGAACTTAA	1	0.00105134	702	17.1429	1	4	NA	CR	DD	DD
Hymenogaster megasporus	GAAATGCGATAAGTAATGTGAATTGCAGAATTCAGTGAATCATCGAATCTTTGAACGCACCTTGCGCTCCTTGGTATTCCGAGGAGCATGCCTGTTTGAGTGTCATTTAATTCTCAACCTTATTAGCTTTTGCCGATAATGGCTTGGATGTGGGGGATTCTTTTTTTGCTGGCTTCTTTCAGAGGTCAGCTCCCCTGAAATGCATTAGCTGGTTGCCCCGCGTGGACCGTCTATTTGGTGTGATAATTATCTACGCCGTGGATGTCTGCAATTGGTTTTGGCACTGCTTCTAACCGTCTATTCATTTGGACAATACATGACAATTTGACCTCAAATCAGGTAGGACTACCCGCTGAACTTAA	1	0.000457179	177	17.1429	1	4	NA	CR	DD	DD
Tuber parvomurphium	GAAATGCGATAAGTAATGTGAATTGCAGAATTCAGTGAATCATCGAATCTTTGAACGCACATTGCGCCCTTTGGCATTCCTTAGGGCATGCCTGTTCGAGCGTCACTAACAACCACCTCACATGAAAATGTGGTATTGGCCGAAGTGGATCGTACTTGCACTGCAGGTCTCACTCAGCTGAAATCAATGGGCCAGAGAAGTGGACCATAGCGACAGACTCTCAGAGTGTTTTTGCAACGCTAAACTAGTCTCTAGCAGGTTGAAATCTGAGCCGATTGGACCCCCATTTTAGTCCAAATAAGTGATGTTGACCTCGGATCAGGTAGGGATACCCGCTGAACTTAA	1	0.000448973	112	17.1429	1	4	NA	CR	DD	DD
Tuber pt. 6	GAAATGCGATAAGTAATGTGAATTGCAGAATTCAGTGAATCATCGAATCTTTGAACGCACATTGCGCCCTTTGGCATTCCTCAGGGCATGCCTGTTCGAGCGTCACTAACAACCACTTCACATCTAATGTGGGATTGACTGATGTGGACGGCCCTTGCGGTGCTTGTCCCACTCAGCCGAAATGTATAGGCCAGAGAAGCAAACCATGGCAAAAAGACTCACAGAGTATTATACAATGCTAAACTAGTCTGTAGCGGGTTGAAATCTGTGCCACTGGACCCCCCGTTCATGCAATTCATAGAGTTTGACCTCGGATCAGGTAGGGATACCCGCTGAACTTAA	1	0.000433933	168	17.1429	1	4	NA	CR	DD	DD
Geopora cervina	GAAATGCGATAAGTAGTGTGAATTGCAGAATTCCGTGAATCATCGAATCTTTGAACGCACATTGCGCCTCCTGGTAATCCGTGAGGCATGCCTGTTCGAGCGTCACTATAAAGCAACTCAACCGCGCCGGTGGTTGGTCATGGAGGAAGAGCAAATCTCATCGTGTGTCTCCCCTCCCAAAATCAACGGCGGAATGTCACTGGCACTCGGTGTAGTAGTATTATTCGCCGATCACCCAGTGCTGTTCCTGCCACCCAAACCCCCACTATTCTCTTGATTGACCTCGGATCAGGTAGGGATACCCGCTGAACTTAA	1	0.00039134	123	17.1429	1	4	NA	CR	DD	DD
Jimgerdemannia pt. 17	GAAATGCGATACGTAATGTGAATTGCAGAATTCAGTGAATCATCGAATCTTTGAACGCATATTGCACTCTCTGGTATTCCGGAGAGTACACCTGTTTCAGTATCAAAAATGACATCTAAAATTTGGTTTGTTTGCTTGTCAGATGTATCAAACTTTGGGATTTGGGCTATGTAGAACTTTTCCTGTTTAACTAGCCTTAAATAATTTAGCCACATGAAAAGTTTTTGGGTGACAAAGCGTAATAGTTGGTACTTTCGAGTCCATGCCGTTCGCTGAAGCCTGTTCTTTTTCAAAAATGTTGGTTCAATAATATGGAATATTCACCATTGTTTAGATCTGAAATCAGGTGGGACTACCCGCTGAACTTAA	1	0.000330843	67	17.1429	1	4	NA	CR	DD	DD
Tuber pt. 5	GAAATGCGATAAGTAATGTGAATTGCAGAATTCAGTGAATCATCGAATCTTTGAACGCACATTGCGCCCTTTGGTATTCCTTAGGGCATGCCTGTTCGAGCGTCACTAACAACAATTTCACAGGGAAATGTGGTATTGGCTGATGTGTGTCTAGCACTTGGCTGTGCTGGTCTCACTCGGCTGAAATGGATAGGCCAGAGAAGGTACAACTTGGCAACAGACTCTCAGAGTATTCTCGAATGCTAAACTAGTCTTGCAACAAGTTGAAATCTGTGCCCAAGGACCCCCCATTCAGTCCGAACTGGAGATGTTGACCTCGGATCAGGTAGGGATACCCGCTGAACTTAA	1	0.000274287	67	17.1429	1	4	NA	CR	DD	DD
Hymenogaster pt. 6	GAAATGCGATAAGTAATGTGAATTGCAGAATTCAGTGAATCATCGAATCTTTGAACGCACCTTGCGCTCCTTGGTATTCCGAGGAGCATGCCTGTTTGAGTGTCATTAAATTCTCAACCTTATCAGTTTATTTCTGATAGTGGCTTGGATTGTGGGGGTTGCTGGCTTGAGGTCAGCTCCCCTTAAATGCATTAGCTGGTGCCTTGTGTGGACCGTCTATTTGGTGTGATAATTATCTACGCCATGGTCTGCTAGGACTGCTTCTAACCGTCTGTTAATTCGGACAATACATGACAATTTGACCTCAAATCAGGTAGGACTACCCGCTGAACTTAA	1	0.000245621	63	17.1429	1	4	NA	CR	DD	DD
Elaphomyces pt. 9	AAAATGCGATAAGTAATGTGAATTGCAGAATTCCGTGAATCATCGAATCTTTGAACGCATATTGCGCCCTCCGGTATTCCGGAGGGCATGCCTGTCCGAGTGTCATTGCCTTCTCTCCAAAAGAGCCGCCTCTTGGCTTTGGATGTTGGGCCGTTTTGTCCCCTTGCTCCCCGGGGGGACAGGCCTGAAAGACAGTGGCGATGCCGTAGTCAATCCCCGAGCGTATGGGTATCTTCCGCTCTCTCTAGGCTTGATTGGCATCCGTCGTCCTCCTGCACACTGTGCAGCGGTTTGACTCCAGTGGACCTCGGATCAGGTAAGGATACCCGCTGAACTTAA	1	0.000239329	56	17.1429	1	4	NA	CR	DD	DD
Pachyphlodes pt. 1	GAAATGTGATAAGTAATGTGAATTGCAGAATCTCGTGAATCATCGAATCTTTGAACGCACATTGCGCCCAATGGTATTCCATTGGGCATACCTGTTTGAGTATCAGAATCCTTTTATCAAACTTTTATATATAGAGATATATGTAAAGATGTTTGGACTACAATTGAGAAAAGTAGTATTCTTTATAGTATTACTTTCTTAAAAACCAGAAATACTATTTTATTGATTTTTCTTTCTCTCATTTTGTAAATCATTTAACAAATGAGTATGAGTAAAAATATACAATACTTCGGATGACCTCAAATCAGGTAGGGATACCCGCTGAACTTAA	1	0.000234649	115	17.1429	1	4	NA	CR	DD	DD
Heliogaster columellifer	GAATTGCGATAAGTAATGTGAATTGCAGATTTTCAGTGAATCATCGAATCTTTGAACGCACCTTGCGCTCCTTGGTATTCCGAGGAGCATGCCTGTTTGAGTGTCATCGAATTCTCAACCAAGTCTCGATTGATTTCGGGGCCTGGCTTGGACTTGGGGGTTGCTGGCCGTGAAAGCGGTCGGCTCTCCTGAAATGCATTAGCGATGGGCAGTGAGTCTGACGTGCACGGCCTCGACGTGATAATGATCGTCATAGCTGGAGTGTCGGACAAGCATATAATGTCTGTCTGCTTCCAATCCTGGACTTTGGACTTGGACCCTTCGAGCGGGGAAGGCCTTAGCTACTAGTCGTGACTGACGAACGCGGGCGGGCTCGGAGGTCTGATGTCCCTCGTCTTT…	1	0.000210339	170	17.1429	1	4	NA	CR	DD	DD
Hymenogaster pt. 3	GAAATGCGATAAGTAATGTGAATTGCAGAATTCAGTGAATCATCGAATCTTTGAACGCACCTTGCGCTCCTTGGTATTCCGAGGAGCATGCCTGTTTGAGTGTCATTAAATTCTCAACCTTTATTAGCTTTTGCTGATAATGGCTTGGATGTTGGGGGTTTCTTTTGCCGGCTTCTTCAGAAGTCAGCTCCCCTTAAATGCATTAGCCGGTGCCCCGTGTGGACTGTCTATTGGTGTGATAATTATCTACGCCGTGGATGTCTGCAAATTATATGGGTTTTTGCACTGCTTATAATGGTCTGTTCATTCAGACAATACATGACAATTTGACCTCAAATCAGGTAGGACTACCCGCTGAACTTAA	1	0.00019815	45	17.1429	1	4	NA	CR	DD	DD
Elaphomyces pt. 13	GAAATGTGATAAGTAATGTGAATTGCAGAATTCCGTGAATCATCGAATCTTTGAACGCATATTGCGCTCTCTGGGAGTCCAGAGAGCATGCCTGTCCGAGCGTCAGTGCCTGTTCTCCGGGCCTCCCCCTTTGGGGGGGCAGGGCCCGGGTGTTGGGTGCGCCGTCCTCGGGGATCTCCCGTTGGAGGACGGGCCTGAAACGCAGCGGCGGCGCCGCGTCCGGTCCTGGAGCGTTATGGGGCGTTTGTCACCCGCTCGAGGGGGGACTGGACCCGGTCGCCGGCCTTTGGTGGACGTTCGAGATCACATCCGGTTGACCTCGGATCAGGTAGGGATACCCGCTGAACTTAA	1	0.000190689	117	17.1429	1	4	NA	CR	DD	DD
Stephanospora pt. 1	GAAATGCGATAAGTAATGTGAATTGCAGATTTCAGTGAATCATCGAATCTTTGAACGCACCTTGCACCCTGTGGTATTCCACAGGGTATGCCCGTTTGAGTATCATTAAATTTATCAACTCCAAAAACCTTTGTGTTCTTGGTGCTTGGTCTTGAGGGTTATTGTGGGCTCTTTGAGAGTCCGCTCCCTTTAAATCTATTAGCGAGACTTCCCTGTGCTGAACTCGTTTGTTAATGTGATAGTTTATCTACGTTAAATCTCTAGTTCTCGTTGGGCTTGCTTCTAACCTGTCCTCTTTGGACAATCGGAATTGAGTGCATATATGCGCCCTTTTTCAAACCTATTTTGATCTCAAATCGGGTAGGACTACCCGCTGAACTTAA	1	0.000175701	27	17.1429	1	4	NA	CR	DD	DD
Rhizopogon pt. 5	GAAACGCGATATGTAATGTGAATTGCAGATCTACAGTGAATCATCGAATCTTTGAACGCACCTTGCGCTCCTTGGTATTCCGAGGAGCATGCCTGTTTGAGTGTCAGTGAATTTCTCAACCCCTTGTAAAAGAGGGTGCTTGGATAGTGGGGGTTTGCCAGAGACCTTTAATTAGGACTTGGGCTCTCCTGAAATGTATTGGCTTGCGGGTCGACGACTTTTGACTTTGCGCGAAAAGGCTTTCGGCGTGATAATGATCGCCGTGTGCTGAAGTGCATTGACTTTGGTTAAACTGTCCGTGCCTCTAATATTCACTCGAGGGGTTGACCTTCACGGTCCCCTTTGACGATTTCAATTGATTAAATTGACCTCAAATCAGGTAGGACTACCCGCTGAACT…	1	0.000172062	104	17.1429	1	4	NA	CR	DD	DD
Glomus pt. 10	GAAGTGCGATAAGTAGTGTGAATTGCAGAATTCCGTGGATCATCGAATTTTTGAACGCAAATTGCACTCTCTGGTATTCCGGAGAGTATGCCTGTTTGAGGGTCATCAAATAAAAAATCGGTTTGTTACCTGGTAACATGTCGGAATTGGGTCATCTTGAACCCCTTCGGGTTCAAGAGGCTTAAAATTGATCATTTTTGGTATGACTTAAGCGTATTTAAGATCTCTTATCACGCGCTTGATGAGTATCGGATGTTTATTGGGCATGACCATGATCATGGATTCGCGCCTATAATTTTCATGAAATGACCTCAAATCAGGTAGGATTACCCGCTGAACTTAG	1	0.000127859	37	17.1429	1	4	NA	CR	DD	DD
Restingomyces pt. 1	GAATGTGCGAAACGTAATGTGAATTGCAGAATTCAGTGAATCATCGAATCTTTGAACGCATCTTGCGCCCCTTGGTATTCCGAGGGGCATGCCTGTTTGAGTGTCGTGAAACCCTCTCGAATGCCTCGCTTCACCCCCGAGGTCTGGCTTTCGGATTTGGACGTCTGCCGCGCTCGCTCGTGGCTCGTCTTGAAATGCATTAGAGTGGCTTTTCTCCCCCCACCCCTTGGTGTGATAAGTCTTGATCGCCAGGAGGGGGAGGGGGAGGGCTGCTTCCCTAATCGTCGTTAAGAAACACGATAATCGATTACCCCTTGACCTCAAATCAGGTAGGACTACCCGCTGAACTTAA	1	0.000127341	90	17.1429	1	4	NA	CR	DD	DD
Rhizopogon pt. 8	GAAACGCGATATGTAATGTGAATTGCAGATCTACAGTGAATCATCGAATCTTTGAACGCACCTTGCGCTCCTTGGTATTCCGAGGAGCATGCCTGTTTGAGTGTCAGTAATTTCTCAACCCCTCTTGATTTGATTCGAGGGGGAGCTTGGATGGTGGGGGTTTTGCCGTAGACTTGGGCCAAGTTCTTCTTGGTCTAGGATTTGGGGCTCTCCTGAAATGCATTGGCTTGCGGTCGACTTTCGACTTTGCACGACAAGGCTTTCGGCGTGATAATGATCGTCGTGTGCTGAAGTGCATGAATGAAGGTTCCGTGCCTCTAATATGTCGATCCCCCTTTACATTAGTATAGGGGGGTCTTCCTCTCTGACTTTTGACCTCAAATCAGGTAGGACTACCCG…	1	0.000119814	55	17.1429	1	4	NA	CR	DD	DD
Pachyphlodes pt. 2	GAAATGTGATAAGTAATGTGAATTGCAGAATCTCGTGAATCATCGAATCTTTGAACGCACATTGCGCCCAATGGTATTCCATTGGGCATACCTGTTTGAGTATCAGAATCCTTTCAATTATCAAACTTTTATATATAGAGATGTATGTAAAGATGTTTGGAATAAAGTTGAGAAAAGTAGTATTGTTTATAATATTACTTTCTTAAAAACCAGAAATATTATGTTTTGATTTTTCTTCACCTCATTTTGTATGAAATTTAACAAATGAGTACGAGTAAAAATAACAATACTTTGGATGACCTCAAATCAGGTAGGGATACCCGCTGAACTTAA	1	0.00011889	27	17.1429	1	4	NA	CR	DD	DD
Leucangium microspermum	GAAATGCGATAAGTAATGTGAATTGCAGAATCCAGTGAATCATCGAATCTTTGAACGCACATTGCGCCCTCTGGCATTCCGGGGGGCATGCCTGTCCGAGTGTCATCAAACACCCTCCCCCAGGACCTTCTCACGGCGCGTTGGCAAGGGGGGTTTTGGCCGTTTGGCTCTTTGCGGGTCCGCTTCGGTGGCCCGACCGGGCCCGGCTCAAATTCCAGGTCTGTAGGCAGGAGCGTGCTGTCGGTCGACGTAATGGTAACATGTAGCGTCGTGCCAGCCCCAGAGTCCTTCAGAACCGCAAACGGCGTGCCTCGCGTGGCGACGCCACACCAACAGTTTGACCTCGGATCAGGTAGGGATACCCGCTGAACTTAA	1	0.00010685	150	17.1429	1	4	NA	CR	DD	DD
Genea dentata	GAAATGCGATAAGTAGTGTGAATTGCAGAATTCAGTGAATCATCGAATCTTTGAACGCACATTGCGCCTCCTGGTATTCTGGGGGGCATGCCTGTTCGAGAGTCATTTACAACAATTTCGAATCCTCTTCTCCCCTTCAGTTGTGTTGGGGGGGGGTGTGAATCGGTTTTGGTGGAGGAGAAAAGGGGGGAGACTCCCTCTCCCCACCAAAATTCATAGGCAGTCTGTGTTTTTGTAAACCCTTGGATATGTTTATGGCGTTGTAAACGGGAGGTTTATCTCCTTCATTGGGAAGAGGTGGCCACTTTTCGCCTGTAGCAAATTTAGGAAAGACTTGGACTAGCCCTCAAAAATATAAAATCCCCCATAGTTTTATATATATTTCAAAGGTTGACCTCG…	1	9.23407e-05	24	17.1429	1	4	NA	CR	DD	DD
Stephanospora pt. 4	GAAATGCGATAAGTAATGTGAATTGCAGATTTCAGTGAATCATCGAATCTTTGAACGCACCTTGCACCCTGTGGTATTCCACAGGGTATGCCCGTTTGAGTATCATTAATTCATCAACTCCAAAACCTTTGTGTTCTTGGTGTTTGGTCTTGAGGGTCATTGCAGGCTTTTTTGTTGTTGCAAAGTCTGCTCCCTTTAAATCCATTAGCGAGATTTCCCTGTGCTGAACTCGTCTCTCGACGTGATAAGTCTATCTGCGTCAAAATAAGAGTTCTCGTTGGGCTTGCTTATAATCGTCCCTCTTTGGACAATTGGAATGGAGAGTTGCATATATCCATGTGCAATTCCCTCTTTCCAGAACCATTTTGATCTCAAATCGGGTAGGACTACCCGCTGAAC…	1	9.04027e-05	35	17.1429	1	4	NA	CR	DD	DD
Elaphomyces pt. 17	GAAATGCGATAAGTAATGTGAATTGCAGAATTCCGTGAATCATCGAATCTTTGAACGCATATTGCGCCCTCTGGTATTCCGGAGGGCATGCCTGTCCGAGCGTCATTGCCATCCCTCAAGCCCGGCTTGGGTGTTGGGCCTCGTCCCTATTCTCCGGGACGGGTCCGAAAGGCAGTGGCGGTGCCGGGTTCGGTCCTGGAGCGTATGGGGCTCTGTCACTCCGCTCTGCAGGCCGGATCGGCGCCTGTCGCCCCCCAGTCTTCCAAAGGTTGACCTCGGATCAGGTAGGGATACCCGCTGAACTTAA	1	8.92843e-05	66	17.1429	1	4	NA	CR	DD	DD
Elaphomyces holstii	GAAATGCGATAAGTAATGCGAATTGCAGAATTCCGTGAGTCATCGAATCTTTGAACGCACATTGCGCCCCCCGGCTTCCCGGGGGGCATGCCTGTCCGAGCGTCATTGCCATCCCCTCAAGCTCTGCTTGGCTTGTTGGGCCGGCGTCCTCCCACGACAGGAGGACGGGCCCGAAAGGCAGTGGCGGCACCCGGGGACTTGGTCCTTCGGGCGGTGATGCATGGGTCTCTTCATCCACCGTCCGGCTGGCCATGCCCCGGGAGCCTGTCGAACGATCGGTCTTCCCCTTTAGGTTGACCTCGGATCAGGTAGGGATACCCGCTGAACTTAA	1	8.03114e-05	38	17.1429	1	4	NA	CR	DD	DD
Hymenogaster thwaitesii	GAAATGCGATAAGTAATGTGAATTGCAGAATTCAGTGAATCATCGAATCTTTGAACGCACCTTGCGCTCCTTGGTATTCCGAGGAGCATGCCTGTTTGAGTGTCATTTAATTCTCAACCTTATTAGCTTTTGCTGATAATGGCTTGGATGTGGGGGTTCTCTTTTGCTGGCTTCTTTCACAGAGGTCAGCTCCCCTGAAATGCATTAGCTGGTGCCCCGCGTGGACTGTCTATTTGGTGTGATAATTATCTACGCCGTGGATGTCTGCAATTGGTTTTGGCGCTGCTTCTAACTGTCTGTTCATTTGGACAATACATGACAATTTGACCTCAAATCAGGTAGGACTACCCGCTGAACTTAA	1	7.12615e-05	10	17.1429	1	4	NA	CR	DD	DD
Rhizopogon pt. 4	GAAACGCGATATGTAATGTGAATTGCAGATCTACAGTGAATCATCGAATCTTTGAACGCACCTTGCGCTCCTTGGTATTCCGAGGAGCATGCCTGTTTGAGTGTCAATAATTTCTCAACCCCTTTCAATTAACTTTGGATGGGAGCTTGGATAGTGGGGGTTTGCAGGAAACTTGGATCTTTTCTTTAACTAGAAAAAGTCTAGGATTCGGGCTCTCCTGAAATACATTGGCTTGCGGGTCTACTTTCGACTTTGTGCGATAAGGCTTTCGGTGTGATAATGATCACCGTGTGCTGAAGTGCATAACTGTAAAGTTCCGTGCCTCTAATATTGTCGATCCTAGTAGTAGGATCTTCCTTTTATGACATTTTGACCTCAAATCAGGTAGGACTACCCGCT…	1	7.12334e-05	100	17.1429	1	4	NA	CR	DD	DD
Pachyphlodes nemoralis	GAAATGTGATAAGTAATGTGAATTGCAGAATCTCGTGAATCATTGAATCTTTGAACGCACATTGCGCCTAATGGTATTCCATTGGGCATACCTGTTTGAGTGTCAGAATCCTCACAATTATCAAACTGTTAAATATGTACTGTTTATTTTTTTTTATCAATAGACATATATATAATGATGTTTGGACTATTATTGAGAAAAGTAGTATTTATTAAAATATTACTCTCTTAAAAATCAGGATGATTTTTGTTTTGATTTTTGATCAACTCATTTTGTATGCAATATAACAAATGAGTATGAATAAAAGCAACAATACTTTATTTTGGATGACCTCAAATCAGGTAGGGATACCCGCTGAACTTAA	1	6.32792e-05	46	17.1429	1	4	NA	CR	DD	DD
Stephanospora pt. 7	GAAATGCGATAAGTAATGTGAATTGCAGATTTCAGTGAATCATCGAATCTTTGAACGCACCTTGCACCCTGTGGTATTCCACAGGGTATGCCCGTTTGAGTATCATTAATTCATCAACTCCAAAGCCTTTTGTGTCCTTGGTGTTTGGTCTTGAGGGTCATTGCGGGCTCTTTGTGAGTCGGCTCCCTTTAAATCCATTAGCGAGATTTCCCTGTGCTGAACTCGTCTCTCGACGTGATAGCCTATCTGCGTCAAATTTAGAGTTCTCGTTGGGCTTGCTTCTAATCGTCCTTCTTTGGACAATTGGAATAAGAGTCGCGCATATATATATATACACGTGTGCTCCTTTTCCAAACCTAATTTGATCTCAAATCGGGTAGGACTACCCGCTGAACTTAA	1	6.25475e-05	18	17.1429	1	4	NA	CR	DD	DD
Glomus pt. 1	GAAGTGCGATAAGTAGTGTGAATTGCAGAATTCCGTGGATCATCGAATTTTTGAACGCAAATTGCACTCTCTGGTATTCCGGAGAGTATGCCTGTTTGAGGGTCATTAAAATCAAAATCGATTTTGTTTACTTTGGTAACTTGGTAACGTATCGGAATTGGGTCATCTTAAACCTTAGGTTCAAGAGGCTTAAAATTGATCATTTTTTGGTATGAATTAAGCGTATTTAAGATCTCTTATCACGCGCTTGACGAGTATCGGATGTTTATTAGGCGTGACCATGATCATGGTTTCGCGCCCATAATCTTTCCATGAAATGACCTCAAATCAGGTAGGAATACCCGCTGAACTTAA	1	6.22879e-05	26	17.1429	1	4	NA	CR	DD	DD
Sclerogaster pt. 5	GAATGTGCGAAACGTAATGTGAATTGCAGAATTCAGTGAATCATCGAATCTTTGAACGCATCTTGCGCTCCTTGGTATTCCGAGGAGCATGCCTGTTTGAGTGTCATGAAATCTCTCAATGGAACTTGTTTTCATTGGACTTGGATGTTGCTGTTGTGGCTCATCTGAAATGGATTAGCTGGTCTTAACCCCCTGAGTAGGCTGGGTGTGATAATATGATCACTCAAGCTGTTCAAAGTGGTTGACTGCTAACAGTCGTCCTTTTGGGACAATTCATGTCGTTTGGCCTCAAATCAGGTAGGACTACCCGCTGAACTTAA	1	6.11319e-05	44	17.1429	1	4	NA	CR	DD	DD
Hydnobolites pt. 3	GAAATGCGATAATTAATGTGAATTGCAGAATTCCGTGAATCATCGAGTCTTTGAACGCACATTGCGCCTCATGGTATTCCGTGAGGCATGCCCATCTCAGCGTTAATGAATAACATCAAATTTTGGTCTAGTGCCAAAGTTTGGATCATGTCGAGGAAGCTATTATTGTATTATGGGTAGCTCCTTGGAAATTCATAGGTCTTCCAGTTACTATAGTTGGAATGTGATGAAAATTTCTTCATTCAAATGTAGTTTACTTGTGTAGTCCAAAAACAAATATACTTTCTTAGTATCTTTTGAATTTGACCTGAGATTGGGTAGGGATACCCGCTGAACTTAA	1	5.61448e-05	19	17.1429	1	4	NA	CR	DD	DD
Hydnobolites pt. 5	GAAATGCGATAATTAATGTGAATTGCAGAATTCCGTGAATCATCGAGTCTTTGAACGCACATTGCGCCTCATGGCATTCCGTGAGGCATGCCCATCTCAGCGTTAGAAAATATTCTCAAATTTTAGTTTTGTGCTAAAATTTGGATCATGTCAAGGAAGCTATTACTATTATTGTGATCGCTCTTTGGAAATTGATAGGTCTTTGAGTTACTACTCATAGAACGTGATGAATCTTTCTTCGTTCTATTGTAGTTCACTCTGGTAGTCCTAAAACTTGTATGCTTGTGGCATATCTTGTAGTTTGACCTGAGATTGGGTAGGGATACCCGCTGAACTTAA	1	5.61216e-05	14	17.1429	1	4	NA	CR	DD	DD
Sclerogaster pt. 3	GAATGTGCGAAACGTAATGTGAATTGCAGAATTCAGTGAATCATCGAATCTTTGAACGCATCTTGCGCTCCTTGGTATTCCGAGGAGCATGCCTGTTTGAGTGTCATGAAATCTCTCAGTGAACTTGTTTCATTGGATTTGGATGTTGCTGTGGTGGCTCATCTGAAATGGATTAGCTGGTTTCAGCCTGGGTTCTTAAGCTGGGTGTGATAATAATGTTGGATCACTCAAGCTCCCATGGCATTGACTCTGCTGCTAACTGAATTTTTCATGTTGTTTGACCTCAAATCAGGTAGGACTACCCGCTGAACTTAA	1	4.98593e-05	20	17.1429	1	4	NA	CR	DD	DD
Hymenogaster pt. 7	GAAATGCGATAAGTAATGTGAATTGCAGAATTCAGTGAATCATCGAATCTTTGAACGCACCTTGCGCTCCTTGGTATTCCGAGGAGCATGCCTGTTTGAGTGTCATTAAATTCTCAACCCTTATCAATTAGATTTGATATTGGCTTGGATTGTGGAGGTTGCTGGCGACAACAGTTGTCGGCTCCCCTTAAATGCATTAGCTGGTGTTTTCCCCCTTGCTATTGGTGTGATAATTATCTACGCCATGCTGTGGGTGGTTTTTTAGCACTGCTTCTAACCGTCTGGACAATACAATGACAATTTGACCTCAAATCAGGTAGGACTACCCGCTGAACTTAA	1	4.74459e-05	7	17.1429	1	4	NA	CR	DD	DD
Elaphomyces pt. 12	GAAATGTGATAAGTAATGTGAATTGCAGAATTCCGTGAATCATCGAATCTTTGAACGCATATTGCGCTCTCTGGGAGTCCAGAGAGCATGCCTGTCCGAGCGTCAGTGCCTGTTCTCCGGGCCTCCCCCTTCCGGGGGGGCAGGGCCCGGGTGTTGGGTGCGCCGTCCTCGGGGGATCTCTCCCGTGGGAGGACGGGGCCTGAAACGCAGCGGCGGCGCCGCGTCCGGTCCTGGAGCGTTATGGGGCGTTTGTCACCCGCTCGAGGGAGGACTGGACCCGGTCGCCGGCCTGGTGGACGTTCGAGATCACACATATCCGGTTGACCTCGGATCAGGTAGGGATACCCGCTGAACTTAA	1	4.52575e-05	39	17.1429	1	4	NA	CR	DD	DD
Elaphomyces pt. 14	GAAATGTGATAAGTAATGTGAATTGCAGAATTCCGTGAATCATCGAATCTTTGAACGCATATTGCGCTCCCTGGCAGTCCAGAGAGCATGCCTGTCCGAGCGTCAGTGTCCGTATCTCCAGGCTTCCCCGGAAGGGGAGGGCCAGGGTGTTGGGCTGTGCCGTCCCCGTGTTGTCGGTGGGGGATGGGCCCCAAACAGAGTGGCAGTACCGTATCCGGTCCTGGAGCATGATGGGGCGTTGTCACCGGCTCTTGGGGGACCGGATCCGGGTTGCTGGCCGGGCCGTCTTGATTCTATCCAGTTGACCTCGGATCAGGCAGGGATACCCGCTGAACTTAA	1	4.45473e-05	70	17.1429	1	4	NA	CR	DD	DD
Tuber microspermum	GAAATGCGATAAGTAATGTGAATTGCAGAATTCAGTGAATCATCGAATCTTTGAACGCACATTGCGCCCCTTGGTATTCCTTGGGGCATGCCTGTTCGAGCGTCACTGCAAACCCACTCATAAATATTATGGTATTGATGGAAGTGAACTGAGTCAAACAATGTACTTGGGTCACCCCGTTGAAATGCATAGGCAGGACAATAAACCTCTGCAATGAACTTAGTAACTGTCTGAAAGACACAAACCAGTTCCTTGTTGGGTTCAGACCTTGCTTCCATGGACCTCCATCCAAGATGAATTCTGGGTTGACCTCGGATCAGGTAGGGATACCCGCTGAACTTAA	1	4.16165e-05	22	17.1429	1	4	NA	CR	DD	DD
Jimgerdemannia pt. 16	GAAATGCGATACGTAATGTGAATTGCAGAATCCAGTGAATCATCGAATCTTTGAACGCATATTGTACTCTGATATTCCGGAGAGTACGCCTGTTTCAGTATCAAAAAATGACATCCAAAATTTGGTTCGTTTTGCTTTAGTCAGACGGGTCGAACTTTTGGGATTTGGGCTTTGCAGAACTTTTAGTTCGGCTGGCCTTAAATAATTTAGCCATAATATGAAAAGTCTTTTGGGTGATAAGGCATAATAGTTGGGTCCATTCTTTTTTGCTGAAACCTGTTTTTTCATTGTTTAGATCTGAAAATCAGGTGGGACTACCCGCTGAACTTAA	1	4.06679e-05	6	17.1429	1	4	NA	CR	DD	DD
Redeckera pt. 1	GAAATGCGATACGTAGTGTGAATTGCAGGTTTACGTGAATCATCGAATCTTCTAACGCAAATTGCACTTCCCAGCAATCTGGGGAGTATGCCTGGTTGAGGGTCATTCAAATGGAAATCGCGAATTTTTTCGCGGATTTGAGTTTTTCCGGTATCATAATTGCTGGTGACTTTAAAATAAATTATCGGTTCAAGTCAAAACGTACTATGTAACGTGGTTCGTTGAAAGCTTAACCTCTTTATATTATGTTTGCATTCATTTCATTCGAGTGATGGGTATTAACATATATTTTTTTTATGACCTCAATTCAAGCAAGATTACCCGCTGAACTTAA	1	3.90446e-05	6	17.1429	1	4	NA	CR	DD	DD
Tuber pt. 4	GAAATGCGATAAGTAATGTGAATTGCAGAATTCAGTGAATCATCGAATCTTTGAACGCACATTGCGCCCTTTGGTATTCCTTAGGGCATGCCTGTTCGAGCGTCACTAAAACCCACCTCACAGATAATGTGGTATTGGTAGAAGTAGGTAGTATTCACAGTACTTTGTCCTACTCTACAGAAATCAATAGGCCAGAAAAGTGGACCATGGTAACAGACTCTCAGAGTGTTTTAAAATGCTAAACTAGTCTCATCCAGGTTGGAATCTGAGCCACTGGACCCCCATTTAGTCCAAAGCAGAGAGGTTGACCTCGGATCAGGTAGGGATACCCGCTGAACTTAA	1	3.79212e-05	18	17.1429	1	4	NA	CR	DD	DD
Paurocotylis pt. 1	GAAATGCGATAAGTAGTGTGAATTGCAGAATTCAGTGAATCATCGAATCTTTGAACGCACATTGCGCCCTCTGGTATTCCGGGGGGCATGCCTGTTCGAGCGTCATCAAAACTTCTCAGGTGTCGGTTTTGTACCAACTCCTGGTCATGGAATCGGAGGTGCGATGCACATCCTTTCCGAAATCCAGTGGCGAATTGACCATGCTGTAGACGTAGTAAGACATACCCGTTAGCAACATGTTCACATTCCGCCATAACCCCCTCTTCTATTCCGGTTTGACCTCGGATCAGGTAGGGATACCCGCTGAACTTAA	1	3.62266e-05	27	17.1429	1	4	NA	CR	DD	DD
Jimgerdemannia pt. 8	GAAATGCGATACGTAATGTGAATTGCAGAATTTTGTGAATCATCGAATCTTTGAACGCATATTGCACTCTCTGGTATTCCGGAGAGTACACCTGTTTCAGTATCAAAAATGTCTTCCAAAGTTTTGCTTTGTTTGTTAACCAGATAGTTCAAAACTTTTGGGATTTGGGTTTTGCAGAGCTTTTAGTTCGGCTGGCCTTAAATTATTTTAGCCATAAAAAGTCTCGGATAAGGCGTAATAGTTGGTACCTTTTGGGTCCATCCCTTTCGCTGAAGCCATCTTTTTATTCTTTGGCTCAATAAATATGGAAAAATGAAATATAATATATATTTCATCATTGTTTAGATCTGAAATCAGGTGGGACTACCCGCTGAACTTAA	1	3.53799e-05	12	17.1429	1	4	NA	CR	DD	DD
Melanogaster shanxiensis	GAATTGCGATATGTAATGTGAATTGCAGATTTTCAGTGAATCATCGAATCTTTGAACGCACCTTGCGCTCCTTGGTATTCCGAGGAGCATGCCTGTTCGAGTGTCATCGAATTCTCAACCATTCCTTGATTGATTTCGAGGGATGGCTTGGATGTTGGGGGCTGCCGGCGACCCACTGGGGTATGTCGGCTCTCCTTAAAAGCATTAGCGAATGGTGGCAAAGCCATGCATGAACGGCCTTCGACGTGATAATGATCGTCGTGGCTGGAGTGCGAGGCGTCGATCTGTCTTTGCTTCTAATCATTGTAAGGAGGGGGGGAAGTTTTGCTCCGGCAGACGGAAACCTCTGTTTACTTCTGAAACTTGACCTCGAATCAGGTAGGACTACCCGCTGAACTT…	1	3.53374e-05	35	17.1429	1	4	NA	CR	DD	DD
Hymenogaster pt. 8	GAAATGCGATAAGTAATGTGAATTGCAGAATTCAGTGAATCATCGAATCTTTGAACGCACCTTGCGCTCCTTGGTATTCCGAGGAGCATGCCTGTTTGAGTGTCATTAAATTCTCAACCTTATCAGTTTATTTCTGATAGTGGCTTGGATGGTGGGGGTTTTCTTGCTGGCTGAGGTCAGCTCCCCTTAAATGCATTAGCTGGTGCCCCGTGTGGACTTGTCTATTGGTGTGATAATTATCTACGCCATGGATGTCTGCAATCATAAGGGTTTAGCACTGCTTCTAACCGTCTGTTAATTCGGACAATACATGACAATTTGACCTCAAATCAGGTAGGACTACCCGCTGAACTTAA	1	3.1328e-05	14	17.1429	1	4	NA	CR	DD	DD
Glomus pt. 4	GAAGTGCGATAAGTAGTGTGAATTGCAGAATTCCGTGGATCATCGAATTTTTGAACGCAAATTGCACTTTCTGGTATTCCGGAGAGTATGCCTGTTTGAGGGTCAGTAAAATAAAAAATCGATTTTGTTACCTTATCGTGACATTTCGGAATTGAGCCACCTTAAATTTTTAGGTTTAAGAGGCTTAAAATTGACCACTTTTGGTATGATTTAAGCGTTGCTAATATTACGTTTAATTCGTATCGATGTTTATTAGGCATGACCATGATCATGGTTTCGTGCCCATAATTTTTATCATGAAATGACCTCAAATCAGGTAGGATTACCCGCTGAACTTAA	1	3.12066e-05	15	17.1429	1	4	NA	CR	DD	DD
Glomus pt. 2	GAAGTGCGATAAGTAGTGTGAATTGCAGAATTCCGTGGATCATCGAATTTTTGAACGCAAATTGCACTCTCTGGTATTCCGGAGAGTATGCCTGTTTGAGGGTCATCAAATAAAAAATCGATTTGTTACTTTGGTAACGTATCGGAATTGGGTCATCTTAAACCTTCAGGTTCAAGAGGCTTAAAATTGATCATTTTTTGGTATGAATTAAGCGTATTTAAGATCTCTTATCACGCGCTTGACGAGTATCGGATGTTTATTAGGCGTGACCATGATCATGGTTTCGCGCCCATAATCTTTCATGAAATGACCTCAAATCAGGTAGGAATACCCGCTGAACTTAA	1	3.1144e-05	13	17.1429	1	4	NA	CR	DD	DD
Jimgerdemannia pt. 5	TAAATGCGATACGTAATGTGAATTGCAGAATTCAGTGAATCATCGAATCTTTGAACGCATATTGCACTCTCTGGTATTCCGGAGAGTACACCTGTTTCAGTATCAAAAATGACATCCAAAATTTGTTTTGTTTTGCTAGTCAGACAGTTCCGAATTATTGGGATTTGGGCTCTGCCGAATTATTGTTTGGCTGACCTTAAATGATTTAGCCATATCATGAAAATTCTTGGGCGATAAGGCGTAATAGTTGGTACACTTTCGTGTCCATCCCTTTCGCTGAAAGCCTGTCTATTTTTGTAAAAAGTTGGCTCAATAATATGGAAAATTTGAAGAAATATAGTTTTTTCAACCATTGTTTAGATCTGAAATCAGGTGGGACTACCCGCTGAACTTAA	1	2.95499e-05	10	17.1429	1	4	NA	CR	DD	DD
Paurocotylis pt. 2	GAAATGCGATAAGTAGTGTGAATTGCAGAATTCAGTGAATCATCGAATCTTTGAACGCACATTGCGCCCTCTGGTATTCCGGAGGGCATGCCTGTTCGAGCGTCATCAAAACTACTCAACTGTTGGTTTTTTCACCAGCACTTGGTCTTGGAATTGGAGGTGCGCTGCGCCTCCTTTCCGAAATTCAGTGGCGAATTGAGCGTGCTGTCGACGTAGTAATACATACCCGTTAGCACACGTCCACATTCCGCCATAACCCCCCTCTATATTCTAGTTTGACCTCGGATCAGGTAGGGATACCCGCTGAACTTAA	1	2.85686e-05	9	17.1429	1	4	NA	CR	DD	DD
Stephanospora pt. 5	GAAATGCGATAAGTAATGTGAATTGCAGATTTCAGTGAATCATCGAATCTTTGAACGCACCTTGCACCCTGTGGTATTCCACAGGGTATGCCCGTTTGAGTATCATTAATTCATCAACTCCAAAACCTTTGTGTTATTGGTGTTTGGTCTTGAGGGTCATTGCAGGCTTTTTGCAAAGTCAGCTCCCTTTAAATCCATTAGCGAGATTTCCCTGTGCTGAACTCGTCTCCCGACGTGATAAGTCTATCTGCGTCAAATTTAGAGTTCTCGTTGGGCTTGCTTCTAATCGTCCTCTCTGGACAATCGGAAATAAGAGTTGCATATATCTGTGTGCATCCCTCTTTCCAGAACCATTTTGATCTCAAATCGGGTAGGACTACCCGCTGAACTTAA	1	2.67904e-05	19	17.1429	1	4	NA	CR	DD	DD
Pachyphlodes pt. 4	GAAATGTGATAAGTAATGTGAATTGCAGAATCTCGTGAATCATTGAATCTTTGAACGCACATTGCGCCCAATGGTATTCCATTGGGCATACCTGTTTGAGTGTCAGAATCCTCCTACATTATCAAACTTTTATACTCTCTAAGTATAAAGATGTTTGGAACAACATTGAGAAACGTAATCATTATTGTAATTATATAGTAGGGTTACTTCCTTAAAAATGAGAAATATTTTGTTTGGATTTTCTTCCAACTGATTTTGTATGTAATATATAACAAATGAGTTTGAAGTAAAAAACAACATCTTGGATGACCTCAAATCAGGTAGGGATACCCGCTGAACTTAA	1	2.56435e-05	54	17.1429	1	4	NA	CR	DD	DD
Melanogaster pt. 1	GAATTGCGATACGTAATGTGAATTGCAGATTTTCAGTGAATCATCGAATCTTTGAACGCACCTTGCGCTCCTTGGTATTCCGAGGAGCATGCCTGTTCGAGTGTCATCGAATTCTCAACCATCCTTTGATTTATTTCGAGGGGTGGCTTGGATCTTGGGAGTTGCTGGCTGATCCTAGTCGGCTCTCCTTAAAAGCATTAGCGAAAGGTGGCAAGCCCTGCATGCACGGCCTTCGACGTGATAATGATCGTCGTGGCTGGAGTGCGAGGCGTGCAGATCTAACCTTTGCTTCTAAACGATCGTAAATCGGGGGACTTTTGCTTCGGCGGACGAACCTTTTTTTACTTTTTCTGACGACTTGACCTCGAATCAGGTAGGACTACCCGCTGAACTTAA	1	2.41389e-05	4	17.1429	1	4	NA	CR	DD	DD
Glomus pt. 8	GAAGTGCGATAAGTAGTGTGAATTGCAGATTCCGTGGATCATCGAATTTTTGAACGCAAATTGCACTCTCTGGTATTCCGGAGAGTATGCCTGTTTGAGGGTCATCAAATAAAAAATCGATTTGTTACTTTGGTAACATTTCGGAATTGAGTCATCTTAAACCTTTAGGTTCAAGAGGCTTAAAATTGATCGTTTTTGGTATGACTTAAGCGTATTTAAGATCTCTTATCACGCGCTTAATGAGTATCGGATGTTTATTAGGCGTGACCATGATCATGGTTTCGCGCCCATAATCTTTCATGAAATGACCTCAAATCAGGTAGGAATACCCGCTGAACTTAA	1	2.39569e-05	10	17.1429	1	4	NA	CR	DD	DD
Tuber pt. 8	GAAATGCGATAAGTAATGTGAATTGCAGAATTCAGTGAATCATCGAATCTTTGAACGCACATTGCGCCCTTTGGCATTCCTCAGGGCATGCCTGTTCGAGCGTCACTAACAACCATTTCACATTTAATGTGGTATTGGCTAATGTGGGTAGCACCTCCTGTGCTGGCTCCACTCAGCTGAAATGGATAGGCCAGAGAAGCAAACCATGGCAACAGACTCACAGAGTATGAGAGTGCTAAACTAGTCTGTAGCGGGTAGAACTCTACGCCATTGGGCCCCCAGTCCATCTACATCAGAGAGGTTGACCTCGGATCAGGTAGGGATACCCGCTGAACTTAA	1	2.38882e-05	38	17.1429	1	4	NA	CR	DD	DD
Hymenogaster pseudoniveus	GAAATGCGATAAGTAATGTGAATTGCAGAATTCAGTGAATCATCGAATCTTTGAACGCACCTTGCGCTCCTTGGTATTCCGAGGAGCATGCCTGTTTGAGTGTCATTAAATTCTCAACCTTATCAGTTTATTTCTGATAGTGGCTTGGATGTGGGGGGTTTCTTGCTGGCTGACGTCGGCTCCCCTTAAATGGATTAGCTGGTGCCCCGTGTGGACTGTCTATTGGTGTGATAATTATCTACGCCATGGATGTCTTAGCACTGCTTCTAACCGTCTGTTAATTCGGACAATACATGACAAATTTGACCTCAAATCAGGTAGGACTACCCGCTGAACTTAA	1	1.75161e-05	8	17.1429	1	4	NA	CR	DD	DD
Hymenogaster pt. 2	GAAATGCGATAAGTAATGTGAATTGCAGAATTCAGTGAATCATCGAATCTTTGAACGCACCTTGCGCTCCTTGGTATTCCGAGGAGCATGCCTGTTTGAGTGTCATTTAATTCTCAACCTTATTAGCATTTGCTGATAGTGGCTTGGACGTGGGGGTTTTCTCTTTTGCTGGCTTCACTCATAGAGGTCAGCTCCCCTTAAATGCATTAGCCGGTGCTCTGCGTGGACTGTCTATTTGGTGTGATAATTATCTACGCCTTGGATGTCTGCAATGGGTTTTGCACTGCTTCTAACTGTCTATTCATTTGGACAATACATGACAATTTGACCTCAAATCAGGTAGGACTACCCGCTGAACTTAA	1	1.74507e-05	7	17.1429	1	4	NA	CR	DD	DD
Glomus pt. 5	GAAGTGCGATAAGTAGTGTGAATTGCAGAATTCCGTGGATCATCGAATTTTTGAACGCAAATTGCACTCTCTGGTATTCCGGAGAGTATGCCTGTTTGAGGGTCAGTAAAATAAAGAATCGATTTTGTTACCTATCGTAACGTTTCGGAATTGAGCTACCTTAAATTTTTATCTAAGAGGCTTAAAATTGACCACTTTTTTGGTATGATTTAAGCGTGCTAAGATTACGTTTAATGAGTATCGATGTTTATTAGGCATGACCATGATGATGGTTTCGTGCCCATAATTTTTTTATCATGAAATGACCTCAAATCAGGTAGGATTACCCGCTGAACTTAA	1	1.73743e-05	5	17.1429	1	4	NA	CR	DD	DD
Jimgerdemannia pt. 9	GAAATGCGATACGTAATGTGAATTGCAGAATTTTGTGAATCATCGAATCTTTGAACGCATATTGCACTCTCTGGTATTCCGGAGAGTACACCTGTTTCAGTATCAAAAATGTCATCCAAAGCTTTGGTTTGTTTTTACATACCAAATCTTATGGGATTTGGGTTTTGCAGAACTTTTAGTTCGGCTGGCCTTAAATTATTTTAGCCATAAAAAAGCTTCGGATAAGGCGTAATAGTTGGTACCTTTGGGTCCATTCCCTTTCGCTAAAGCCAATCTTTTTAATCTCTGGCTCAATAAATATGGAAAAATGAAATATATGTATTTCATCATTGTTTAGATCTGAAATCAGGTGGGACTTACCCGCTGAACTTAA	1	1.58237e-05	12	17.1429	1	4	NA	CR	DD	DD
Glomus tetrastratosum	AAAGTGCGATAAGTAGTGTGAATTGCAGAATTCCGTGGATCATCGAATTTTTGAACGCAAATTGCACTTTCTGGTATTCCGGAGAGTATGCCTGTTTGAGGGTCAGTAAAATAAAAAATCGATTTGTTACCTTATCGTGACATTTCGGAATTGAGCTACCTTAAATTCTTAGGTTTAAGTGGCTTAAAAATGATCACTTTTTGGTATGATTTAAGCGTGCTAATATTACGTTTAATGAGTATCTATGTTTATTAGGTATGACCATGATCATGGTTTCGTGCCCATAATTTTTTCATGAAATGACCTCAAATCAGGTAGGATTACCCGCTGAACTTAA	1	1.5132e-05	11	17.1429	1	4	NA	CR	DD	DD
Redeckera pt. 2	GAAATGCGATACGTAGTGTGAATTGCAGGTTTACGTGAATCATCGAATCTTTGAACGCAAATTGCACTTTCCAGTATTCTGGAAAGTATGCCTGGTTGAGGGTTATTTAAATAACATTCGTGAATTTTTTTTCGCGGATTTGAGTTTTCCGGTGTTACAAATGCTGGTGACTTTAAAATAATTTATTTCTTGGTACAAGTCGAGACGTTCTATTCTAATGTGGTTCGTTGAAAACTTTACCTCAATACGTATTATGCTTTGCGCGCGCGTGATTTCGTGTCGTGTCTAGCATATACTTTTTTTTTTAATGACCTCAGCTCAAGCAAGGATACCCGCTGAACTTAA	1	1.38995e-05	4	17.1429	1	4	NA	CR	DD	DD
Gautieria pt. 1	GAAAGTGCGAAACGTAATGTGAATTGCAGAATTCAGTGAATCATCGAATCTTTGAACGCATCTTGCGCTCCTTGGTATTCCGAGGAGCATGCCTGTTTGAGTGTCGTGAAATCCCCTCAGGCCCGCTCCTTTTGCCGGCGCGGGTTTGGATTTGGACGCCTGCGGCCTCTTCGGCCGCTCGTCTTTAAACGCATTAGCTGGTCCCTGCGGTCGACGATGACGGTGTGATAACAAACGCTTAGTGCGCCGTTCGTCCCTGGCCCTCGGGGGGGTTGCTTAAAAGTCGTCTCTAGACAATTCACGTCGTATGACCTCAAATCAGGCAGGACTACCCGCTGAACTTAA	1	1.34288e-05	22	17.1429	1	4	NA	CR	DD	DD
Jimgerdemannia pt. 4	GAAATGCGATACGTAATGTGAATTGCAGAATTCAGTGAATCATCGAATCTTTGAACGCATATTGCACTCTCTGGTATTCCGGAGAGTACACCTGTTTCAGTATCAAAAAGACATCCAAAATTTGGTTTGTTTGCTAGTCAGACAGTACCTAATTATTGGGATTTGGGCTCTGTCAAATTTTTTGTTTGGCTGACCTTAAATGATTTAGCCATATCATGAAAAGTTTTGGGCGATAAGGCGTAATATTTGGTACTCTTTCGTGTCCATCCCTTTCGCTGAAGCCTCTATATTTTGTGAAAATTTGGCTCAATAATATGGAAAATTGAAAAAATATAATATTTTCAACCATTGTTTAGATCTGAAATCAGGTGGGACTACCCGCTGAACTTAA	1	1.26421e-05	5	17.1429	1	4	NA	CR	DD	DD
Tuber pt. 11	GAAATGCGATAGGTAATGTGAATTGCAGAATTCAGTGAATCATCGAATCTTTGAACGCACATTGCGCCCTTTGGTATTCCTTAGGGCATGCCTGTTCGAGCGTCACTACACACCTTATCACAATATTTGTGGTCTTGGCAGGAGTGAATTGCTGGTCTATGGAAGTATTCCGGCAGTACACAATGCTAAAAAATATGGGAAGGTTACCAGATATGAACAACGGACTTTGTAAATGGTTGTAGGACCTAGATCAGTCACAAGTCATGTCTGGTCCCTTACCTTAAGGACCCCCATCCTAGATGAACTATGGGTTGACCTCGGATCAGGTAGGAATACCCGCTGAACTTAA	1	1.22815e-05	3	17.1429	1	4	NA	CR	DD	DD
Hydnobolites pt. 2	GAAATGCGATAATTAATGTGAATTGCAGAATTCCGTGAATCATCGAGTCTTTGAACGCACATTGCGCCTCATGGTATTCCGTGAGGCATGCCCATCTCAGCGTTAATGAATATTATCAAATTTTGGTATTGTACTGAAGTTTGGATTATGTCGAGGAAGCTATTCTTATATTATGGATAGCTCCTTGGAAATTCATAGGTCTTCTAGTTGCTATAATTGGAATGTGATGAAAATTACTTCATTCAAATGTAGTTTACTTATACAGTCCGAAAATCTATATACCTTCTTGGTATTTTTGAGTTTGACCTGAGATTGGGTAGGGATACCCGCTGAACTTAA	1	1.20245e-05	23	17.1429	1	4	NA	CR	DD	DD
Jimgerdemannia pt. 1	GAAATGCGATACGTAATGTGAATTGCAGAATTCAGTGAATCATCGAATCTTTGAACGCATATTGCACTCTCTGGTATTCCGGAGAGTACACCTGTTTCAGTATCAAAAATGACATCCAAAATTTGGTTTGTTTGCTAGTCAGACAGTGCGATTTGGGCTCTGTCAAATTTTTGTTTGGCTGACCTTAAAATAATTTAGCCATATCATGAAAAAGATTTGGGTGATAAGGCGTAATAGTTGGTACTCTTTCGTGTCTATCCCTTTCGCTGAAAGCCTGTCTATTTTTATAAAAAGTTGGCTCAATAATATGGAAAATTTGAAGAAATATAGTTTTTTCAACCATTGTTTAGATCTGAAATCAGGTGGGACTACCCACTGAACTTAA	1	1.06465e-05	3	17.1429	1	4	NA	CR	DD	DD
Jimgerdemannia pt. 10	GAAATGCGATACGTAATGTGAATTGCAGAATTTTGTGAATCATCGAATCTTTGAACGCATATTGCACTCTCTGGTATTCCGGAGAGTACGCCTGTTTCAGTATCAAAAATGTCTTCCAAAGTTTTGGTTTGTTTATATATACTAAATCTTATGGGATTTGGGTTTTGCAGAACTTTTTAGTTCGGCTGGCCTTAAATAATCTTAGCCATAAAAAAGTCTCGGATAAGGCGTAATAGTTGGTACCTCTGGGTCCATCCCTTTCGCTGAAGCCTGTCTTTTTAATCTCTGGCTCAATAAATATGGAAAAAGGAAATATGTATTATATGTATTTTCACCATTGTTTAGATCTGAAATCAGGTGGGACTACCCGCTGAACTTAA	1	1.03071e-05	3	17.1429	1	4	NA	CR	DD	DD
Stephanospora pt. 6	GAAATGCGATAAGTAATGTGAATTGCAGATTTCAGTGAATCATCGAATCTTTGAACGCACCTTGCACCCTGTGGTATTCCACAGGGTATGCCCGTTTGAGTATCATTAATTCATCAACTCCAAAACCTTTGCGGTTCTTGGTGTTTGGTCTTGAGGGTCATTGCGGGCTCTGTGTGAGTCGGCTCCCTTTAAATCTATTAGCGAGATTTCCCTGTGCTGAACTCGTCTCTCGACGTGATAGTCTATCTGCGTCAAATTTAGAGTTCTCGTTGGGCTTGCTTCTAATCGTCCTTTCCCTTGGACAAGTGGAATGAGAGAGAGTCGCATAGAAATGTGTGGCCCCCTTTTCCAAACCCCCATTTTGATCTCAAATCGGGTAGGACTACCCGCTGAACTTAA	1	1.02892e-05	5	17.1429	1	4	NA	CR	DD	DD
Sclerocarpum pt. 1	GAAGTGCGATAAGTAATGTGAATTGCAGAATTCCGTGGATCATCAAATTTTTGAACGCAAATTGCACTCTCTGGCATTCCGGAGAGTATGCCTGTTTGAGGGTCGTTAAAAATAAAATCGCTTTGTGTTGCTTTCGGGTGACATTTTCGGAATTGAGCCATCTTTTTTTTAAACCTTATCGGGTTTGTTAAGAGGCTTAAAATTGATCGTTTATGACAAGACTTAGTTTAATAACAAACGCAAGTTACGTCATACGTGTTTTATTAGGCGTGGCTAAATTTGAGTAATGAACAAGTTTACTTACGATAGTTTCACGACCTATAATCCATATCACAAAATGACCTCAAATCAGGTAGGAATACCCGCTGAACTTAA	1	8.96788e-06	7	17.1429	1	4	NA	CR	DD	DD
Melanogaster pt. 3	GAATTGCGATACGTAATGTGAATTGCAGATTTTCAGTGAATCATCGAATCTTTGAACGCACCTTGCGCTCCTTGGTATTCCGAGGAGCATGCCTGTTTGAGTGTCATCGAATTCTCAACCGTCCTTTGATTTATTTCGAGGGGGTGGCTTGGATTTTGGGAGTTTGCTGGCTCGAAACCCCTCTTGGGGGGACGGGTCGGCTCTCCTTAAAAGTATTAGCGAAAGGTGGCAAGCCCCTGCATGCACGGCCTTTGACGTGATAATGATCGTCGTGGGCTGGAGTGCGAGGCGTAGGTCCGACCTTTGCTTCTAAACATACATGGTACTACTGGAGACTCTGCTTCGGCGGACGAACCTCTTTACCTTTTTGACTTGACCTCAAATCAGGTAGGACTACCC…	1	8.01737e-06	2	17.1429	1	4	NA	CR	DD	DD
Luteoamylascus pt. 2	GAAATGTGATAAGTAATGTGAATTGCAGAATCTCGTGAATCATCAAATCTTTGAACGCATATTGCACCCTATAGTATTCTATAGGGTATACCTGTCTGAGTGTTAGCAAGCTATCATTATCAAGTCTTTGTAAAAACCAAGGATTTGAAGATATTTAGGGAAGTAAAATATTTTTATATTACTCCTTATAAATGTTTTCACAGTGCTTATTTTAAATTTTAAAATGTAATATTATAACATAAATCATTTAAAAGTTTGAAAAAGCCTTGTGATAAAAATAATTGTTATATATTAGTGCAACCTCAGATCAGGTAGGAATACCCGCTGAACTTAA	1	7.04206e-06	5	17.1429	1	4	NA	CR	DD	DD
Tuber pt. 10	GAAATGCGATAAGTAATGTGAATTGCAGAATTCAGTGAATCATCGAATCTTTGAACGCACATTGCGCCCTTTGGTATTCCTTAGGGCATGCCTGTTCGAGCGTCACTAAAAACCGCCTCACAGATAATGTGGTATTGGTAGAAGTGGGTGGTACTAACAGTGCTTTGTCCTACTCTACTGAAATAAATAGGCCAGAAAAGTGAACCATGGTAACAGACTCTCAGAGTGTTTTATAATGCTAAACTAGTCTTACCCAGGTTGGAATCTGAGCCACTGGACCCCCCATGTAGTCCAAATCAGAGAGGTTGACCTCGGATCAGGTAGGGATACCCGCTGAACTTAA	1	6.68486e-06	3	17.1429	1	4	NA	CR	DD	DD
Elaphomyces pt. 10	AAAATGCGATAAGTAATGTGAATTGCAGAATTCCGTGAATCATCGAATCTTTGAACGCATATTGCGCCCTCCGGTATTCCGGAGAGCATGCCTGTCCGAGTGTCATTGCCTTCCCTCCAAGCCCCCCCTGTTGGCTTTGGATGTTGGGCCGTTTTTGTCCCCTTGCTCTTCCGGGGGGACAGGCCTGAAAGACAGTGGCGATGCCGTAGTCAATCCCCGAGCGTATGGGTGTCTTCCGCTCTCTCTAGGCTTGATTGGCATCCGTCGTCCTCCTGCACCGCGTGTGGTGGTGGCAGGGTTTTGATTCCAGTGGACCTCGGATCAGGTAAGGATACCCGCTGAACTTAA	1	6.10401e-06	10	17.1429	1	4	NA	CR	DD	DD
Glomus pt. 6	GAAGTGCGATAAGTAGTGTGAATTGCAGAATTCCGTGGATCATCGAATTTTTGAACGCAAATTGCACTCTTCTCTGAAGAGTATGCCTGTTTGAGGGTCATTAAAATAAAGAATCGATTCGTTTACCTTTTTGTTATATAACGTTTCGGAATTGAGCTTATCTTAAATCGTTATAAGGTTTAAGAGGCTTAAAATTGATCAATCACATTTTTCGGTATGATATTGAGCGTACTTAAAAAGATATTCTTTTCATCGCGCTTTAGTGAGTATCGGATATGTTTACTAGGCATGTCTACATATATCGTAGCATCGTGCCTATAAATATTTTGAATTTTGACCTCAAATCAGGTAGGATTACCCGCTGAACTTAA	1	5.50254e-06	4	17.1429	1	4	NA	CR	DD	DD
Jimgerdemannia pt. 12	GAAATGCGATACGTAATGTGAATTGCAGAATTTTGTGAATCATCGAATCTTTGAACGCATATTGCACTCTCTGGTATTCCGGAGAGTACGCCTGTTTCAGTATCAAAAATATCATCCAAAGGTTTGCTTTGTTTGTTAGACAGATAAGGCAAAACTTGTGGGATTTGGGCCTTGCAGAACTTTTAGTTCGGCTGGCCTTAAATAATCTTAGCCATAAAAAAGTCTCGGATAAGGCGTAATAGTTGGTATATACCCTCGGGTCCATCCCTTTCGCTGAAGCCTGTCTTTTTAATCTCTGGCTCAATAAATATGGAAAAATGAAATATGTATATATGTGTATATATATTTCACCATTGTTTAGATCTGAAATCAGGTGGGACTACCCGCTGAACTTAA	1	5.04289e-06	3	17.1429	1	4	NA	CR	DD	DD
Glomus pt. 9	GAAGTGCGATAAGTAGTGTGAATTGCAAATTCCGTGGATCATCGAATTTTTGAACGCAAATTGCACTCTCTGGTATTCCGGAGAGTATGCCTGTTTGAGGGTCATCAAATAAAAAATCGGTTTGTTACTTTGGTAACATGTCGGAATTGGGTCATCTTAAACCTTCAGGTTCAAGAGGCTTAAAATTGATCATTTTTGGTATGACTTAAGCGTATTTAAGATCTCTTATCACGCGCTTGATGAGTATCGGATGTTTATTGGGCATGACCATGATCATGGATTCGCGCCTATAATTTTCATGAAATGACCTCAAATCAGGTAGGATTACCCGCTGAACTTAA	1	4.99596e-06	6	17.1429	1	4	NA	CR	DD	DD
Elaphomyces pt. 8	AAAATGCGACAAGTAATGTGAATTGCAGAATTCCGTGAATCATCGAATCTTTGAACGCATATTGCGCCCTCCGGTATTCCGGAGGGCATGCCTGTCCGAGTGTCATTGCCTTCCCTCCAAGCCCCTCTTGGCTTTGGATGTTGGGCCGTTTTGTCCCCTTGCTTCTCCGGGGGGACAGGCCTGAAAGACAGTGGCGATGCCGTAGTCAACCCCCGAGCGTATGGGTGTCTTCCGCTCTCTAGGCTTGATTGGCATCCGCCGTCCTCCTGCACTGCATGCAGTGTTTGACTCCAGTGGACCTCGGATCAGGTAAGGATACCCGCTGAACTTAA	1	4.8458e-06	2	17.1429	1	4	NA	CR	DD	DD
Densocarpa pt. 1	GAAATGCGATAAGTAGTGTGAATTGCAGAATTCAGTGAATCATCGAATCTTTGAACGCACATTGCGCCCCCTGGCATTCCGGAGGGCATGCCTGTTCGAGCGTCATTAAAAACCACTCAGGCTGAGGTTTCACCTCACGCCTGGTCTTGGGACTGGAGGCGGTTCGCCCCCGTTCCGAAATGCATTGGCGGATTGTTCGTGCCGACAGCGTGATGAAGCTTTTGCCGTTGACAGCACGGATCCATCCGGCCACAAACCCCCACTCCATAGTTTGACCTCGGATCAGGTAGGGATACCCGCTGAACTTAA	1	4.6671e-06	5	17.1429	1	4	NA	CR	DD	DD
Tuber pt. 9	GAAATGCGATAAGTAATGTGAATTGCAGAATTCAGTGAATCATCGAATCTTTGAACGCACATTGCGCCCTTTGGCATTCCTCAGGGCATGCCTGTTCGAGCGTCACTAACAACCATCTCACATCTAATGTGGTATTGGCTGAGGTGGATGGCACCCCCTGTGCTGACCCCACCCCAGTTCAAATGGATAGGCCAGAGAAGCCAACCATGGCAACAGACTTACAGAGTATTTCATAATGCTAGATCAGTTTGTAGCCGGTAGCAATCTGTGCCACTGGACCCCCCGTTCACCCAAACCCAACATGTTGACCTCGGATCAGGTAGGGATACCCGCTGAACTTAA	1	4.12544e-06	2	17.1429	1	4	NA	CR	DD	DD
Jimgerdemannia pt. 13	GAAATGCGATACGTAATGTGAATTGCAGAATTTTGTGAATCATCGAATCTTTGAACGCATATTGCACTCTCTGGTATTCCGGAGAGTACGCCTGTTTCAGTATCAAAAATATCATCCAGAGTTTTGCTTTGTTTGTTTGACAGATAAGGCAAAACTTGTGGGATTTGGGCTTTGCAGGACTTTAGTTCGGCTGGCCTTAAATAATCTTAGCCATAAAAAGTCTCGGATAAGGCGTAATAGTTGGTACCTTCAGGTCCATCCCTTTCGCTGAAACCTGTCTTTTTAATCTCTGGCTCAATAAATATGGAAAAATGAAAAATGTATATATGTATATATATATATTTCACCATTGTTTAGATCTGAAATCAGGTGGGACTACCCGCTGAACTTAA	1	3.89068e-06	3	17.1429	1	4	NA	CR	DD	DD
Jimgerdemannia pt. 11	GAAATGCGATACGTAATGTGAATTGCAGAATTTTGTGAATCATCGAATCTTTGAACGCATATTGCACTCTCTGGTATTCCGGAGAGTACGCCTGTTTCAGTATCAAAAATGTCATCCAAAGTTTTGGTTTGTTTGTTAATCAGACAAGCCAAATCTTATGGGATTTGGGTTTTGCAGAACTTTTCTGCTGGCCTTAAATAATTTAGCCACAAAAATCTAGGCGATAAGGCGTAATAGTTGGTACATTTGGTTCCATCCTTTCGCTGAAGCCTGTCTTTTTTGAATCTCTGGCTCAATAATATGGAAAAAACGAAATATATATGTATATATATATATGTTTCACCATTGTTTAGATCTGAAATCAGGTGGGACTACCCGCTGAACTTAA	1	3.14318e-06	5	17.1429	1	4	NA	CR	DD	DD
Octaviania pt. 1	GAATTGCGATAAGTAATGTGAATTGCAGATTTTCAGTGAATCATCGAATCTTTGAACGCACCTTGCGCTCCTTGGTATTCCGAGGAGCATGCCTGTTTGAGTGTCATTAAATTATCAACCGAAAAGTCTTTGATTAGACTTATTAGGATTGGACTTGGGATTTGCTGGCTTTGAGTAGTCAGCTGTCCTTAAATGCATTAGCGAGTGAAATATTGATGTGCACGGCCTCTGACGTGATAATGATCGTCGGGTAGGCTGGAGCGTCATTAGGAAACTTGCTTCGAAATTTATTAGCGAGTGAAGTTTTGACATGCGAGTGTCATTAGGAAACTTGCTAAGTTAGTGAGTGAAATATTGACATGCGAGTGTCATTAGGAAGCTTGCTAGTATAATTTGACC…	1	2.91883e-06	4	17.1429	1	4	NA	CR	DD	DD
Jimgerdemannia pt. 7	GAAATGCGATACGTAATGTGAATTGCAGAATTCAGTGAATCATCGAATCTTTGAACGCATATTGCACTCTCTGGTATTCCGGAGAGTACACCTGTTTCAGTATCAAAAATGACATCCAGAATTTGGTTTGTTTGATTTAGTCAGACAATGCCGAATTATTGGGATTTGGGCTTTGCCGAATTACTATTTTTAGTTGGGCTGGTCTTAAATTATTTAGCCACATTATGAAAAATCTTGGGTGTTAAGGCGTAATAGTTGGTACTCTTTCGGGTCCATCCCTTTCGCTGAAGCCTGTCTTTTTCGTGAAAATGTTGGCTCAACAATATGGAAAATTGAAAAATATATTTTCACCATTGTTTAGATCTGAAATCAGGTGGGACTACCCGCTGAACTTAA	1	2.88421e-06	2	17.1429	1	4	NA	CR	DD	DD
Hymenogaster pt. 10	GAAATGCGATAAGTAATGTGAATTGCAGAATTCAGTGAATCATCGAATCTTTGAACGCACCTTGCGCTCCTTGGTATTCCGAGGAGCATGCCTGTTTGAGTGTCATTAAATTTCTCAACCTTATCAGCTTTTGCTGATAGTGGCTTGGATGTTGGGGGTTTCTCTTGCTGGCTCCTGTCAGCTCCCCTTAAATGCATTAGCTGGTGGACTTTTTTTTGTCTATTGGTGTGATAATTATCTACGCCATGGATGTCTGCACACTGCTTCTAACCTACATGACAATTTTGACCTCAAATCAGGTAGGACTACCCGCTGAACTTAA	1	1.99159e-06	2	17.1429	1	4	NA	CR	DD	DD
